# Supplementary material for: PARP-14 Binds Specific DNA Sequences to Promote Th2 Cell Gene Expression
Source: PLoS One. 2013 Dec 20;8(12):e83127. doi: 10.1371/journal.pone.0083127 (PMC3869773; doi:10.1371/journal.pone.0083127)
Supplement: Table S1 — List of genes that are actively transcribed as determined by RNA Polymerase II ChIP-Seq in Th2 cells. Related to Figure 1. (XLS) [file pone.0083127.s001.xls]

## Sheet: All Genes
Gene Chromosome	Gene Start	Gene End	Gene Name	Gene ID	Strand	Parp14 +/+	Parp14 +/+ + PJ34	Parp14 -/-	Parp14 -/- + PJ34	Input
chr8	68142424	68994326	2011-03-01	GeneID:72925	+	0.273076	0.282794	0.326619	0.32822	0.446809
chr17	33822657	33855615	2011-03-02	GeneID:224703	-	1.07036	1.25375	0.979446	0.993674	0.743083
chr18	56921370	57085202	2011-03-03	GeneID:320253	-	0.498785	0.512417	0.486087	0.544725	0.629877
chr1	72473686	72583138	2011-03-04	GeneID:381270	-	0.310448	0.376094	0.317012	0.374999	0.5744
chr19	37282311	37296627	2011-03-05	GeneID:69104	+	1.4202	1.42899	1.49341	1.1918	0.674962
chr15	31385654	31460792	2011-03-06	GeneID:223455	-	1.45916	1.52265	1.38134	1.32172	0.66473
chr2	60047993	60086442	2011-03-07	GeneID:57438	+	3.92276	3.24357	3.45372	3.0689	0.681976
chr6	116288141	116359558	2011-03-08	GeneID:71779	+	0.452776	0.472234	0.443859	0.453994	0.627482
chr10	126493106	126497240	2011-03-09	GeneID:216438	-	0.813699	0.808221	0.547945	0.684933	0.69041
chr7	134357964	134361967	2011-09-01	GeneID:54204	-	0.875002	1.01667	0.488889	0.738887	1.22222
chr1	95375621	95406307	2011-09-02	GeneID:18000	+	1.98158	1.7211	1.71106	1.4263	0.682579
chr15	82105365	82124872	2011-09-03	GeneID:24050	+	0.443786	0.449704	0.520709	0.488756	0.559764
chr11	87394633	87404041	2011-09-04	GeneID:18952	+	0.913041	1.24197	0.901703	1.06616	0.90359
chr16	18621904	18630031	2011-09-05	GeneID:18951	-	0.728016	0.70552	0.656444	1.22495	0.865031
chrX	34452240	34529452	2011-09-06	GeneID:56526	-	0.526814	0.481496	0.518504	0.592902	0.505665
chr9	25060169	25116150	2011-09-07	GeneID:235072	+	3.23476	2.58741	2.53199	2.07204	0.649873
chr11	53333302	53357598	2011-09-08	GeneID:20362	+	0.74372	0.563819	0.495477	0.653267	0.638191
chr11	117193034	117223621	2011-09-09	GeneID:53860	+	4.32409	4.28128	3.97397	3.07137	0.882452
chr10	58604375	58684595	2011-09-10	GeneID:103080	-	0.448577	0.428519	0.413568	0.408462	0.60175
chr5	93522483	93603984	2011-09-11	GeneID:52398	+	2.83177	2.26456	1.82962	1.60568	0.734006
chr16	4988178	4997872	2011-09-12	GeneID:71089	-	0.353159	0.641264	0.260223	0.369887	0.704461
chr3	144233391	144260641	2011-09-15	GeneID:93684	+	1.20699	0.992639	0.809568	0.828884	0.745172
chr19	8845486	8846965	0610006I08Rik	GeneID:66836	+	3.48936	3.50355	3.30851	2.28014	1.0461
chr7	81968501	81998696	0610006L08Rik	GeneID:76253	-	0.372351	0.360474	0.326548	0.504665	0.43257
chr5	31351032	31356996	0610007C21Rik	GeneID:381629	+	1.06635	1.42891	1.03081	1.0782	0.959718
chr5	130695614	130719635	0610007L01Rik	GeneID:71667	+	3.15517	2.95436	2.88337	2.39858	0.698783
chr15	32170324	32176484	0610007N19Rik	GeneID:66835	-	0.334113	0.336449	0.338786	0.476636	0.48598
chr13	63916642	63970963	0610007P08Rik	GeneID:76251	+	1.20331	1.51009	0.858251	0.920329	0.705641
chr12	87156405	87165495	0610007P14Rik	GeneID:58520	-	1.11561	1.00193	0.894028	1.05973	0.872831
chr17	25377144	25379740	0610007P22Rik	GeneID:68327	+	1.18296	1.2429	1.00631	1.15142	0.820191
chrX	91612493	91662426	0610008C08Rik	GeneID:68316	+	0.431513	0.431515	0.388086	0.491649	0.531739
chr11	51498887	51502136	0610009B22Rik	GeneID:66050	-	1.58754	2.0178	1.48368	1.37092	0.768546
chr12	4824414	4834465	0610009D07Rik	GeneID:66055	+	1.23862	1.04007	1.31694	1.09654	0.737707
chr4	137990587	137998180	0610009K11Rik	GeneID:68350	+	3.0592	3.54545	3.79282	3.21564	0.606767
chr5	34976296	34979763	0610009O03Rik	GeneID:68294	-	2.07267	2.17732	1.75581	1.56104	0.930234
chr18	38409913	38422280	0610009O20Rik	GeneID:66839	+	0.787784	0.546624	0.610932	0.651125	0.704182
chr19	42120341	42145429	0610010D20Rik	GeneID:67432	+	0.480862	0.524042	0.45633	0.435721	0.721293
chr12	102150910	102267193	0610010D24Rik	GeneID:68339	-	3.06694	2.55363	2.26441	2.00724	0.85552
chr7	31106428	31107394	0610010E21Rik	GeneID:68332	-	1.61654	1.82331	1.75564	1.33459	1.31955
chr11	23473776	23533631	0610010F05Rik	GeneID:71675	-	0.634854	0.580721	0.495726	0.495726	0.574549
chr11	70048710	70051416	0610010K14Rik	GeneID:104457	-	1.14063	1.02188	1.0375	1.10937	1.0625
chr18	36508278	36553024	0610010O12Rik	GeneID:66060	+	3.806	3.1732	2.77173	1.9492	0.7754
chr17	26012462	26014105	0610011F06Rik	GeneID:68347	+	1.96864	1.67248	0.874567	1.18467	1.12892
chr2	156373335	156394708	0610011L14Rik	GeneID:68295	+	1.65448	1.33222	1.38095	1.17387	0.753045
chr7	51720805	51723121	0610012D14Rik	GeneID:68352	+	0.805197	1.28896	0.795456	1.06494	0.850648
chr16	32419830	32429184	0610012D17Rik	GeneID:66061	+	0.634469	0.645833	0.511365	0.607954	0.91856
chr16	31947137	31948595	0610012G03Rik	GeneID:106264	-	1.81139	1.58007	2.06405	1.93594	1.08541
chr2	105064501	105219950	0610012H03Rik	GeneID:74088	+	0.371884	0.404281	0.402906	0.426272	0.586097
chr11	86298159	86312509	0610013E23Rik	GeneID:76892	+	2.28508	2.13597	1.8348	1.86842	0.783624
chr4	97986805	97998482	0610025J13Rik	GeneID:78687	+	0.45	0.471668	0.608333	0.576667	0.575002
chr11	69715393	69727322	0610025P10Rik	GeneID:216860	+	4.26316	4.1102	4.13816	4.04441	0.842108
chr6	72297025	72303156	0610030E20Rik	GeneID:68364	+	3.48946	4.01873	4.12178	3.90866	1.07728
chr3	88128945	88132553	0610031J06Rik	GeneID:56700	+	2.51724	2.22701	2.02586	2.13505	0.520113
chr4	116381535	116387709	0610037D15Rik	GeneID:68394	+	0.712617	0.87617	0.549065	0.628504	0.778037
chr4	107562504	107570407	0610037L13Rik	GeneID:74098	+	2.09336	2.29668	2.12033	1.66805	0.879668
chr16	14299337	14317425	0610037P05Rik	GeneID:66086	-	1.31711	1.15356	0.887642	0.998753	0.685395
chr19	6984188	6985512	0610038D11Rik	GeneID:67674	+	2.86643	2.71119	2.49097	2.36823	0.823107
chr19	10576130	10599699	0610038F07Rik	GeneID:66072	-	1.25412	1.33848	1.36008	1.17695	0.838475
chr9	14305063	14315064	0610040D20Rik	GeneID:66070	+	3.10219	3.74635	2.66605	2.63868	0.948906
chr5	64203603	64290858	0610040J01Rik	GeneID:76261	+	0.387914	0.299797	0.347737	0.398378	0.577312
chr7	17545144	17547669	0710005I19Rik	GeneID:71691	+	0.375795	0.350319	0.44586	0.394904	0.340765
chr3	13471682	14181972	0710005M24Rik	GeneID:76897	+	0.269525	0.290211	0.298056	0.334344	0.423369
chr8	11497602	11513284	0710008K08Rik	GeneID:69225	+	1.42069	1.20276	1.02897	1.15172	0.706206
chr15	63760652	63892010	0910001A06Rik	GeneID:223601	-	1.84562	1.77419	1.8977	1.61613	0.839398
chr5	138696959	138700627	0910001L09Rik	GeneID:66096	+	1.70286	1.36571	1.52857	1.31714	0.971431
chr18	11049085	11051521	1010001N08Rik	GeneID:68434	-	0.401929	0.234726	0.530546	0.75241	0.668811
chrX	46823627	46853427	1100001E04Rik	GeneID:75404	+	0.205656	0.317053	0.364183	0.381318	0.443872
chr11	83560442	83566148	1100001G20Rik	GeneID:66107	+	0.857487	0.864736	0.785024	0.652172	0.772945
chr6	136560592	136610337	1100001H23Rik	GeneID:66857	-	0.515641	0.715642	0.602235	0.640224	0.68715
chr11	86922763	86936476	1110001A07Rik	GeneID:66140	+	0.736444	0.749999	0.578314	0.862954	0.695784
chr9	105891785	105974567	1110001D15Rik	GeneID:68553	-	0.335578	0.354358	0.42346	0.414599	0.615165
chr6	38484861	38489449	1110001J03Rik	GeneID:66117	+	1.39842	1.49076	1.52507	1.23219	0.91029
chr12	55746361	55757559	1110002B05Rik	GeneID:104725	-	0.709404	0.958973	0.683759	0.777777	0.699145
chr17	47823689	47825335	1110002E23Rik	GeneID:66119	-	1.79094	1.63066	2.00348	1.98606	0.975612
chr2	26917193	26927681	1110002H13Rik	GeneID:66139	-	0.337479	0.568383	0.523978	0.465363	0.673177
chr11	79950180	79955655	1110002N22Rik	GeneID:68550	-	1.29064	0.985221	1.01478	1.06404	0.608375
chr5	65839994	65884074	1110003E01Rik	GeneID:68552	-	0.570367	0.786111	0.623684	0.739617	0.748917
chr16	90926078	90935058	1110004E09Rik	GeneID:68001	-	1.39147	1.13372	1.15504	1.20736	0.72093
chr7	123236894	123248724	1110004F10Rik	GeneID:56372	+	1.41323	1.28099	1.13058	1.04793	0.599998
chr11	116704914	116711048	1110005A03Rik	GeneID:74319	+	7.54333	7.47541	7.30445	7.75644	1.22716
chr10	128258975	128314673	1110005A23Rik	GeneID:66118	+	1.61133	1.34565	1.2667	1.01215	0.671557
chr7	29937531	29941202	1110006G06Rik	GeneID:73833	-	1.19428	1.70286	0.974284	1.14	0.759998
chr7	123162552	123176064	1110006G14Rik	GeneID:68469	+	0.349544	0.220364	0.282675	0.487842	0.604863
chr18	35872743	35881145	1110006O17Rik	GeneID:68545	-	0.349398	0.415663	0.451807	0.48996	0.692771
chr7	135839955	135883943	1110007A13Rik	GeneID:210711	-	1.46646	1.35963	1.22112	1.02609	0.745963
chr13	49298320	49311395	1110007C09Rik	GeneID:68480	-	0.881987	0.79969	0.763976	0.802794	0.740682
chr5	139728329	139746004	1110007L15Rik	GeneID:67604	+	3.02919	3.34264	2.19543	1.76777	0.755078
chr4	24825248	24832148	1110007M04Rik	GeneID:68493	+	1.57428	1.00887	1.00887	1.26386	0.802661
chr2	156688864	156699295	1110008F13Rik	GeneID:67388	+	2.01426	1.65776	1.97504	1.54367	0.873439
chr5	121059072	121062578	1110008J03Rik	GeneID:100764	-	1.29275	1.24928	1.33913	1.37392	0.968116
chr12	56403610	56483474	1110008L16Rik	GeneID:66132	+	0.590991	0.615158	0.601611	0.538266	0.681069
chr2	32234628	32237404	1110008P14Rik	GeneID:73737	-	1.64596	1.56211	0.947205	1.37888	0.773292
chr10	128237092	128241426	1110012D08Rik	GeneID:73827	-	0.819407	0.619947	0.595688	0.7062	0.878706
chr17	66686328	66735250	1110012J17Rik	GeneID:68617	-	0.374151	0.317461	0.331632	0.332199	0.52721
chrX	67639088	67642591	1110012L19Rik	GeneID:68618	+	0.333333	0.260869	0.434781	0.304348	0.37971
chr8	74066829	74071925	1110012M11Rik	GeneID:73711	+	0.754429	0.478482	0.670887	0.594936	0.701264
chr11	120507345	120509651	1110012N22Rik	GeneID:68515	-	0.618894	0.684041	0.700327	0.765472	0.674267
chr3	88987147	88993211	1110013L07Rik	GeneID:68521	+	0.863527	0.891766	1.01177	0.955291	0.858822
chr15	82943863	82953193	1110014J01Rik	GeneID:74778	-	3.43074	3.10816	2.6167	2.72106	0.633778
chr11	116295408	116300391	1110014K08Rik	GeneID:319370	+	3.38619	2.76982	2.98721	2.89514	1.09207
chr19	6067842	6077187	1110014N23Rik	GeneID:68505	-	1.63378	1.7666	1.48956	1.27325	1.01518
chr12	29122660	29233202	1110015M06Rik	GeneID:68511	-	0.299729	0.307588	0.33821	0.401083	0.476151
chr4	41452042	41464366	1110017D15Rik	GeneID:73721	-	0.46699	0.555557	0.510468	0.466987	0.674717
chr2	4897227	4906791	1110017I16Rik	GeneID:68527	+	0.383895	0.346441	0.327714	0.318351	0.432583
chr12	86259098	86292158	1110018G07Rik	GeneID:68497	-	0.721038	0.619384	0.629631	0.739165	0.676123
chr17	25257705	25262213	1110018H23Rik	GeneID:68509	+	0.385637	0.372341	0.382979	0.361702	0.837764
chr13	64393144	64414018	1110018J18Rik	GeneID:66129	-	0.362612	0.394145	0.426802	0.472974	0.622746
chr2	110201082	110203150	1110018M03Rik	GeneID:67606	-	0.283334	0.383332	0.450001	0.35	0.369999
chr4	45118079	45120986	1110019J04Rik	GeneID:68512	-	3.10123	2.57669	2.82209	3.75461	0.671778
chr5	91360222	91450394	1110019K23Rik	GeneID:665563	+	0.364233	0.346545	0.35375	0.378643	0.566329
chr8	107163739	107165628	1110019N10Rik	GeneID:68523	-	1.55102	1.29592	1.07143	1.15306	0.697279
chr17	85316522	85357050	1110020A21Rik	GeneID:68531	-	0.519308	0.507324	0.500001	0.573901	0.666443
chr4	118227156	118242052	1110020C03Rik	GeneID:68625	-	0.21826	0.313838	0.263909	0.350926	0.506419
chr15	9001430	9039617	1110020G09Rik	GeneID:68646	+	0.650805	0.714484	0.419874	0.575226	0.653604
chr11	4601971	4604347	1110020P15Rik	GeneID:66152	-	1.48387	1.26129	0.999998	1.01613	0.754839
chr10	23516792	23547774	1110021L09Rik	GeneID:76306	+	0.399502	0.341362	0.328074	0.334717	0.520765
chr16	89063657	89066409	1110025L11Rik	GeneID:68637	-	0.339564	0.389407	0.451714	0.401868	0.358255
chr14	56194511	56195789	1110028A07Rik	GeneID:68680	+	1.96363	1.29818	1.84727	1.85818	0.72
chr1	66765937	66864120	1110028C15Rik	GeneID:68691	-	1.08505	1.11229	1.0457	0.932205	0.694612
chr4	43591607	43600359	1110029E03Rik	GeneID:242406	+	0.925345	1.25737	0.825149	0.85069	0.803534
chr9	96218549	96224065	1110029I05Rik	GeneID:319491	+	0.941175	0.968138	0.698531	0.789214	0.475491
chr11	59220652	59263458	1110031B06Rik	GeneID:67826	-	0.546724	0.644629	0.569614	0.736809	0.74825
chr11	121038907	121065962	1110031I02Rik	GeneID:66179	-	0.422755	0.437558	0.393153	0.471786	0.666976
chr9	50570933	50576257	1110032A03Rik	GeneID:68721	-	1.09204	1.25622	0.883083	0.970149	0.820896
chr3	69623460	69663796	1110032A04Rik	GeneID:66183	-	0.260696	0.337566	0.25401	0.340909	0.511363
chr18	80389003	80397358	1110032A13Rik	GeneID:68731	-	1.07057	1.03831	0.907256	1.06855	0.627017
chr16	89010625	89011004	1110032D16Rik	GeneID:68740	-	0.425102	0.384615	0.234818	0.404859	0.323886
chr3	79689878	79747307	1110032E23Rik	GeneID:68659	+	0.342858	0.401477	0.362069	0.412809	0.483249
chr3	68672543	68676085	1110032F04Rik	GeneID:68725	+	1.31792	1.09537	1.59827	1.57225	0.606936
chr7	134029733	134041792	1110032O16Rik	GeneID:68742	-	0.946078	0.800652	1.0049	0.867648	0.839869
chr11	99495428	99496398	1110033F04Rik	GeneID:68673	-	0.394737	0.221804	0.387219	0.304512	0.563911
chr13	77847946	78305501	1110033M05Rik	GeneID:68675	+	0.472685	0.487478	0.498075	0.497798	0.47757
chr12	70290825	70299416	1110034A24Rik	GeneID:109065	-	1.90675	1.46627	1.57936	1.40278	0.831351
chr1	57445088	57463279	1110034B05Rik	GeneID:68736	-	1.15174	1.18533	1.12189	1.16667	0.722635
chr11	95561418	95575513	1110035M17Rik	GeneID:432396	-	0.588756	0.596155	0.610946	0.67012	0.806211
chr11	100270062	100276133	1110036O03Rik	GeneID:66180	-	0.4	0.682353	0.595292	0.592943	0.64706
chr4	11413105	11478290	1110037F02Rik	GeneID:66185	+	0.981516	0.919893	0.935301	0.908893	0.661092
chr17	35087183	35089417	1110038B12Rik	GeneID:68763	-	1.58688	1.27869	0.868854	1.44262	0.757378
chr10	74969559	74980067	1110038D17Rik	GeneID:68778	-	0.952126	0.886524	0.952127	0.930851	0.859929
chr15	76778974	76781162	1110038F14Rik	GeneID:117171	+	1.15789	1.13487	1.17434	1.4046	0.697368
chr5	31172020	31179840	1110039B18Rik	GeneID:68796	+	1.55208	1.78333	1.11458	1.16875	0.870836
chr12	33718661	33777740	1110049B09Rik	GeneID:68764	-	0.465898	0.571566	0.537943	0.566764	0.683477
chr4	135531520	135543160	1110049F12Rik	GeneID:66193	-	2.28381	1.8414	1.8197	1.72287	0.899833
chr14	26802491	26809318	1110051B16Rik	GeneID:278672	+	0.0111359	0.077951	0.0111359	0.0222717	0.0222717
chr2	91117985	91284799	1110051M20Rik	GeneID:228356	-	0.643539	0.630139	0.559655	0.605725	0.608663
chr16	24392641	24393345	1110054M08Rik	GeneID:68841	-	1.9144	2.66537	2.81712	2.30739	0.856032
chr4	59782514	59796727	1110054O05Rik	GeneID:66209	-	1.65294	1.75	1.44118	1.4397	0.772057
chr11	99526355	99527274	1110054P19Rik	GeneID:68768	-	0.284091	0.35606	0.246213	0.435606	0.602271
chr12	8214929	8292558	1110057K04Rik	GeneID:68832	+	0.661406	0.654642	0.630966	0.644118	0.579479
chr1	24002785	24012479	1110058L19Rik	GeneID:68002	-	0.446096	0.390334	0.362454	0.492566	0.622679
chr19	21671803	21727281	1110059E24Rik	GeneID:66206	-	1.44337	1.20924	1.37532	1.00813	0.817676
chr9	122854207	122860090	1110059G10Rik	GeneID:66202	-	0.97852	1.10979	1.09785	0.94272	0.60859
chrX	42444081	42445968	1110059M19Rik	GeneID:68800	+	0.275511	0.22449	0.255101	0.248299	0.47619
chr11	20723581	20731082	1110067D22Rik	GeneID:216551	-	0.98298	1.0234	0.672342	0.765957	0.712768
chr19	8925275	8928399	1110067I12Rik	GeneID:68852	+	1.00601	1.2012	0.675674	0.540539	0.555554
chr2	28555684	28668678	1190002A17Rik	GeneID:68870	+	0.415561	0.483007	0.434148	0.50531	0.627458
chr6	134879110	134901594	1190002F15Rik	GeneID:381822	+	0.852877	0.784647	0.724945	0.740938	0.65885
chr14	79688557	79701442	1190002H23Rik	GeneID:66214	-	8.06113	5.62853	9.21627	6.26803	0.896553
chr1	173288580	173290929	1190002J23Rik	GeneID:68874	-	2.89644	2.15858	2.25243	2.27508	0.996764
chr9	94418283	94438500	1190002N15Rik	GeneID:68861	-	0.986158	0.726645	0.761246	0.826988	0.680508
chr7	148021395	148023867	1190003J15Rik	GeneID:76974	+	0.575081	0.670925	0.591056	0.54313	0.54313
chr13	64582554	64599100	1190003K10Rik	GeneID:68880	-	0.259309	0.359043	0.25931	0.453457	0.525267
chr6	87333313	87338929	1190003M12Rik	GeneID:68888	-	0.357664	0.671532	0.48905	0.615571	0.827248
chr1	153275778	153305289	1190005F20Rik	GeneID:98685	+	0.837653	0.867877	0.605354	0.675301	0.62176
chr8	123132502	123158282	1190005I06Rik	GeneID:68918	-	0.446686	0.643614	0.501442	0.537943	0.633047
chr10	119664116	119669126	1190005P17Rik	GeneID:66225	+	1.60714	1.82398	1.37755	1.4847	0.734694
chr4	153397420	153400259	1190007F08Rik	GeneID:68859	-	2.71913	2.26852	2.20062	2.05556	0.966048
chr10	82082600	82085967	1190007I07Rik	GeneID:544717	-	0.727275	0.615836	0.859236	0.58651	0.630497
chr16	92301548	92313286	1190017O12Rik	GeneID:68936	+	0.440198	0.593024	0.589702	0.631231	0.872093
chr7	29328615	29332273	1190020J12Rik	GeneID:233038	-	0.514286	0.534286	0.342856	0.328571	0.674286
chr8	53441965	53488693	1190028D05Rik	GeneID:330767	+	0.244694	0.242925	0.3125	0.306603	0.46993
chr10	87785549	87819820	1200002N14Rik	GeneID:71712	-	0.472436	0.604901	0.64242	0.577334	0.669986
chr12	73187110	73201848	1200003C05Rik	GeneID:104771	+	0.719826	0.689654	0.603448	0.656607	0.706896
chr8	72229036	72240801	1200003I07Rik	GeneID:66869	-	1.93034	1.43615	2.18905	1.79934	0.895521
chr19	5850974	5875208	1200004M23Rik	GeneID:67457	-	1.43706	1.52669	1.25075	1.19738	0.926488
chr10	90545784	90565358	1200009F10Rik	GeneID:67454	+	0.536009	0.511215	0.565527	0.657615	0.554901
chr12	112655800	112669394	1200009I06Rik	GeneID:74190	+	0.371211	0.484849	0.378789	0.631819	0.683335
chr6	53765462	53770688	1200009O22Rik	GeneID:66873	-	0.401002	0.313282	0.388471	0.313284	0.601504
chr14	76486039	76510622	1200011I18Rik	GeneID:67467	-	1.35558	1.14442	1.25	1.17131	0.686256
chr11	86891234	86900279	1200011M11Rik	GeneID:74133	-	0.878377	0.895752	0.777994	0.907337	0.87838
chr5	136598937	136611871	1200011O22Rik	GeneID:71735	-	1.38594	1.05469	1.16875	0.909375	0.648436
chrX	45499704	45514740	1200013B08Rik	GeneID:74131	+	1.75461	1.74326	1.38581	1.5461	0.765958
chr16	3884619	3904781	1200013P24Rik	GeneID:74763	+	1.19307	1.04624	1.28902	0.971101	0.820808
chr11	72861382	72893718	1200014J11Rik	GeneID:66874	+	1.01605	1.02408	1.30016	1.03692	0.687802
chr13	97158321	97185524	1200014M14Rik	GeneID:67463	+	0.76037	0.73272	0.725345	0.552995	0.820274
chr4	153531594	153534793	1200015A19Rik	GeneID:67808	-	1.67761	1.22388	0.895524	1.14925	0.835819
chr2	118962737	118982691	1200015F23Rik	GeneID:67809	-	1.42259	1.08033	1.39115	1.42026	0.728754
chr10	69903674	70021479	1200015N20Rik	GeneID:71721	+	0.288486	0.28287	0.306867	0.342098	0.488894
chr1	153214829	153275511	1200016B10Rik	GeneID:66875	-	0.985928	0.928238	0.755628	0.753285	0.565195
chr2	22868336	22870196	1200016E24Rik	GeneID:319202	-	1.38567	1	0.668943	0.40273	0.296928
chr11	74462378	74484359	1300001I01Rik	GeneID:74148	+	4.34816	3.8449	3.4013	3.77874	0.77549
chr4	45861832	45899876	1300002K09Rik	GeneID:74152	+	0.403793	0.410814	0.379916	0.421348	0.552667
chr17	22561235	22593656	1300003B13Rik	GeneID:74149	+	0.373099	0.392313	0.358687	0.408326	0.544434
chr11	77328619	77333964	1300007F04Rik	GeneID:67477	+	1.42786	1.8408	1.12438	1.01244	1.13433
chr14	79248991	79602117	1300010F03Rik	GeneID:219189	+	0.469523	0.450094	0.448939	0.468458	0.587526
chr11	100957636	100981157	1300010M03Rik	GeneID:67998	-	0.685568	0.951549	0.863918	0.747421	0.811339
chr5	120933291	120953627	1300012G16Rik	GeneID:71772	-	1.05855	1.30884	0.932263	1.10792	0.65442
chr15	82590263	82594552	1300013D18Rik	GeneID:71754	-	0.420054	0.271003	0.306233	0.420055	0.528455
chr11	61156902	61191566	1300013J15Rik	GeneID:67473	-	0.333585	0.432146	0.515541	0.420774	0.616377
chr13	34719710	34744550	1300014I06Rik	GeneID:66895	-	0.372529	0.48913	0.497037	0.736165	0.726285
chr9	103152860	103190627	1300017J02Rik	GeneID:71775	-	0.359463	0.379238	0.324858	0.420199	0.524717
chr17	29797546	29840304	1300018I05Rik	GeneID:74157	+	2.13232	2.31934	1.94974	1.94911	0.816156
chr8	125766255	125778403	1300018I17Rik	GeneID:72325	-	1.00975	0.861789	0.634147	0.635772	0.61951
chr15	88919537	88930770	1300018J18Rik	GeneID:223776	+	1.44027	1.87201	0.921502	1.34812	0.843004
chr5	116889281	117041826	1500001A10Rik	GeneID:68955	-	0.308077	0.352858	0.362854	0.387846	0.493201
chr6	114954399	114987892	1500001M20Rik	GeneID:68971	-	0.647425	0.526522	0.626364	0.620124	0.674726
chr7	25184647	25207796	1500002O20Rik	GeneID:71997	+	1.67049	1.92909	1.89364	1.58185	0.714284
chr2	119373443	119412760	1500003O03Rik	GeneID:56398	+	0.558744	0.663936	0.484973	0.539619	0.78825
chr7	112880723	112885014	1500003O22Rik	GeneID:101867	-	1.97561	1.90244	1.53387	1.57724	0.747967
chr14	56200361	56204091	1500005A01Rik	GeneID:85308	-	2.76989	2.3267	2.77557	2.63352	0.889205
chr11	114651983	114657206	1500005I02Rik	GeneID:72014	-	0.551378	0.714285	0.526316	0.488723	0.696742
chr11	75832699	75841284	1500005K14Rik	GeneID:76566	-	0.585318	0.684523	0.494048	0.690476	0.803573
chr15	82082827	82091183	1500009C09Rik	GeneID:76505	+	0.583502	0.492957	0.382293	0.412474	0.607647
chr10	83185610	83225256	1500009L16Rik	GeneID:69784	+	0.417911	0.498642	0.479646	0.464722	0.561738
chr11	68829615	68849972	1500010J02Rik	GeneID:68964	+	0.688073	0.926607	0.686928	0.653671	0.831424
chr5	115258205	115263985	1500011B03Rik	GeneID:66236	-	1.85096	1.67068	1.56731	1.43269	0.76923
chr5	122814595	122822364	1500011H22Rik	GeneID:68948	-	1.26569	1.17992	0.753137	0.723848	0.826358
chr2	127618033	127618203	1500011K16Rik	GeneID:67885	-	0.809128	0.80913	0.560166	1.09958	0.80913
chr2	166888434	166891362	1500012F01Rik	GeneID:68949	+	3.94496	2.82875	2.33334	2.79817	0.932721
chr7	82453582	82476305	1500012K07Rik	GeneID:68954	+	0.296296	0.35344	0.333332	0.391533	0.566138
chr19	20479778	20497277	1500015L24Rik	GeneID:68994	+	0.405371	0.485934	0.473147	0.589514	0.512788
chr1	43787539	43799392	1500015O10Rik	GeneID:78896	+	1.71122	1.35973	1.23762	1.0759	0.651814
chr7	133960399	133973731	1500016O10Rik	GeneID:68952	+	0.406441	0.42178	0.506136	0.447851	0.743866
chr7	4612123	4636565	1500019G21Rik	GeneID:66245	-	1.76477	1.80881	1.80681	1.48649	0.857856
chr16	4874777	4880315	1500031H01Rik	GeneID:207740	-	3.09069	4.08578	4.64216	4.38726	0.82108
chr16	32099888	32108140	1500031L02Rik	GeneID:66994	+	0.831644	0.902638	0.811357	0.8215	0.758619
chr17	31657060	31668271	1500032D16Rik	GeneID:78330	+	0.861776	0.68942	0.73379	0.605803	0.588738
chr15	82176476	82179492	1500032L24Rik	GeneID:69029	+	2.19091	1.66667	2.4	1.80606	0.921214
chr8	73993086	74000326	1500034J01Rik	GeneID:66498	+	1.68831	1.64286	1.34199	1.38528	0.872294
chr9	44581092	44600797	1500035H01Rik	GeneID:76568	+	0.628672	0.687428	0.673324	0.618097	0.752054
chr11	16951937	16979375	1500041B16Rik	GeneID:380686	+	0.233302	0.366881	0.306496	0.375114	0.506864
chr8	87598934	87604645	1500041N16Rik	GeneID:67836	-	5.11353	5.55556	4.63526	4.6087	0.925118
chr17	23841455	23859750	1520401A03Rik	GeneID:320309	-	0.389097	0.470879	0.489466	0.51301	0.625773
chr4	115809296	115817221	1520402A15Rik	GeneID:68075	-	0.703936	0.952382	0.944097	1.11387	0.817805
chr17	24351999	24357714	1600002H07Rik	GeneID:72016	-	0.913045	1.20773	0.68116	0.910628	0.722221
chr10	79635689	79637864	1600002K03Rik	GeneID:69770	+	1.44225	1.79868	1.59406	1.54786	1.0495
chr12	109544480	109566510	1600002O04Rik	GeneID:214305	+	0.532468	0.467533	0.462122	0.476191	0.535716
chr13	18080035	18085171	1600012F09Rik	GeneID:67008	-	0.618687	0.517678	0.580807	0.580808	0.717172
chr17	15080189	15082944	1600012H06Rik	GeneID:67912	+	1.30841	1.63552	1.32399	1.40498	0.931464
chr7	38968835	38982581	1600014C10Rik	GeneID:72244	+	0.706768	0.830076	1.26316	1.2406	0.857142
chrX	82495016	82515630	1600014K23Rik	GeneID:71996	+	0.221591	0.244319	0.29091	0.3125	0.329547
chr2	128689714	128721539	1600015H20Rik	GeneID:70370	+	0.369918	0.426829	0.4187	0.455285	0.578048
chr6	48879892	48883686	1600015I10Rik	GeneID:69761	+	0.466103	0.460451	0.183616	0.423729	0.587571
chr7	148395942	148404610	1600016N20Rik	GeneID:72000	-	0.790512	0.681818	0.381422	0.681818	0.958498
chr16	28826262	28929784	1600021P15Rik	GeneID:239796	-	0.288184	0.308357	0.291066	0.374639	0.465418
chr5	46059941	46060947	1600023N17Rik	GeneID:69788	-	1.01873	0.827714	0.823971	0.842697	0.602996
chrX	53562913	53573841	1600025M17Rik	GeneID:72030	+	0.242634	0.325822	0.285963	0.372618	0.344886
chr8	105867778	105871428	1600027J07Rik	GeneID:69794	-	0.315187	0.429799	0.329512	0.30086	0.544412
chr2	180316009	180320339	1600027N09Rik	GeneID:73247	+	1.42318	1.51213	1.26685	1.4717	1.1752
chr9	50302630	50313744	1600029D21Rik	GeneID:76509	+	0.509434	0.579761	0.399656	0.591767	0.667237
chr5	30768450	30786460	1700001C02Rik	GeneID:75434	+	0.378445	0.466167	0.367168	0.580199	0.682956
chr17	47549696	47574274	1700001C19Rik	GeneID:75462	-	0.418743	0.480558	0.48355	0.448654	0.573281
chr14	44020917	44026344	1700001F09Rik	GeneID:71826	-	0.118519	0.148149	0.167901	0.118518	0.239507
chr18	17177585	17206077	1700001G01Rik	GeneID:75433	+	0.25755	0.324156	0.27087	0.26199	0.377444
chr1	33726669	33727559	1700001G17Rik	GeneID:67503	+	0.532321	0.513308	0.558934	0.547528	0.703421
chr5	146994026	146996880	1700001J03Rik	GeneID:69282	-	0.4	0.584614	0.298462	0.24923	0.399999
chr9	39857950	39860759	1700001J11Rik	GeneID:72224	+	0.201238	0.247678	0.269351	0.263159	0.408668
chr12	111905898	111920829	1700001K19Rik	GeneID:66323	-	3.06411	3.53134	2.06553	1.74786	0.58832
chr19	53323001	53329689	1700001K23Rik	GeneID:69319	-	0.689187	0.795043	0.777028	0.824324	0.75901
chr13	68736294	68753109	1700001L19Rik	GeneID:69315	+	0.407357	0.423127	0.459922	0.324573	0.522996
chr3	143072365	143074496	1700001N15Rik	GeneID:76379	+	0.430463	0.447019	0.331126	0.430463	0.672187
chr2	30651083	30657227	1700001O22Rik	GeneID:73598	-	0.428573	0.491803	0.515221	0.84309	0.716628
chr11	97632795	97637232	1700001P01Rik	GeneID:72215	-	4.53476	3.86631	2.98396	3.58021	0.812835
chr6	83106398	83112960	1700003E16Rik	GeneID:71837	+	0.765909	0.829545	0.750002	0.738638	0.818181
chr2	154374640	154375786	1700003F12Rik	GeneID:75480	+	0.996313	0.959411	0.738006	0.627308	0.789667
chr3	124276199	124284012	1700003H04Rik	GeneID:384775	-	0.291666	0.270833	0.312501	0.375001	0.564584
chr4	34658581	34677427	1700003M02Rik	GeneID:69329	-	0.453882	0.358009	0.370146	0.248786	0.533982
chr4	129637978	129640758	1700003M07Rik	GeneID:72225	+	0.559005	0.574536	0.372672	0.605591	0.816768
chr3	124103907	124128951	1700006A11Rik	GeneID:71824	-	0.289784	0.265226	0.414538	0.343811	0.481335
chr11	101848368	101853579	1700006E09Rik	GeneID:75437	+	0.329146	0.527639	0.329145	0.77387	0.673365
chr15	103232887	103259037	1700006H03Rik	GeneID:74174	-	0.293446	0.270656	0.332383	0.348527	0.381766
chr7	126630101	126667049	1700007B13Rik	GeneID:71830	-	0.258993	0.280576	0.258992	0.366907	0.494246
chr8	77972593	78508407	1700007B14Rik	GeneID:71831	+	0.240577	0.25	0.267549	0.280625	0.399587
chr16	31376590	31379219	1700007E05Rik	GeneID:114672	-	0.157233	0.220126	0.128931	0.141509	0.18868
chr15	89220596	89240688	1700007E06Rik	GeneID:75459	-	0.348783	0.359211	0.399767	0.41831	0.590963
chr5	98758323	99231038	1700007G11Rik	GeneID:75784	+	0.296109	0.294509	0.321228	0.322095	0.482075
chr11	32422751	32427579	1700007I06Rik	GeneID:69306	-	0.769428	0.84715	0.634716	0.943006	0.546633
chr7	138469445	138473013	1700007K09Rik	GeneID:69318	-	0.93372	1.01153	0.700286	0.547549	0.616714
chr2	28317521	28321844	1700007K13Rik	GeneID:69327	-	0.540539	0.459459	0.459459	0.529729	0.678378
chr14	64712533	64716509	1700007N14Rik	GeneID:74215	+	0.319445	0.472223	0.588888	0.48611	0.775003
chr11	32720376	32724573	1700008A04Rik	GeneID:69351	-	0.258856	0.326975	0.326975	0.378747	0.449593
chr8	131591034	131707631	1700008F21Rik	GeneID:75453	+	0.21784	0.213973	0.238464	0.21655	0.323538
chr3	10244209	10301183	1700008G05Rik	GeneID:75497	-	0.535716	0.599703	0.637896	0.664683	0.706845
chrX	132189244	132228329	1700008I05Rik	GeneID:71841	-	0.242278	0.260124	0.346604	0.361701	0.415238
chr7	134654806	134656383	1700008J07Rik	GeneID:629159	+	2.47368	2.95088	2.22807	2.59649	0.894737
chr17	49251587	49252840	1700008K24Rik	GeneID:69311	-	0.181818	0.454546	0.272726	0.454545	0.443637
chr7	51615207	51630394	1700008O03Rik	GeneID:69349	-	0.566196	0.409859	0.635213	0.836621	0.80986
chr3	6615413	6620443	1700008P02Rik	GeneID:69347	-	0.356234	0.165394	0.292622	0.305344	0.33079
chr6	81850458	81860794	1700009C05Rik	GeneID:74220	-	0.170251	0.358424	0.340501	0.241935	0.448029
chr10	77356165	77358859	1700009J07Rik	GeneID:75188	+	0.4625	0.387501	0.468751	0.515625	0.787498
chr4	39397326	39398813	1700009N14Rik	GeneID:75471	+	0.230497	0.31915	0.265958	0.354609	0.567376
chr1	173051792	173057098	1700009P17Rik	GeneID:75472	+	1.11222	0.728179	0.566085	0.643393	0.897756
chr2	35904993	35935229	1700010A17Rik	GeneID:75495	+	0.419492	0.440678	0.479663	0.458474	0.569493
chr2	173544924	173547587	1700010B08Rik	GeneID:75485	+	0.51724	0.454546	0.379311	0.554859	0.55486
chr15	71276106	71292830	1700010C24Rik	GeneID:70363	-	0.387864	0.361478	0.303431	0.402374	0.46438
chrX	92927929	92928600	1700010D01Rik	GeneID:76386	-	0.128906	0.199219	0.207031	0.21875	0.15625
chr17	9181226	9201181	1700010I14Rik	GeneID:66931	+	0.525031	0.512225	0.634459	0.675203	0.733412
chr19	56889843	56897029	1700010L13Rik	GeneID:75628	+	1.18696	0.913045	1.02174	0.932608	0.791304
chr2	144649402	144650151	1700010M22Rik	GeneID:66328	+	0.432434	0.285714	0.231661	0.23166	0.359073
chr7	39164402	39228234	1700010N08Rik	GeneID:545951	+	0.210762	0.186098	0.219731	0.204035	0.325112
chr15	101278205	101284335	1700011A15Rik	GeneID:66322	+	0.374707	0.430913	0.515222	0.433254	0.55035
chr17	87788911	87827081	1700011E24Rik	GeneID:75467	-	0.669467	0.530111	0.540616	0.679973	0.628851
chr6	70863081	70868916	1700011F03Rik	GeneID:74221	-	0.418659	0.610048	0.562202	0.54067	0.523925
chr19	58586492	58627575	1700011F14Rik	GeneID:75645	+	0.294272	0.375247	0.325872	0.391704	0.530613
chr14	49846033	49865075	1700011H14Rik	GeneID:67082	-	0.331325	0.451808	0.463857	0.481926	0.659036
chr4	91811009	91813912	1700011H22Rik	GeneID:69314	-	0.214724	0.230062	0.180982	0.254601	0.536809
chr18	57693434	57890721	1700011I03Rik	GeneID:75444	+	0.3187	0.314795	0.366348	0.314795	0.5232
chr8	81734329	81772469	1700011L22Rik	GeneID:67687	-	0.511561	0.466012	0.398039	0.513664	0.644709
chrX	100104209	100104992	1700011M02Rik	GeneID:75443	+	0.211538	0.26923	0.153846	0.246155	0.211538
chr6	32000285	32008915	1700012A03Rik	GeneID:76382	+	0.40594	0.316831	0.366337	0.271288	0.566336
chr1	155272339	155299704	1700012A16Rik	GeneID:71836	+	3.27131	3.55728	2.67553	2.12741	0.747023
chr11	109648965	109689360	1700012B07Rik	GeneID:69324	-	0.464621	0.483978	0.565422	0.582111	0.510682
chr9	14562644	14575474	1700012B09Rik	GeneID:69325	-	0.927672	0.951259	0.801887	0.792454	1.03773
chr12	3235511	3238286	1700012B15Rik	GeneID:74173	+	3.54348	4.07143	5.04658	4.1118	1.31988
chr11	73502280	73527310	1700012C15Rik	GeneID:76390	+	0.250491	0.343811	0.211199	0.231827	0.392927
chr17	24607418	24608547	1700012G19Rik	GeneID:67078	+	2.06642	1.64575	1.47601	1.42066	0.974169
chr7	114352959	114354430	1700012H05Rik	GeneID:76572	+	0.142349	0.469751	0.402136	0.366549	0.508898
chr4	5571326	5727091	1700012H17Rik	GeneID:242297	+	0.349794	0.332354	0.346268	0.384087	0.471487
chrX	8860888	8861414	1700012L04Rik	GeneID:76383	+	0.218254	0.198413	0.142857	0.119048	0.31746
chr2	130414794	130415749	1700012O15Rik	GeneID:75488	+	0.822642	0.743396	1.01509	0.811322	0.501888
chr4	144008089	144028675	1700012P22Rik	GeneID:69364	-	0.273038	0.284415	0.316268	0.311719	0.560864
chr13	59801444	59807558	1700013B16Rik	GeneID:72219	-	0.387323	0.384977	0.305164	0.422534	0.624412
chr6	124297611	124307087	1700013D24Rik	GeneID:76921	-	0.291902	0.386065	0.404896	0.386065	0.47646
chr3	108340459	108347642	1700013F07Rik	GeneID:75504	+	0.395651	0.5	0.532609	0.58913	0.658694
chr13	78164163	78165557	1700013G10Rik	GeneID:75507	+	0.537635	0.494623	0.555554	0.627239	0.573476
chr4	137009211	137011376	1700013G24Rik	GeneID:69380	+	0.379537	0.412541	0.485148	0.508251	0.646865
chrX	51046077	51061008	1700013H16Rik	GeneID:75514	-	0.2849	0.22792	0.263532	0.270655	0.420229
chr2	6243309	6244126	1700014B07Rik	GeneID:72248	-	1.09579	0.938696	1.13027	1.15709	1.16858
chrX	133461864	133462912	1700014N06Rik	GeneID:69389	+	0.223881	0.298507	0.227612	0.261194	0.313433
chr1	172238992	172242259	1700015E13Rik	GeneID:76925	+	0.364986	0.356082	0.442137	0.445103	0.436202
chr5	5437827	5479102	1700015F17Rik	GeneID:381716	-	0.22623	0.30164	0.288524	0.288525	0.371802
chr7	59267050	59271086	1700015G11Rik	GeneID:75529	-	0.310249	0.545706	0.32687	0.346261	0.501386
chr1	179659945	179683436	1700016C15Rik	GeneID:69428	+	1.19608	1.08359	1.11971	1.06811	0.678018
chr14	42602133	42615609	1700016D02Rik	GeneID:75535	+	0.00761035	0.0152207	0.0152207	0.0304414	0.0532724
chr8	11654921	11678750	1700016D06Rik	GeneID:76413	-	0.325511	0.367346	0.287755	0.408164	0.535713
chr8	38167786	38169057	1700016D18Rik	GeneID:76418	+	0.149091	0.181818	0.16	0.30909	0.345454
chr6	40464823	40469505	1700016G05Rik	GeneID:67690	-	0.345549	0.460733	0.424084	0.460732	0.49738
chr13	5854397	5857338	1700016G22Rik	GeneID:71867	-	0.792051	1.04587	1.08257	1.24465	0.801225
chr5	104077612	104084743	1700016H13Rik	GeneID:74218	-	0.539302	0.517468	0.48035	0.469431	0.633186
chr10	41735640	41738617	1700016J18Rik	GeneID:75561	+	0.579267	0.503049	0.594511	0.445123	0.72866
chr5	130189365	130221537	1700016K13Rik	GeneID:74222	-	0.455277	0.467366	0.4029	0.437549	0.531831
chr11	75813475	75817071	1700016K19Rik	GeneID:74230	+	0.402298	0.448277	0.373564	0.508621	0.660918
chr1	80399465	80472232	1700016L21Rik	GeneID:72208	+	0.382622	0.450378	0.522917	0.567954	0.624552
chr15	74436458	74466748	1700016M24Rik	GeneID:69439	-	0.338409	0.287649	0.406091	0.410321	0.538073
chr6	13363335	13365996	1700016P04Rik	GeneID:69413	+	0.282131	0.172414	0.385581	0.188088	0.517243
chr9	57100129	57110260	1700017B05Rik	GeneID:74211	-	2.94384	2.9529	2.22102	2.12138	0.817028
chrX	30732654	30734582	1700017G21Rik	GeneID:71847	+	0.0337838	0.0168919	0.0168919	0.0168919	0.101351
chr10	100055020	100081025	1700017N19Rik	GeneID:66605	+	0.372138	0.33874	0.359734	0.428434	0.594466
chr8	124054684	124065854	1700018B08Rik	GeneID:76405	-	0.291097	0.407534	0.392124	0.419521	0.551371
chr4	63268125	63283463	1700018C11Rik	GeneID:75524	-	0.481119	0.454545	0.461539	0.426573	0.685313
chr5	145803859	145806547	1700018F24Rik	GeneID:69396	+	0.413792	0.266457	0.250783	0.203762	0.413793
chrX	100122027	100124446	1700018G05Rik	GeneID:69388	+	0.234726	0.11254	0.151125	0.276528	0.36013
chr8	11840521	11855761	1700018L24Rik	GeneID:75528	+	0.608147	0.50983	0.435394	0.491573	0.484551
chr9	8134233	8135900	1700018P22Rik	GeneID:69395	+	0.365854	0.452961	0.505226	0.588849	0.49129
chr1	53215421	53244461	1700019A02Rik	GeneID:69397	-	0.311461	0.301837	0.321961	0.383202	0.411198
chr8	3470862	3487181	1700019B03Rik	GeneID:76406	+	0.393287	0.402685	0.691276	0.369128	0.557048
chrX	59763710	59769244	1700019B21Rik	GeneID:75545	-	0.306372	0.213236	0.330881	0.318628	0.453431
chr1	52981971	53009684	1700019D03Rik	GeneID:67080	-	0.296094	0.391463	0.431427	0.423252	0.508628
chr12	87423513	87503408	1700019E19Rik	GeneID:76411	+	0.430453	0.530747	0.435577	0.494144	0.668011
chr6	85849044	85854878	1700019G17Rik	GeneID:75541	-	0.404307	0.452154	0.375599	0.562201	0.669855
chr2	180460044	180476983	1700019H03Rik	GeneID:228993	+	1.53987	1.24706	1.22876	1.25098	0.88497
chr2	32632933	32639925	1700019L03Rik	GeneID:227736	-	0.99119	1.30397	1.05286	0.9163	0.742291
chr12	97284820	97285432	1700019M22Rik	GeneID:69423	-	0.156863	0.333333	0.313725	0.172549	0.509804
chr19	6996916	6999870	1700019N12Rik	GeneID:67077	-	0.814023	1.06402	0.884145	0.692073	1.23171
chr19	58860293	58868904	1700019N19Rik	GeneID:67507	-	0.228175	0.337301	0.436507	0.327381	0.511906
chr1	88322904	88324627	1700019O17Rik	GeneID:71863	+	0.442908	0.498271	0.287197	0.685119	1.04844
chr15	88744328	88784840	1700019P01Rik	GeneID:239591	-	0.437042	0.406395	0.475016	0.486342	0.610258
chr1	140772850	140773665	1700019P21Rik	GeneID:75546	-	0.498083	0.306513	0.555556	0.306514	0.51724
chr2	130230995	130231810	1700020A23Rik	GeneID:75656	+	1.16092	1.11111	0.9387	0.689655	0.348659
chr2	164652882	164654006	1700020C07Rik	GeneID:75642	-	0.904061	1.23616	1.09225	0.693727	0.752766
chr11	3991484	3995434	1700020C11Rik	GeneID:67900	-	0.576603	0.70752	0.612814	0.682453	0.98886
chr19	5502771	5503787	1700020D05Rik	GeneID:75555	-	1.55056	1.21349	1.18352	0.812734	0.580526
chr12	27256973	27287168	1700020D12Rik	GeneID:69437	-	0.335029	0.275658	0.229008	0.305343	0.439354
chr9	71011282	71016451	1700020I22Rik	GeneID:72262	-	0.6801	0.77078	0.612092	0.639796	0.617128
chr7	31065113	31075256	1700020L13Rik	GeneID:75629	+	0.498188	0.606885	0.552537	0.615943	0.820653
chr11	83251198	83254718	1700020L24Rik	GeneID:66330	+	0.773914	0.881161	0.565217	0.695653	0.747828
chr10	21312964	21341582	1700020N01Rik	GeneID:67692	+	0.554866	0.588497	0.523892	0.615043	0.650443
chrX	67198475	67199155	1700020N15Rik	GeneID:75509	+	0.155642	0.136186	0.0894942	0.214007	0.272374
chr1	93301460	93304748	1700020N18Rik	GeneID:67086	-	0.485208	0.650887	0.414202	0.529586	0.736689
chr12	87582828	87632318	1700020O03Rik	GeneID:70373	+	0.697532	0.763747	0.744106	0.843996	0.600451
chr3	88086682	88100760	1700021C14Rik	GeneID:76927	-	1.3037	1.05037	1.05037	1.04	0.754073
chr5	103775613	103777318	1700021F02Rik	GeneID:75519	+	0.294118	0.328721	0.207612	0.501732	0.553632
chr10	43244927	43260800	1700021F05Rik	GeneID:67851	-	0.512995	0.759235	0.612859	0.882351	0.573187
chr2	173348099	173354002	1700021F07Rik	GeneID:72221	+	0.285715	0.435713	0.37381	0.454763	0.630954
chr10	60634734	60651589	1700021K02Rik	GeneID:65971	+	0.456692	0.42126	0.577426	0.570864	0.494751
chr9	107897378	107902010	1700021K14Rik	GeneID:69398	+	0.721052	0.88158	0.934209	0.807896	0.878945
chr16	32821822	32868425	1700021K19Rik	GeneID:224118	-	0.484044	0.520093	0.484634	0.614659	0.759454
chr19	24139283	24140942	1700021P04Rik	GeneID:75521	+	0.139373	0.470383	0.33101	0.163763	0.393728
chr7	51752012	51756504	1700021P22Rik	GeneID:75538	+	1.20213	1.06383	1.24202	1.42819	0.957448
chr5	24151271	24154689	1700022A21Rik	GeneID:72252	+	0.350877	0.292397	0.394738	0.453215	0.663741
chr17	37095537	37102568	1700022C21Rik	GeneID:76416	+	0.692306	0.586815	0.549452	0.747254	0.637362
chr4	42982832	42987197	1700022I11Rik	GeneID:67317	+	3.02957	2.21774	2.05645	1.4086	0.475807
chr5	66152684	66154716	1700022K14Rik	GeneID:74234	-	0.959864	0.75251	0.806021	0.76923	0.839467
chr17	26122760	26125519	1700022N22Rik	GeneID:69431	+	1.20186	0.984471	1.10248	0.962732	0.748446
chr1	192860700	192866821	1700022P22Rik	GeneID:75558	+	0.374708	0.480094	0.339578	0.480094	0.686183
chr6	146798632	146819923	1700023A16Rik	GeneID:69371	+	0.382907	0.489455	0.399555	0.460601	0.70477
chr2	73121929	73150560	1700023B02Rik	GeneID:66935	-	0.727435	0.668142	0.64071	0.663715	0.699115
chr11	109707190	109709790	1700023C21Rik	GeneID:73257	+	0.205047	0.290221	0.422714	0.457412	0.611989
chr7	51964113	51975208	1700023D19Rik	GeneID:75510	+	0.35567	0.517183	0.374572	0.274915	0.591065
chr5	77445048	77490547	1700023E05Rik	GeneID:71868	+	0.367532	0.319855	0.441158	0.428487	0.491247
chr10	65583357	65589378	1700023F02Rik	GeneID:69433	-	0.38915	0.349057	0.412736	0.412735	0.556606
chrX	22038758	22039524	1700023I07Rik	GeneID:76705	+	0.11583	0.339769	0.3861	0.30888	0.374517
chr6	29930731	29943774	1700023L04Rik	GeneID:76419	+	0.528773	0.36392	0.645413	0.482116	0.56454
chr1	36619541	36644532	1700024G10Rik	GeneID:71849	-	0.482283	0.452755	0.526576	0.524605	0.644685
chr14	33189688	33201559	1700024G13Rik	GeneID:67085	-	0.381189	0.338285	0.257425	0.412541	0.429044
chr13	99754042	99754520	1700024P04Rik	GeneID:69382	-	0.28	0.2	0.420001	0.28	0.439998
chr17	3083924	3084986	1700024P12Rik	GeneID:69392	+	1.80298	2.43123	2.53903	2.41636	2.62454
chr4	104586095	104689727	1700024P16Rik	GeneID:242594	+	0.316639	0.296489	0.340243	0.364132	0.552676
chrX	134742704	134744119	1700025D03Rik	GeneID:67944	-	0.25	0.325	0.464287	0.303572	0.382144
chr6	30462304	30469963	1700025E21Rik	GeneID:75647	+	0.423157	0.541052	0.343158	0.602105	0.572631
chr19	11214173	11239810	1700025F22Rik	GeneID:69416	-	0.294118	0.357762	0.321118	0.352942	0.533268
chr1	153739715	153937229	1700025G04Rik	GeneID:69399	-	0.468477	0.475968	0.484396	0.549312	0.644505
chr16	30195157	30200385	1700025H01Rik	GeneID:75531	+	0.365915	0.275688	0.401001	0.57644	0.661656
chr10	38838614	38853701	1700025K23Rik	GeneID:66337	-	0.618104	0.777933	0.711455	0.891091	0.512021
chr17	54491908	54509399	1700025K24Rik	GeneID:69418	-	0.287724	0.274936	0.351663	0.338875	0.351661
chr6	39013878	39017585	1700025N23Rik	GeneID:69986	-	0.561254	0.726494	0.641026	0.37037	0.669515
chr4	22690912	22865582	1700025O08Rik	GeneID:69984	-	0.236213	0.231824	0.28855	0.272919	0.399017
chr7	90924129	90943336	1700026D08Rik	GeneID:75556	-	0.245215	0.242823	0.316986	0.358851	0.550239
chr2	132316464	132349793	1700026D11Rik	GeneID:70371	+	0.697728	0.836336	0.846517	0.711825	0.740018
chr16	49210753	49255911	1700026J12Rik	GeneID:73255	-	0.382515	0.279295	0.364299	0.449302	0.499697
chr2	28547600	28555171	1700026L06Rik	GeneID:69987	-	0.733051	0.919492	0.879236	0.735168	0.667373
chr1	73071158	73072082	1700027A15Rik	GeneID:69449	+	0.378787	0.359848	0.227272	0.28409	0.397727
chr3	105799588	105817564	1700027A23Rik	GeneID:76420	-	0.486826	0.424089	0.376411	0.451695	0.664993
chr10	76025017	76032945	1700027D21Rik	GeneID:76573	+	0.422361	0.859214	0.689442	0.579712	0.654243
chr6	124313317	124314504	1700027F06Rik	GeneID:72268	-	0.220589	0.367648	0.338236	0.569854	0.69853
chr15	89012643	89026905	1700027J05Rik	GeneID:69440	-	0.770926	0.698974	0.844346	0.77533	0.669605
chr10	43465964	43485642	1700027J07Rik	GeneID:69443	+	0.3	0.358823	0.305882	0.370588	0.664706
chr1	89079889	89084979	1700027L20Rik	GeneID:69453	+	0.791879	0.718275	0.967004	0.769035	0.961931
chr17	46266226	46281147	1700027N10Rik	GeneID:75564	-	1.22365	1.08262	0.876067	0.988601	0.847581
chr7	29281584	29282732	1700028B04Rik	GeneID:70001	+	0.516606	0.457565	0.531365	0.372694	0.527676
chr10	82272412	82286987	1700028I16Rik	GeneID:70003	+	0.477568	0.492039	0.603473	0.484805	0.687411
chr7	51485299	51491492	1700028J19Rik	GeneID:70004	-	0.247086	0.268065	0.4662	0.447553	0.578087
chr5	107963730	107977396	1700028K03Rik	GeneID:76421	+	0.581572	0.574018	0.460724	0.687312	0.619337
chr3	83359289	83378040	1700028M03Rik	GeneID:69460	-	0.371497	0.30329	0.298416	0.364191	0.609015
chr19	23633250	23727302	1700028P14Rik	GeneID:67483	-	0.335434	0.319685	0.35748	0.390551	0.465197
chr1	44143458	44159286	1700029F09Rik	GeneID:75623	-	0.717808	0.778081	0.828767	0.828765	0.472603
chr13	97791819	97804317	1700029F12Rik	GeneID:66479	-	0.327477	0.423322	0.271566	0.23163	0.455271
chr4	125827846	125839870	1700029G01Rik	GeneID:66938	-	2.96727	3.10802	2.38789	1.94599	0.797052
chr8	13550733	13562448	1700029H14Rik	GeneID:66501	-	0.702165	0.557404	0.891848	0.677206	0.489186
chr4	145371431	145421881	1700029I01Rik	GeneID:70005	+	0.0303532	0.0220751	0.022075	0.0358719	0.0137969
chr17	33569844	33571213	1700029I08Rik	GeneID:69481	+	0.3741	0.323741	0.269784	0.384892	0.622303
chr2	92223075	92223758	1700029I15Rik	GeneID:75641	+	1.53307	1.69261	1.5214	1.60311	0.634241
chr8	47038960	47060606	1700029J07Rik	GeneID:69479	-	0.411184	0.438597	0.301535	0.395834	0.587719
chr2	172298028	172299831	1700029J11Rik	GeneID:76426	+	3.55137	4.32191	3.37328	3.20205	0.702054
chr1	166891054	166891533	1700029M03Rik	GeneID:69476	+	0.539999	0.696001	0.807998	0.903999	0.703999
chr4	135178173	135183942	1700029M20Rik	GeneID:73937	+	0.240386	0.420674	0.420672	0.396634	0.745195
chr15	81810975	81811993	1700029P11Rik	GeneID:66346	+	0.794009	0.876405	0.756555	0.606743	0.363297
chr12	20810242	20821640	1700030C10Rik	GeneID:69513	-	0.126689	0.135135	0.253379	0.143581	0.287162
chr9	39955707	39958465	1700030E15Rik	GeneID:75667	+	0.279503	0.344721	0.341616	0.372671	0.437888
chr15	99748780	99762089	1700030F18Rik	GeneID:72277	-	0.276499	0.371737	0.462365	0.370199	0.660524
chr2	173394165	173403842	1700030G11Rik	GeneID:70065	-	0.613384	0.613383	0.98513	0.808549	0.832711
chr8	119493499	119502843	1700030J22Rik	GeneID:69528	-	1.04554	0.956357	0.865274	0.595825	0.567363
chr8	74967825	74984440	1700030K09Rik	GeneID:72254	+	1.22781	1.36291	0.896687	0.748344	0.715232
chrX	100054526	100061692	1700031F05Rik	GeneID:73300	-	0.119825	0.130719	0.119826	0.143791	0.128541
chr15	98228852	98244021	1700031M16Rik	GeneID:73302	+	0.324402	0.394923	0.458393	0.369534	0.610718
chr18	52805874	52823385	1700034E13Rik	GeneID:78414	+	0.303959	0.306514	0.280971	0.274585	0.440614
chr11	29447950	29478350	1700034F02Rik	GeneID:73324	+	0.91055	1.01603	0.843038	0.950211	0.696203
chr18	85116686	85120916	1700034H14Rik	GeneID:67105	-	1.01902	0.888586	0.883151	0.706522	0.692935
chr3	40704121	40706465	1700034I23Rik	GeneID:73297	-	0.239483	0.355986	0.184467	0.27508	0.43042
chr6	146899810	146902936	1700034J05Rik	GeneID:73344	-	1.17418	1.03003	0.6006	0.516518	0.687688
chr4	14592901	14723199	1700034K16Rik	GeneID:73314	-	0.261202	0.262595	0.300209	0.331553	0.426284
chr6	41634430	41635716	1700034O15Rik	GeneID:76606	+	0.271738	0.394927	0.4529	0.445652	0.724639
chr9	110716512	110720503	1700036D21Rik	GeneID:73336	+	0.375	0.347221	0.375001	0.416665	0.702775
chr16	3905801	3908660	1700037C18Rik	GeneID:73261	-	1.44	1.01538	1.34154	1.24923	1.04615
chr2	130972061	130985756	1700037H04Rik	GeneID:67326	-	0.625944	0.663651	0.588236	0.547512	0.764706
chr7	52538243	52544363	1700039E15Rik	GeneID:76713	+	0.325527	0.351289	0.421547	0.297425	0.468383
chr1	63294595	63304246	1700039I01Rik	GeneID:73346	-	0.381752	0.428306	0.46555	0.417131	0.549349
chr6	85397029	85401242	1700040I03Rik	GeneID:73327	-	3.65395	2.56676	2.79292	2.76839	0.81744
chr10	67893704	68004623	1700040L02Rik	GeneID:73287	-	0.437602	0.461912	0.514586	0.46056	0.667745
chr2	126966089	126968365	1700041B20Rik	GeneID:73338	-	1.27036	0.944626	0.798046	0.960914	0.814335
chr4	118996444	119088126	1700041C02Rik	GeneID:73332	-	0.380968	0.422582	0.460324	0.444193	0.579356
chr9	57023082	57033915	1700041C23Rik	GeneID:67319	+	0.217769	0.287457	0.383276	0.348431	0.707316
chr5	30787956	30848209	1700041E20Rik	GeneID:73259	-	0.398489	0.417848	0.334277	0.380075	0.594901
chr5	147607494	147618164	1700041I07Rik	GeneID:73273	+	0.650262	0.641475	0.369069	0.54306	0.7645
chrX	151559524	151582392	1700042B14Rik	GeneID:73347	-	0.257896	0.266316	0.270526	0.289474	0.348422
chr4	115845883	115846902	1700042G07Rik	GeneID:67323	+	0.524345	0.471911	0.468164	0.53558	0.722847
chr4	57373639	57377164	1700042G15Rik	GeneID:73349	-	0.433525	0.364162	0.419076	0.419075	0.635836
chr11	14460358	14499205	1700046C09Rik	GeneID:73307	-	0.298827	0.355418	0.338854	0.290544	0.461007
chr8	27199421	27199761	1700047A11Rik	GeneID:76604	+	0.593496	0.577236	0.715448	0.512194	0.589433
chr11	58134189	58137941	1700047K16Rik	GeneID:73335	+	1.06233	1.26062	0.781869	0.934843	1.03966
chr12	63788785	63789315	1700047L15Rik	GeneID:73309	+	0.238096	0.40873	0.460317	0.357144	0.43651
chr1	184230965	184233420	1700047M11Rik	GeneID:67330	+	0.839742	0.84936	0.82372	0.73718	0.69231
chr19	26112942	26546927	1700048O14Rik	GeneID:73433	-	0.276146	0.323767	0.314199	0.34957	0.441039
chr14	43977386	43979362	1700049E17Rik	GeneID:73415	+	0.0572391	0.0841751	0.10101	0.158249	0.185185
chr7	28692411	28714449	1700049G17Rik	GeneID:73430	-	0.393939	0.357144	0.402599	0.427489	0.654761
chr14	64723160	64732588	1700049K14Rik	GeneID:73382	+	0.422641	0.499999	0.720754	0.650945	0.643398
chr11	105040334	105042978	1700052K11Rik	GeneID:73431	-	1.06918	0.937107	1.12893	0.896228	0.707548
chr10	5891401	5913936	1700052N19Rik	GeneID:73419	-	0.622339	0.667023	0.573404	0.680851	0.638298
chr4	52992584	53013724	1700054F22Rik	GeneID:73398	+	0.360491	0.329241	0.379465	0.340401	0.51451
chr6	112160675	112162513	1700054K19Rik	GeneID:67336	+	0.341297	0.546075	0.324231	0.409557	0.655289
chr2	118130650	118133902	1700054M17Rik	GeneID:73358	+	0.474776	0.403561	0.498518	0.548962	0.658754
chr8	126364744	126384109	1700054N08Rik	GeneID:73420	-	1.04756	1.3258	1.12366	1.02854	0.546968
chrX	9424073	9424626	1700054O13Rik	GeneID:67334	+	0.197628	0.12253	0.41502	0.233201	0.438735
chr4	45025694	45027271	1700055D18Rik	GeneID:73405	+	1.50877	1.27719	1.35088	1.03509	1.17895
chr8	97835415	97845228	1700055M20Rik	GeneID:73407	+	0.608855	0.804429	0.538746	0.56273	0.391144
chr19	3958808	3969947	1700055N04Rik	GeneID:73458	+	0.531731	0.42367	0.437392	0.487136	0.595196
chr1	185856911	185858180	1700056E22Rik	GeneID:73363	-	1.12363	0.850907	1.01818	1.21818	0.98182
chr9	92204215	92252714	1700057G04Rik	GeneID:78459	+	0.327241	0.374071	0.416904	0.465448	0.472301
chr4	124126869	124163196	1700057H15Rik	GeneID:78460	-	0.364698	0.380014	0.345004	0.401168	0.49526
chr1	159029279	159038776	1700057K13Rik	GeneID:73435	-	0.434212	0.394736	0.338345	0.50752	0.441729
chr2	153956083	153964091	1700058C13Rik	GeneID:73388	+	0.38066	0.403293	0.360081	0.504117	0.514405
chr6	124322180	124324823	1700060L04Rik	GeneID:73378	+	0.562892	0.487422	0.474844	0.471697	0.723272
chr17	57015056	57028261	1700061G19Rik	GeneID:78625	+	1.90586	1.53549	1.06636	0.9892	0.688272
chr3	116769830	116780683	1700061I17Rik	GeneID:433646	-	0.304349	0.330434	0.443479	0.427825	0.434782
chr15	78208830	78226354	1700061J05Rik	GeneID:73376	-	0.453386	0.454662	0.459771	0.372925	0.613028
chr14	16833312	16869785	1700062C10Rik	GeneID:73440	-	0.236364	0.247273	0.298182	0.374546	0.485091
chr6	122341397	122342710	1700063H04Rik	GeneID:74269	+	0.42029	0.507247	0.42029	0.507247	0.721015
chr7	138478136	138480230	1700063I17Rik	GeneID:68223	+	1.44851	0.744184	0.72093	0.664452	0.342191
chr16	76819830	76842029	1700063K16Rik	GeneID:76610	-	0.40366	0.43057	0.375673	0.373519	0.445641
chr9	95755969	95758739	1700065D16Rik	GeneID:73410	-	0.695651	0.683231	0.844719	0.916147	0.773293
chr18	56748002	56754433	1700065I17Rik	GeneID:67343	+	0.940366	0.722476	0.928899	0.635323	0.527523
chr6	35280801	35286831	1700065J11Rik	GeneID:73409	+	0.365565	0.271226	0.224057	0.283019	0.412734
chr17	33153809	33170326	1700065O13Rik	GeneID:73451	-	0.421543	0.502659	0.325798	0.378991	0.618349
chr18	35886643	35890523	1700066B19Rik	GeneID:73449	+	0.781513	1.19048	0.753503	1.05042	0.775908
chr16	79999627	80000791	1700066C05Rik	GeneID:78654	+	0.0919118	0.0919116	0.0551471	0.0367647	0.238971
chr4	41464470	41465962	1700066J24Rik	GeneID:76992	+	0.556736	0.333332	0.585106	0.443262	0.656029
chr1	57434464	57440801	1700066M21Rik	GeneID:73467	+	0.921478	1.05081	0.785221	0.903	0.766741
chr7	30482238	30512015	1700067C01Rik	GeneID:76718	-	0.278732	0.201543	0.205832	0.30017	0.390222
chr8	86525451	86528669	1700067K01Rik	GeneID:73453	+	1.13095	0.541665	0.72619	0.863095	0.788693
chr17	48226582	48227870	1700067P10Rik	GeneID:68224	+	0.199275	0.416667	0.398549	0.565217	0.630433
chr6	118196713	118198470	1700069P05Rik	GeneID:73531	-	0.417241	0.275861	0.503448	0.351724	0.568966
chr9	54996288	54997206	1700071A11Rik	GeneID:76611	-	1.67803	1.30682	1.23485	1.32576	0.863634
chr11	81386004	81387041	1700071K01Rik	GeneID:237880	-	0.279852	0.223881	0.298507	0.16791	0.559702
chrX	83289538	83292652	1700072E05Rik	GeneID:73495	+	0.315315	0.336336	0.375375	0.21021	0.390391
chr6	120504814	120524222	1700072O05Rik	GeneID:73505	+	0.356295	0.45487	0.480999	0.388361	0.804036
chr15	36094375	36095202	1700074I03Rik	GeneID:73530	+	0.517242	0.440614	0.839082	0.842911	0.858239
chr6	40870459	40890556	1700074P13Rik	GeneID:73481	-	0.208574	0.361529	0.312862	0.265353	0.484359
chr9	105045674	105047412	1700080E11Rik	GeneID:73532	-	0.293103	0.255172	0.286208	0.210345	0.51724
chr6	29997407	29999144	1700080G18Rik	GeneID:73533	-	1.56207	1.76897	0.920691	1.68965	0.755171
chr2	4056716	4062125	1700080N15Rik	GeneID:73489	-	0.398516	0.24505	0.420792	0.532177	0.608912
chrX	49321873	49326116	1700080O16Rik	GeneID:74279	-	0.277174	0.258152	0.394021	0.30163	0.529891
chr14	70240214	70459686	1700081D17Rik	GeneID:73523	+	0.534253	0.591485	0.527629	0.613336	0.679588
chr11	104194543	104303605	1700081L11Rik	GeneID:76719	-	2.05241	1.80736	1.60154	1.35373	0.759056
chr1	171859070	171864784	1700084C01Rik	GeneID:78465	+	0.458938	0.434782	0.446861	0.39372	0.54348
chr13	113926291	113934220	1700084D21Rik	GeneID:76720	+	0.662527	0.501037	0.559008	0.552795	0.641822
chr2	30092315	30096911	1700084E18Rik	GeneID:67350	-	0.997361	0.670183	0.765171	0.620053	0.751978
chr15	33334961	33335694	1700084J12Rik	GeneID:73486	-	0.213178	0.100775	0.298451	0.387597	0.426355
chrX	88820547	88821210	1700084M14Rik	GeneID:73487	-	0.0937502	0.0976562	0.242188	0.195312	0.261719
chrX	36699443	36700142	1700085A12Rik	GeneID:78631	+	0.389105	0.272374	0.214008	0.159533	0.319067
chr7	29220503	29221973	1700085B13Rik	GeneID:76721	+	1.09253	1.15303	1.42705	1.27758	0.960853
chr11	64965412	64973392	1700086D15Rik	GeneID:74282	-	0.164948	0.432988	0.340206	0.237114	0.453607
chr12	75384928	75396937	1700086L19Rik	GeneID:74284	+	0.299509	0.505728	0.376433	0.581015	0.507365
chr18	38398688	38409849	1700086O06Rik	GeneID:73516	-	0.70719	0.744863	0.539385	0.659247	0.659246
chr15	78965085	78971681	1700088E04Rik	GeneID:27660	-	1.92064	1.82086	1.56009	1.19728	0.61678
chr17	87313800	87321822	1700090G07Rik	GeneID:78469	+	0.316873	0.421811	0.545266	0.516462	0.744855
chr14	43426785	43432274	1700091H14Rik	GeneID:73553	-	0	0	0	0.012285	0
chr19	8815208	8815715	1700092M07Rik	GeneID:74307	+	2.85259	2.40239	2.21514	2.4502	0.796812
chr11	23416203	23419195	1700093K21Rik	GeneID:67358	-	0.182371	0.465045	0.425532	0.50456	0.55623
chr8	12573049	12600738	1700094C09Rik	GeneID:78634	+	0.390553	0.363307	0.294278	0.44959	0.416894
chr3	89866718	89869798	1700094D03Rik	GeneID:73545	+	0.948793	1.00602	0.933736	0.933737	0.665664
chr6	52442447	52450080	1700094M24Rik	GeneID:74304	+	0.379747	0.43249	0.386075	0.443038	0.664556
chr3	105254188	105255908	1700095B22Rik	GeneID:78635	-	0.34948	0.453288	0.553634	0.415226	0.467128
chr11	69634373	69635667	1700095G12Rik	GeneID:74288	-	1.0942	1.05072	0.815217	0.579711	0.525364
chr7	116582132	116588409	1700095J03Rik	GeneID:74293	+	0.375001	0.358797	0.428242	0.84491	0.472224
chr11	109208181	109214965	1700096J18Rik	GeneID:67927	+	1.03355	1.15212	0.883667	1.05145	0.736017
chr17	30759394	30762030	1700097N02Rik	GeneID:67522	-	0.974842	0.990565	0.754717	0.786162	0.534592
chr2	28810893	28910586	1700101E01Rik	GeneID:329375	-	0.356611	0.429722	0.374516	0.39779	0.597133
chr17	3557824	3559855	1700102H20Rik	GeneID:68230	+	0.722409	0.719065	0.568563	0.585285	0.702342
chr9	108295165	108300094	1700102P08Rik	GeneID:112418	+	1.90231	2.36247	1.87403	1.19795	0.799487
chr11	88105217	88108763	1700106J16Rik	GeneID:74297	+	0.563582	0.404623	0.251445	0.375723	0.809248
chr17	85490040	85857920	1700106N22Rik	GeneID:73582	+	0.319382	0.318787	0.382201	0.38996	0.55762
chr14	122629127	122632860	1700108J01Rik	GeneID:68245	-	0.511364	0.301136	0.696024	0.286931	0.602271
chr12	36934932	36944789	1700108M19Rik	GeneID:71156	-	0.386739	0.322284	0.47882	0.423572	0.620625
chr2	74548101	74550583	1700109F18Rik	GeneID:73429	-	0.351437	0.399362	0.46326	0.6869	0.638976
chr5	3571716	3584341	1700109H08Rik	GeneID:77036	+	4.25079	4.62698	4.67619	4.1	0.587302
chr14	101596907	101598619	1700110M21Rik	GeneID:76627	-	0.276817	0.363321	0.256055	0.425606	0.581315
chr9	110747010	110759026	1700112C13Rik	GeneID:74306	+	0.628479	0.458265	0.441898	0.453354	0.667758
chr14	22838934	23875307	1700112E06Rik	GeneID:76633	+	0.291981	0.325394	0.335203	0.370761	0.514439
chr10	86688645	86693344	1700113H08Rik	GeneID:76640	+	0.340313	0.366491	0.458116	0.259162	0.52356
chr11	101280128	101286647	1700113I22Rik	GeneID:73635	-	0.881549	1.04328	1.17768	0.856494	0.546698
chr2	17918049	17918573	1700113O17Rik	GeneID:68231	-	0.392857	0.396825	0.535713	0.373016	0.376984
chr8	122690298	122701369	1700120B06Rik	GeneID:436062	-	0.387263	0.292599	0.507746	0.516349	0.593805
chr10	62705816	62707690	1700120B22Rik	GeneID:641387	-	0.59864	1.21769	0.79932	0.816325	0.955782
chr7	134747407	134748313	1700120K04Rik	GeneID:68232	-	2.00758	1.80303	1.58333	1.22349	0.579543
chr8	97318069	97326336	1700121C10Rik	GeneID:67364	-	0.728746	0.576923	0.680163	0.465588	0.429151
chr11	50161020	50173204	1700121K02Rik	GeneID:76653	+	0.503247	0.280845	0.323052	0.44643	0.555194
chr12	107680862	107685876	1700121N20Rik	GeneID:76639	-	0.369897	0.418368	0.510205	0.499999	0.714286
chr17	7100289	7106067	1700122H20Rik	GeneID:73617	+	0.204326	0.274038	0.252404	0.254807	0.276442
chr17	48173695	48175243	1700122O11Rik	GeneID:76651	-	0.950705	1.02113	0.721831	0.90845	0.598593
chr10	81326679	81346446	1700123A16Rik	GeneID:73610	+	0.017585	0.0234467	0.0234467	0.0117233	0.0234467
chr2	38852996	38861688	1700123D08Rik	GeneID:76646	+	4.26628	4.69428	3.75148	3.57791	0.907296
chrX	35474396	35483149	1700123J19Rik	GeneID:73614	+	0.176817	0.206287	0.225934	0.225932	0.314341
chr5	139003068	139005922	1700123K08Rik	GeneID:76658	-	0.190769	0.338461	0.215384	0.353846	0.513846
chr4	10672861	10724942	1700123O12Rik	GeneID:73624	-	0.354269	0.343533	0.391842	0.418679	0.595811
chr14	55305053	55309577	1700123O20Rik	GeneID:58248	+	1.33952	1.15119	1.05305	1.22016	0.941644
chr6	83711750	83712634	1700124L16Rik	GeneID:67934	-	0.574143	0.665398	0.75285	0.380228	0.718633
chr9	109668559	109693164	1700124P09Rik	GeneID:76998	-	0.29283	0.288845	0.250001	0.313745	0.398406
chr4	129168434	129169449	1700125D06Rik	GeneID:68233	+	0.790263	1.09363	0.610486	0.771536	0.83895
chr11	84984598	84994647	1700125H20Rik	GeneID:73634	+	0.983607	0.677597	0.699455	0.630237	0.663024
chr2	164295801	164299967	1700126L10Rik	GeneID:73603	-	1.28688	1.40711	1.18853	1.15574	0.683059
chr14	59751877	59761730	1700129C05Rik	GeneID:67932	-	0.276244	0.351749	0.276244	0.43278	0.331492
chr7	89781470	89797038	1700129I04Rik	GeneID:330577	-	0.775622	1.02355	0.879502	0.803322	0.747924
chrX	132253206	132255212	1700129I15Rik	GeneID:78478	-	0.342283	0.100671	0.201342	0.201342	0.493287
chr18	80426497	80443841	1810005K13Rik	GeneID:66255	-	1.67439	1.4054	1.48906	1.20463	0.772202
chr19	10278504	10282314	1810006K21Rik	GeneID:69038	+	1.4322	1.17232	1.31073	1.14407	0.855934
chr16	91014281	91044755	1810007M14Rik	GeneID:67367	-	6.14225	5.76936	6.48316	4.07997	0.815656
chr4	125735809	125766578	1810007P19Rik	GeneID:230751	+	0.77026	0.598998	0.672513	0.55639	0.622388
chr10	76949406	76978530	1810008A18Rik	GeneID:108707	-	1.95371	1.86376	1.92401	1.72314	0.686461
chr5	109206254	109224382	1810008K16Rik	GeneID:67366	-	0.305485	0.280548	0.319201	0.317955	0.480051
chr19	8963393	8965230	1810009A15Rik	GeneID:66276	+	2.12287	2.12628	1.39932	2.06143	0.976108
chr6	40914771	40918426	1810009J06Rik	GeneID:73626	+	0.0857145	0.0285714	0.0828571	0.214285	0.142857
chr16	20611674	20618942	1810009K13Rik	GeneID:66275	+	1.2095	1.26998	1.31966	1.79913	0.868251
chr11	78564008	78565231	1810009O10Rik	GeneID:69109	-	1.24817	0.78467	0.894163	0.839415	0.664232
chr7	152391728	152392860	1810010D01Rik	GeneID:381935	-	0.295203	0.332104	0.369003	0.446495	0.678967
chr11	106889537	106891761	1810010H24Rik	GeneID:69066	+	3.1541	1.88525	2.31803	1.93771	1.02295
chr7	134193670	134195491	1810010M01Rik	GeneID:69036	-	0.308219	0.70548	0.30822	0.359589	0.777395
chr14	33599149	33631154	1810011H11Rik	GeneID:69069	+	0.58657	0.862458	0.614078	0.652102	0.703882
chr8	25548088	25549418	1810011O10Rik	GeneID:69068	-	0.288809	0.324909	0.361011	0.379061	0.606497
chr11	78640097	78660372	1810012P15Rik	GeneID:66274	+	0.75374	0.918296	0.730726	0.964326	0.83429
chr17	28408653	28410108	1810013A23Rik	GeneID:69050	+	0.63345	0.854091	0.868326	0.782919	0.740215
chr19	6241668	6262304	1810013C15Rik	GeneID:329015	+	0.749998	0.673863	0.682953	0.762498	0.822727
chr5	53654729	53669782	1810013D10Rik	GeneID:66278	+	0.828613	0.958924	0.733712	0.981586	0.601984
chr16	8830188	8859017	1810013L24Rik	GeneID:69053	+	4.11884	3.12588	3.32218	2.84419	0.765843
chr7	147285369	147288305	1810014F10Rik	GeneID:69064	-	0.556574	0.474006	0.464832	0.617735	0.559632
chr16	17147072	17148936	1810015A11Rik	GeneID:69101	+	3.57823	3.78572	3.27211	3.2415	0.625851
chr15	25773019	25903442	1810015C04Rik	GeneID:66270	+	0.909999	1.09998	0.81443	0.858268	0.811644
chr4	133074878	133086705	1810019J16Rik	GeneID:69073	+	1.40661	1.26115	0.909091	0.818184	0.515701
chr7	13533940	13547131	1810019N24Rik	GeneID:69086	-	0.680555	0.674384	0.575617	0.594136	0.80247
chr7	104698850	104727925	1810020D17Rik	GeneID:66273	-	0.7229	0.791083	0.477272	0.715909	0.656469
chr12	82571691	82586097	1810020G14Rik	GeneID:66272	-	1.02624	0.864432	0.844022	1.00583	0.688049
chr6	87622000	87672033	1810020O05Rik	GeneID:613264	-	0.436353	0.503057	0.44469	0.406891	0.662034
chr9	37015918	37030796	1810021J13Rik	GeneID:66279	+	0.62143	0.57143	0.664284	0.807143	0.66857
chr13	35038483	35055678	1810022C23Rik	GeneID:69123	-	0.35705	0.213455	0.310478	0.33247	0.565331
chr3	14606284	14611221	1810022K09Rik	GeneID:69126	-	2.30256	1.9718	1.87948	1.63077	0.833335
chr12	104689108	104695433	1810023F06Rik	GeneID:217845	-	0.39261	0.572749	0.526558	0.478062	0.369515
chr2	127012091	127034016	1810024B03Rik	GeneID:329509	-	0.590662	0.513571	0.636263	0.749188	0.676437
chr7	80700038	80703279	1810026B05Rik	GeneID:69170	-	4.75074	3.88724	3.48962	2.8635	0.934715
chr9	21397166	21400391	1810026J23Rik	GeneID:69773	+	3.36012	3.50298	2.49703	2.19941	0.866069
chr11	69652027	69653060	1810027O10Rik	GeneID:69186	+	0.686569	0.593284	0.817164	1.08955	0.727612
chr8	69000245	69010406	1810029B16Rik	GeneID:66282	-	2.20253	2.02351	2.36528	2.10127	0.622061
chr1	176260650	176263004	1810030J14Rik	GeneID:66289	+	0.275082	0.177994	0.291262	0.226537	0.355986
chr4	34715921	34725586	1810030N24Rik	GeneID:66291	-	0.633146	0.74488	0.66108	0.636871	0.64432
chrX	12232010	12250672	1810030O07Rik	GeneID:69155	-	1.93406	1.74847	2.14041	1.72894	0.515261
chr1	75131789	75138942	1810031K17Rik	GeneID:69171	-	1.02396	0.871459	0.74074	0.867101	0.956426
chr11	116532983	116537830	1810032O08Rik	GeneID:66293	+	4.47287	3.57881	4.34367	4.0956	0.974159
chr8	3665762	3668905	1810033B17Rik	GeneID:69189	+	0.494013	0.658681	0.748503	0.838324	0.601796
chr14	56276743	56279251	1810034K20Rik	GeneID:67881	-	1.00318	0.859872	0.745224	0.815285	0.863057
chr12	88784862	88790868	1810035L17Rik	GeneID:380773	+	3.73759	2.90307	3.08274	3.01182	0.758865
chrX	71630081	71638613	1810037C20Rik	GeneID:66294	-	0.328686	0.408366	0.478087	0.368527	0.647409
chr3	122627315	122629112	1810037I17Rik	GeneID:67704	+	1.06164	0.821917	1.04452	1.11302	0.530822
chr15	84209633	84277527	1810041L15Rik	GeneID:72301	-	0.42851	0.383963	0.341535	0.424267	0.562581
chr5	140299548	140302797	1810042K04Rik	GeneID:66506	-	1.60237	1.23145	1.55786	1.51335	0.786351
chr10	77441395	77448183	1810043G02Rik	GeneID:67884	+	2.99105	2.24385	2.27964	1.55481	0.75168
chr11	119960248	119962018	1810043H04Rik	GeneID:208501	+	3.6598	3.45017	2.7835	2.88316	0.94502
chr15	72420050	72891634	1810044A24Rik	GeneID:76510	-	0.738648	0.656892	0.448504	0.479562	0.628775
chr11	98299022	98300302	1810046J19Rik	GeneID:103742	-	0.70909	1.30545	1.16364	1.18182	0.854547
chr9	51097789	51137022	1810046K07Rik	GeneID:69809	-	0.381246	0.53046	0.325121	0.379877	0.639972
chr8	47060887	47082214	1810047C23Rik	GeneID:192169	+	0.936806	0.698446	0.659646	0.931265	0.842571
chr12	73637344	73681200	1810048J11Rik	GeneID:67708	+	0.463886	0.454544	0.386052	0.410959	0.503736
chr11	120317918	120319377	1810049H13Rik	GeneID:66431	-	0.676155	0.790037	0.857653	0.782919	1.06762
chr6	41261232	41264707	1810049H19Rik	GeneID:435889	-	0.130814	0.101744	0.116279	0.101744	0.305233
chr4	82866205	82970093	1810054D07Rik	GeneID:69863	-	3.03475	2.45548	3.69587	2.70505	0.69098
chr7	31340460	31344665	1810054G18Rik	GeneID:75660	-	1.25341	0.980926	1.14714	1.23978	0.871935
chr19	60887514	60912130	1810055E12Rik	GeneID:67894	+	0.668658	0.631839	0.537315	0.518407	0.63582
chr19	3708333	3717881	1810055G02Rik	GeneID:72056	+	1.12359	1.1985	0.764046	1.08801	0.702245
chr6	35202654	35213496	1810058I24Rik	GeneID:67705	+	1.14112	1.20209	1.26307	1.12369	0.824044
chr19	8847019	8848932	1810059G22Rik	GeneID:67706	-	3.42373	3.34915	3.36271	2.27118	1.10848
chr5	149770173	149774319	1810059H22Rik	GeneID:69820	-	0.619176	0.734248	0.654793	0.841097	1.00274
chr3	36374859	36381221	1810062G17Rik	GeneID:72282	+	1.07143	0.746545	0.529955	0.771888	0.829496
chr8	128946428	128949334	1810063B05Rik	GeneID:67892	+	1.05521	1.55215	0.996931	1	0.90491
chr14	20894858	20902405	1810063B07Rik	GeneID:67509	-	1.6879	1.66667	1.94267	2.0552	0.828023
chr9	22011230	22018304	1810064F22Rik	GeneID:69862	-	0.344297	0.241228	0.570175	0.52851	0.686403
chr11	58234611	58239525	1810065E05Rik	GeneID:69864	+	0.372751	0.401028	0.627251	0.416451	0.480719
chr11	57296502	57332117	1810073G14Rik	GeneID:67726	-	0.910237	0.833828	0.650593	0.741838	0.678785
chr19	31943251	32023896	1810073H04Rik	GeneID:69865	+	0.340348	0.324745	0.342889	0.399129	0.520317
chr11	119965285	120012588	1810073N04Rik	GeneID:72055	-	2.19136	2.15636	1.72579	1.67503	0.803969
chr4	25177297	25208912	1810074P20Rik	GeneID:67490	-	0.752251	0.719544	0.712183	0.719543	0.727718
chr10	39640188	39655840	2010001E11Rik	GeneID:72045	-	0.282758	0.395861	0.324138	0.310345	0.588965
chr15	89207880	89209685	2010001J22Rik	GeneID:70113	-	1.70891	1.06507	1.18151	1.32877	0.924658
chr18	35806926	35809021	2010001M09Rik	GeneID:69816	-	0.508304	0.614617	0.372092	0.657809	0.664451
chr19	34691541	34715233	2010002M12Rik	GeneID:112419	-	0.348361	0.491804	0.52254	0.568647	0.717212
chr18	60633845	60661637	2010002N04Rik	GeneID:106878	-	11.5834	14.0897	12.702	14.7418	0.774454
chr2	14096151	14141097	2010003H20Rik	GeneID:625286	+	0.367682	0.42683	0.420732	0.439636	0.613415
chr19	5366813	5371511	2010003J03Rik	GeneID:69860	+	2.81937	2.59948	2.21466	2.46597	0.814137
chr19	4496788	4498583	2010003K11Rik	GeneID:69861	-	0.446737	0.484536	0.34708	0.945016	0.652922
chr10	25247749	25256078	2010003K15Rik	GeneID:75606	-	0.679436	0.756048	0.554435	0.796373	0.534274
chr5	115783251	115791170	2010003O18Rik	GeneID:384281	-	4.07867	2.78675	2.45963	2.13043	0.724638
chr8	113265740	113329772	2010004A03Rik	GeneID:76527	-	0.633274	0.634614	0.577816	0.688284	0.545168
chr16	36231414	36257530	2010005H15Rik	GeneID:76770	+	0.547099	0.637488	0.0903904	0.0913416	0.385347
chr11	5613420	5662379	2010005J08Rik	GeneID:72046	-	1.30595	1.22946	1.13428	1.10765	0.722945
chr8	33187639	33194346	2010007E15Rik	GeneID:69851	+	0.296629	0.195506	0.303371	0.224719	0.534832
chr5	138220146	138221335	2010007H12Rik	GeneID:69871	+	1.35165	1.78022	1.5348	1.20879	0.842489
chr11	102146275	102150738	2010008E23Rik	GeneID:72053	+	2.09333	2	1.656	1.368	1.11733
chr2	172171109	172181249	2010011I20Rik	GeneID:67017	+	0.788043	0.664856	0.7029	0.93116	0.715579
chr6	131234407	131243262	2010012C16Rik	GeneID:66441	-	0.576172	0.847656	0.654297	0.960937	0.654296
chr19	46764396	46777872	2010012O05Rik	GeneID:66439	+	0.738204	0.585998	0.622526	0.598175	0.958905
chr4	154783367	154817219	2010015L04Rik	GeneID:544678	+	0.433102	0.397524	0.433102	0.509668	0.558393
chr3	106285813	106288831	2010016I18Rik	GeneID:69206	-	3.14545	3.47273	2.40606	2.71818	0.909088
chr2	155970010	155971529	2010100O12Rik	GeneID:67067	+	13.2615	10.6255	9.56536	7.26855	0.915193
chrX	109608883	109671952	2010106E10Rik	GeneID:67715	+	0.31777	0.220308	0.367181	0.294652	0.414777
chr2	126719868	126758971	2010106G01Rik	GeneID:66552	-	0.888812	0.730268	0.625258	0.718602	0.63967
chr12	113199587	113205188	2010107E04Rik	GeneID:70257	-	1.06097	0.756099	1.02439	1.17561	0.773172
chr6	34895294	34927999	2010107G12Rik	GeneID:243753	-	0.57359	0.437549	0.535402	0.568813	0.616546
chr10	61570404	61573761	2010107G23Rik	GeneID:69894	-	0.438234	0.617648	0.520586	0.829411	0.744116
chr5	93635540	93642671	2010109A12Rik	GeneID:75610	+	1.18996	1.44541	1.03057	1.03275	0.873362
chr15	74708766	74712134	2010109I03Rik	GeneID:67038	-	0.436949	0.410558	0.395894	0.340175	0.791787
chr12	33063652	33067808	2010109K11Rik	GeneID:72123	+	3.30137	2.98904	2.21918	2.3863	0.912329
chr9	117974213	118059198	2010110K16Rik	GeneID:67899	-	0.788656	0.748876	0.665167	0.696644	0.492909
chr7	129363010	129366053	2010110P09Rik	GeneID:70261	+	0.348485	0.424243	0.333334	0.272727	0.469696
chr13	63116294	63400964	2010111I01Rik	GeneID:72061	+	3.8274	4.22845	4.18804	3.82094	0.650529
chr3	108359343	108365297	2010200O16Rik	GeneID:67495	-	1.40855	1.50356	1.70309	1.95962	0.933491
chr4	59016371	59035864	2010203O07Rik	GeneID:72429	+	0.609466	0.727813	0.581064	0.592898	0.686392
chrX	6988943	6989612	2010204K13Rik	GeneID:68355	-	0.273437	0.238281	0.644531	0.605469	0.378906
chr3	72692482	72770788	2010204N08Rik	GeneID:69983	-	0.257271	0.288963	0.29642	0.284489	0.444819
chr7	140019143	140044330	2010208K18Rik	GeneID:72096	-	1.01272	0.800391	0.978472	0.80724	0.700588
chr1	37668520	37776656	2010300C02Rik	GeneID:72097	-	0.392256	0.367911	0.475794	0.529736	0.669708
chr6	87578423	87622141	2010301N04Rik	GeneID:72103	-	0.401373	0.45568	0.383894	0.489388	0.601748
chr4	108000757	108013323	2010305A19Rik	GeneID:69893	+	0.950635	0.700638	0.843949	0.764332	0.716563
chr11	75281581	75284147	2010305C02Rik	GeneID:380712	+	3.98418	2.8924	1.93987	2.0981	0.794304
chr6	86315677	86320052	2010309E21Rik	GeneID:66488	+	2.43011	2.07796	1.8414	1.9758	1.06183
chr5	136211360	136220042	2010310D06Rik	GeneID:215210	-	0.927023	0.936882	0.798817	0.932938	0.808677
chr2	50135401	50152197	2010311D03Rik	GeneID:109129	-	1.65526	1.18421	1.14474	1.03947	0.814474
chr8	73891125	73893628	2010315L10Rik	GeneID:67023	+	5.48089	5.45223	4.50955	4.24522	1.00637
chr11	29413055	29415033	2010316F05Rik	GeneID:67939	-	1.22895	1.07744	1.40404	1.15825	0.939396
chr2	25227841	25233733	2010317E24Rik	GeneID:72080	+	0.572791	0.579951	0.587112	0.673031	0.668258
chr9	64808639	64834781	2010321M09Rik	GeneID:69882	+	1.4192	1.41635	1.11692	0.945816	0.711026
chr14	35165068	35168579	2200001I15Rik	GeneID:69134	-	1.34203	2.2087	0.826087	0.730434	0.478259
chr7	31483945	31485553	2200002J24Rik	GeneID:69147	+	0.332167	0.402097	0.61189	0.41958	0.580418
chr9	15043489	15063857	2200002K05Rik	GeneID:69137	+	0.837154	0.915138	0.607798	0.72821	0.565369
chr11	77303177	77304914	2210008F06Rik	GeneID:70057	+	1.44138	1.54483	1.39655	1.37931	1.05172
chr2	136716954	136895514	2210009G21Rik	GeneID:74243	+	0.476353	0.480139	0.517111	0.537918	0.571282
chr9	20385772	20399637	2210010B09Rik	GeneID:244721	+	0.44843	0.493273	0.568011	0.463377	0.635275
chr6	40980267	40985508	2210010C04Rik	GeneID:67373	-	0.380953	0.288221	0.438596	0.413534	0.601503
chr7	20522654	20536092	2210010C17Rik	GeneID:70080	-	0.827482	0.786261	1.0458	0.885495	0.743513
chr1	52714301	52784162	2210010L05Rik	GeneID:98682	-	0.887559	0.923111	0.888798	0.801985	0.662671
chr5	144956191	144984447	2210010N04Rik	GeneID:70381	-	1.20036	1.5966	1.55546	1.38551	0.685154
chr8	86534127	86536055	2210011C24Rik	GeneID:70134	-	0.847975	0.726351	0.969595	0.692566	0.777029
chr4	106806767	106850971	2210012G02Rik	GeneID:66526	-	0.624612	0.63389	0.596166	0.674088	0.636982
chr7	133513581	133520925	2210013K02Rik	GeneID:73658	-	1.42151	1.6043	1.44086	1.1957	0.888175
chrX	150158097	150175958	2210013O21Rik	GeneID:70123	+	0.438287	0.308565	0.517632	0.403023	0.544081
chr11	5662181	5688317	2210015D19Rik	GeneID:76508	+	1.16635	1.13213	1.03612	1.06844	0.962929
chr5	115392211	115398549	2210016L21Rik	GeneID:72357	+	1.15012	1.37414	0.73903	0.72748	0.614319
chr7	105739104	105805079	2210018M11Rik	GeneID:233545	-	1.21245	1.14628	0.784503	0.84458	0.688723
chr11	115761492	115767575	2210020M01Rik	GeneID:66528	+	0.79294	0.870589	0.562352	0.595295	0.788234
chr15	85637402	85642089	2210021J22Rik	GeneID:72355	-	0.549738	0.562829	0.549737	0.562828	0.840313
chr8	107485640	107493433	2210023G05Rik	GeneID:72361	+	0.26096	0.36117	0.313152	0.304803	0.480167
chr17	6106888	6124139	2210038L17Rik	GeneID:78646	+	0.968993	1.04134	0.574934	0.550389	0.677002
chr12	74649469	74652973	2210039B01Rik	GeneID:73644	+	0.504346	0.54203	0.518839	0.542029	0.420291
chr19	10759031	10760048	2210404E10Rik	GeneID:72305	+	0.823969	0.531836	0.749063	1.05243	0.90637
chr10	80855796	80858243	2210404O07Rik	GeneID:72273	+	1.19872	1.02564	0.881412	0.849361	0.759615
chr11	58421706	58426972	2210407C18Rik	GeneID:78354	-	0.2	0.437501	0.3375	0.575002	0.500002
chr13	77274797	77333167	2210408I21Rik	GeneID:72371	+	0.439534	0.424962	0.397767	0.425448	0.513841
chr18	57791733	57798239	2210409D07Rik	GeneID:70157	-	0.296129	0.287016	0.332573	0.341685	0.530752
chr7	4736387	4741162	2210411K11Rik	GeneID:664968	-	1.0961	0.792209	0.66234	0.8026	0.805194
chr7	91257869	91300403	2210412D01Rik	GeneID:70178	-	4.14313	3.31118	2.35974	2.10543	0.87668
chr7	50718615	50726787	2210412E05Rik	GeneID:75690	+	0.938898	1.14053	0.918535	1.00815	0.6721
chr11	58192534	58204043	2210415F13Rik	GeneID:70163	+	0.262185	0.324369	0.386556	0.504202	0.650421
chr2	104857125	104858164	2210415I11Rik	GeneID:78320	+	1.12687	1.27985	1.20522	1.38806	0.77985
chr5	149553416	149554715	2210417A02Rik	GeneID:70138	+	0.608696	0.913042	0.800725	0.710146	0.79348
chr6	146981059	146982040	2210417D09Rik	GeneID:66532	+	1.46241	1.85714	0.883457	0.82707	0.639097
chr10	61803004	61813062	2210417K05Rik	GeneID:70162	+	0.938181	1.28182	1.73273	1.64182	0.921816
chr15	77355297	77363745	2210421G13Rik	GeneID:108956	-	0.180361	0.320642	0.240481	0.24048	0.456916
chr4	133047015	133054465	2300002D11Rik	GeneID:69539	-	0.487179	0.502138	0.461539	0.59829	0.649574
chr17	35704430	35705890	2300002M23Rik	GeneID:69542	+	0.370108	0.274021	0.345195	0.69395	0.52669
chr1	38003583	38014604	2300002O18Rik	GeneID:69541	-	0.405172	0.482758	0.327587	0.344827	0.55345
chr15	74573269	74577117	2300005B03Rik	GeneID:69462	-	0.356741	0.418539	0.463483	0.646068	0.469101
chr11	99670392	99671210	2300006N05Rik	GeneID:69464	-	0.0574713	0.0383143	0.0766285	0.114942	0.0613027
chr9	63242244	63247053	2300009A05Rik	GeneID:69478	-	0.883419	0.816062	0.945597	0.816064	0.673574
chr2	150408817	150434259	2310001A20Rik	GeneID:71881	-	1.68058	1.86602	1.3068	1.3932	0.738835
chr3	92770705	92772203	2310001H18Rik	GeneID:69514	+	0.280141	0.33688	0.37234	0.304965	0.354611
chr17	79234929	79247648	2310002B06Rik	GeneID:53951	+	0.897313	1.08689	1.06319	0.987364	0.696683
chr16	88647069	88648041	2310002B14Rik	GeneID:69533	-	0.206766	0.462405	0.451127	0.394738	0.541354
chr12	81608199	81618941	2310002D06Rik	GeneID:69522	+	0.416813	0.614712	0.464097	0.5359	0.612958
chr2	25094347	25095417	2310002J15Rik	GeneID:67859	-	0.520446	0.802976	0.550185	0.63197	0.788105
chr19	54005024	54018950	2310002J21Rik	GeneID:66360	-	1.58271	1.56483	1.44858	1.49031	0.692996
chr4	73585275	73596750	2310002L09Rik	GeneID:71886	-	0.210437	0.260943	0.175084	0.265992	0.361953
chr18	70400083	70404236	2310002L13Rik	GeneID:75577	-	0.273972	0.430137	0.465754	0.328768	0.671232
chr2	180447251	180453222	2310003C23Rik	GeneID:76425	+	1.94313	1.27488	0.909953	0.912322	0.860192
chr2	121282837	121284175	2310003F16Rik	GeneID:67693	+	2.44404	2.43321	2	2.08303	0.635381
chr11	120230881	120239931	2310003H01Rik	GeneID:71885	-	3.41506	2.99035	2.38803	1.87258	0.706565
chr5	88398484	88408396	2310003L06Rik	GeneID:74248	+	0.372477	0.414679	0.385322	0.414679	0.710092
chr2	139996766	140029368	2310003L22Rik	GeneID:69487	+	0.665867	0.582138	0.552631	0.622009	0.669058
chr11	66851407	66866096	2310004I24Rik	GeneID:66358	-	2.54323	1.90922	2.52306	2.07925	0.789626
chr7	26404512	26410569	2310004L02Rik	GeneID:66349	+	1.10353	1.08941	0.694116	0.905881	0.821174
chr11	116060169	116076634	2310004N24Rik	GeneID:69535	+	0.893333	1.02133	0.751999	0.706669	0.754669
chr6	34334247	34346949	2310005E10Rik	GeneID:67861	+	0.443038	0.615506	0.458861	0.615506	0.645571
chr16	57038748	57071459	2310005G13Rik	GeneID:69457	-	0.246423	0.317965	0.374404	0.321939	0.51272
chr4	124762391	124787133	2310005N01Rik	GeneID:70088	+	1.06046	0.894946	0.821607	0.835482	0.669972
chr1	180249284	180252824	2310005N03Rik	GeneID:66359	+	12.9682	9.73989	11.1272	7.57514	1.06359
chr9	25289182	25411695	2310005P05Rik	GeneID:67484	+	0.381397	0.410433	0.410926	0.436761	0.557085
chr1	138078227	138107953	2310006M14Rik	GeneID:76422	-	0.521477	0.47938	0.515464	0.566153	0.569587
chr3	94268907	94277513	2310007A19Rik	GeneID:66353	-	0.710317	0.446429	0.500001	0.505953	0.500001
chr1	95047933	95057525	2310007B03Rik	GeneID:71874	-	0.355139	0.373831	0.497196	0.551402	0.497198
chr2	158607144	158612372	2310007D09Rik	GeneID:71878	+	0.654137	0.621552	0.802004	0.671677	0.631581
chr9	63450462	63489696	2310007F21Rik	GeneID:66939	+	2.10952	2.42847	2.51882	2.6961	0.732373
chr7	139802326	139898102	2310007H09Rik	GeneID:76429	+	0.644364	0.638168	0.573728	0.631659	0.695478
chr11	106236140	106238410	2310007L24Rik	GeneID:75573	+	0.483658	0.392156	0.408496	0.611112	0.72222
chr16	15889320	16146926	2310008H04Rik	GeneID:224008	-	0.370264	0.384383	0.379557	0.410813	0.51231
chr7	125989274	125999771	2310008H09Rik	GeneID:66356	-	1.96803	1.84725	1.80106	1.67673	0.710477
chr3	130398837	130412336	2310008M10Rik	GeneID:66357	-	1.0761	1.06849	0.715372	0.87519	0.745813
chr1	140748556	140753431	2310009B15Rik	GeneID:69549	-	0.72165	0.670104	0.579897	0.590207	0.760308
chr4	95246194	95488260	2310009E04Rik	GeneID:75578	+	0.398205	0.429616	0.468847	0.479232	0.640639
chr7	97273368	97278775	2310010J17Rik	GeneID:78329	-	3.80693	3.99505	3.55198	3.76733	0.849012
chr16	32271584	32274448	2310010M20Rik	GeneID:69576	+	0.72923	0.935384	0.53846	0.587693	0.692307
chr2	49643206	49804366	2310010M24Rik	GeneID:71897	+	0.377467	0.35186	0.38752	0.457131	0.566389
chr10	79781000	79783293	2310011J03Rik	GeneID:66374	-	1.79153	1.53746	1.38437	2.03257	0.775246
chr5	105000731	105012344	2310012P17Rik	GeneID:69623	+	0.685619	0.535117	0.560202	0.551839	0.501672
chr14	56516122	56519069	2310014G06Rik	GeneID:654795	-	2.67584	2.72171	2.0948	1.74312	0.95413
chr17	36003079	36012541	2310014H01Rik	GeneID:76448	+	1.71375	1.80037	1.48964	1.44068	0.967985
chr7	13512765	13516421	2310014L17Rik	GeneID:381845	+	4.72	3.37714	2.98857	2.71143	0.614286
chr10	69660144	69682459	2310015B20Rik	GeneID:69563	+	0.584137	0.7567	0.53269	0.677384	0.643086
chr1	80221619	80225367	2310015K22Rik	GeneID:69565	+	0.325779	0.410764	0.416429	0.410766	0.69405
chr6	29222670	29225444	2310016C08Rik	GeneID:69573	+	2.8354	2.42236	3.40373	3.37267	0.978263
chr13	113832971	113836596	2310016C16Rik	GeneID:69590	-	0.616048	0.659026	1.01432	0.747851	0.716332
chr5	31208891	31210161	2310016E02Rik	GeneID:67695	-	1.50182	1.97091	1.22182	1.30909	0.821817
chr15	77559502	77566811	2310016F22Rik	GeneID:71898	+	0.571122	1.05603	0.78233	0.459053	0.269397
chr15	99556078	99558545	2310016M24Rik	GeneID:66379	+	2.80129	2.21474	1.69872	1.71474	0.80769
chr5	36546670	36549217	2310020A21Rik	GeneID:76943	+	0.428572	0.546033	0.444446	0.409522	0.73016
chr2	153988342	153994179	2310021H06Rik	GeneID:67135	+	0.41866	0.382775	0.382776	0.466508	0.622008
chr14	21526774	21542840	2310021P13Rik	GeneID:268721	+	1.97965	1.55631	1.52782	1.49661	0.690636
chr7	28338330	28367114	2310022A10Rik	GeneID:66367	+	0.611454	0.642291	0.493392	0.622907	0.635242
chr8	127159656	127187269	2310022B05Rik	GeneID:69551	-	0.672131	0.610201	0.614753	0.664845	0.698545
chr7	31438723	31451128	2310022K01Rik	GeneID:71909	-	0.768862	0.622794	0.71589	0.677367	0.741571
chr11	31565150	31571862	2310022M17Rik	GeneID:69556	-	0.786516	0.844943	0.770786	0.923597	0.773033
chr4	111087611	111132530	2310026E23Rik	GeneID:67621	+	0.416718	0.422818	0.445394	0.454544	0.649789
chr4	41465962	41516542	2310028H24Rik	GeneID:71901	-	0.693833	0.503855	0.632157	0.550659	0.679517
chr1	193149844	193176804	2310028N02Rik	GeneID:66950	+	1.96104	1.9833	1.8256	1.50742	0.673468
chr4	138657730	138687017	2310028O11Rik	GeneID:433771	-	1.39879	1.3649	1.26585	1.0808	0.647265
chr9	50547796	50554626	2310030G06Rik	GeneID:66952	-	0.452115	0.601336	0.523385	0.507796	0.808461
chr4	10978197	11003330	2310030N02Rik	GeneID:76947	-	0.896178	0.842312	0.662095	0.71009	0.685603
chr8	127264157	127275709	2310031A18Rik	GeneID:69627	-	2.15604	2.24832	1.58054	1.28524	0.679529
chr2	59322714	59342940	2310032F03Rik	GeneID:76747	+	0.370243	0.449828	0.452133	0.447521	0.658593
chr7	25326677	25331024	2310033E01Rik	GeneID:641361	-	0.584905	0.404312	0.471698	0.625337	0.681941
chr2	167805666	167836118	2310033K02Rik	GeneID:69553	-	2.75906	2.64701	2.59477	2.24178	0.758212
chr11	59021863	59024238	2310033P09Rik	GeneID:67862	+	7.24839	5.60645	4.86129	3.97419	0.91613
chr16	88759092	88760034	2310034C09Rik	GeneID:117172	+	0.320754	0.207547	0.162265	0.301886	0.26415
chr19	46422691	46423914	2310034G01Rik	GeneID:75579	-	0.711679	1.13139	0.894159	0.923359	0.850367
chr1	107560490	107650652	2310035C23Rik	GeneID:227446	+	1.1546	1.14969	1.01802	0.848017	0.632163
chr2	131036176	131039250	2310035K24Rik	GeneID:69596	+	0.740183	0.477342	0.803625	0.927492	0.897279
chr8	87550732	87554185	2310036O22Rik	GeneID:68544	+	2.65306	1.89796	2.23615	1.9621	1.00583
chr15	98349243	98364669	2310037I24Rik	GeneID:69612	-	2.45328	2.14366	1.76011	1.56625	0.762899
chr8	107471256	107479862	2310038E17Rik	GeneID:71903	+	0.365078	0.40873	0.267857	0.333334	0.432539
chr1	64653054	64663742	2310038H17Rik	GeneID:67099	-	1.85765	2.10018	1.65905	1.40597	0.862917
chr8	95875744	95903624	2310039D24Rik	GeneID:75704	-	0.252937	0.35682	0.28636	0.343271	0.45167
chr4	48676429	48686365	2310039E09Rik	GeneID:68016	+	0.320512	0.320512	0.263736	0.35531	0.527471
chr17	46909584	46910356	2310039H08Rik	GeneID:67101	+	4.85328	4.69498	3.76062	3.66795	0.749033
chr4	41585168	41588885	2310040A07Rik	GeneID:69638	-	0.28125	0.340909	0.534092	0.511363	0.727275
chr11	61497912	61523452	2310040C09Rik	GeneID:69640	+	2.35334	1.68151	1.93611	1.5334	0.786062
chr6	86433370	86438221	2310040G24Rik	GeneID:381792	-	0.658915	0.658913	0.674418	0.607235	0.852715
chr11	99458662	99459420	2310040M23Rik	GeneID:75586	-	0.328186	0.42471	0.15444	0.420849	0.42471
chr4	155590036	155595416	2310042D19Rik	GeneID:74183	+	0.434242	0.235731	0.57072	0.384616	0.607941
chr16	21152742	21154017	2310042E22Rik	GeneID:66561	-	0.2	0.2	0.109091	0.272728	0.2
chr5	136533082	136540194	2310043J07Rik	GeneID:69665	+	0.393014	0.567685	0.486901	0.399564	0.834059
chr11	99441298	99442330	2310043L02Rik	GeneID:69664	-	0.335821	0.332089	0.507462	0.365672	0.503731
chr19	5796401	5845579	2310043N10Rik	GeneID:66961	+	8.23194	10.2409	7.19865	7.40462	0.95485
chr12	88288361	88304755	2310044G17Rik	GeneID:217732	+	0.989305	0.808825	0.870323	0.786096	1.01604
chr7	51745497	51751778	2310044H10Rik	GeneID:69683	-	1.35417	1.13195	1.12269	1.31944	0.807869
chr5	53498396	53604558	2310045A20Rik	GeneID:231238	-	0.39347	0.384183	0.370673	0.475655	0.609908
chr8	72664176	72671218	2310045N01Rik	GeneID:72368	+	0.659339	0.606593	0.725277	0.835164	0.835164
chr9	76949891	77195677	2310046A06Rik	GeneID:69642	-	0.300025	0.307857	0.322005	0.38277	0.489641
chr2	151822364	151834992	2310046K01Rik	GeneID:69698	+	0.590475	0.753968	0.579365	1.09207	0.658729
chr9	57385335	57390989	2310046O06Rik	GeneID:78323	+	1.5267	0.87136	1.01942	1.0534	0.803399
chr14	26531126	26588342	2310047A01Rik	GeneID:71918	-	0.511618	0.523974	0.548689	0.521501	0.651508
chr9	21759870	21762710	2310047B19Rik	GeneID:66962	+	0.787038	0.910495	0.956791	1.26543	0.802468
chr16	48925992	48994054	2310047C04Rik	GeneID:224170	-	0.565198	0.587637	0.539797	0.51609	0.543606
chr5	150048730	150049560	2310047D07Rik	GeneID:69657	+	0.45977	0.727969	0.402298	0.501917	0.919538
chr11	76015598	76022843	2310047D13Rik	GeneID:116972	+	1.13853	0.965368	0.77489	0.80736	0.766233
chr13	55816011	55827588	2310047H23Rik	GeneID:69672	+	0.812397	0.917923	0.695141	0.963148	0.77722
chr2	104656991	104659148	2310047K21Rik	GeneID:71928	+	0.594061	0.785478	0.70627	0.943894	0.706271
chr11	68873277	68875078	2310047M10Rik	GeneID:71923	+	1.41438	1.55822	0.770547	0.914381	1.05822
chr13	34254833	34270041	2310047M15Rik	GeneID:69666	+	1.04219	0.857945	0.814345	0.928268	0.517581
chr2	12268891	12341087	2310047O13Rik	GeneID:66960	-	1.69089	1.82618	1.82617	1.55359	0.617425
chr3	92672281	92673296	2310050C09Rik	GeneID:66533	-	0.213483	0.355805	0.397002	0.374533	0.374532
chr13	60899611	60904205	2310051M13Rik	GeneID:70202	-	0.329814	0.382586	0.25066	0.369393	0.356199
chr16	36043930	36071601	2310056P07Rik	GeneID:70186	-	2.47545	2.32546	1.87909	1.94636	0.866364
chr8	3587676	3609047	2310057J16Rik	GeneID:69697	+	0.941307	1.09745	1.00997	1.04097	0.563676
chr10	28692171	28706109	2310057J18Rik	GeneID:67719	-	0.201192	0.223547	0.315946	0.350224	0.420267
chr7	138486232	138506212	2310057M21Rik	GeneID:68277	-	1.30465	1.08721	0.908141	0.902323	0.750001
chr16	88773426	88774451	2310057N15Rik	GeneID:69696	-	0.411986	0.355805	0.370785	0.430712	0.441949
chr8	119412585	119445336	2310061C15Rik	GeneID:66531	-	1.24623	1.11994	1.06672	1.00159	0.650518
chr8	125000090	125005647	2310061F22Rik	GeneID:66965	+	4.6577	4.3374	4.01711	3.29339	0.931539
chr17	36029622	36034336	2310061I04Rik	GeneID:69662	-	1.67102	1.63185	1.00261	1.20105	0.809397
chr16	88707415	88708207	2310061N02Rik	GeneID:69661	-	0.25	0.300001	0.388462	0.26923	0.48077
chr8	97098038	97125579	2310065K24Rik	GeneID:102122	-	0.992702	1.07208	0.931568	0.954377	0.816604
chr8	108117851	108152881	2310066E14Rik	GeneID:75687	+	1.0203	1.01504	0.892481	0.800752	0.801505
chr11	115626747	115660347	2310067B10Rik	GeneID:71947	+	0.718288	0.789885	0.610118	0.529181	0.719065
chr8	72655232	72657647	2310073E15Rik	GeneID:75692	+	1.13826	0.864951	1.06109	1.01608	0.58521
chr17	56251024	56256971	2310076L09Rik	GeneID:66968	-	0.676959	0.562944	0.717339	0.755345	0.700713
chr5	35899987	35917709	2310079F23Rik	GeneID:78890	-	0.88086	1.07098	0.798479	0.946769	0.785803
chr16	88627033	88627911	2310079G19Rik	GeneID:69699	-	0.254753	0.384031	0.28517	0.562736	0.551331
chr8	128258129	128272110	2310079N02Rik	GeneID:66566	+	0.56994	0.510418	0.556548	0.614583	0.720237
chr13	50357184	50360639	2310081J21Rik	GeneID:69211	+	0.0437318	0.0437319	0.058309	0.0437318	0.0874636
chr7	109054443	109060398	2400001E08Rik	GeneID:66508	+	1.45843	1.58432	0.980999	1.04276	0.938242
chr8	112195229	112217164	2400003C14Rik	GeneID:71955	-	1.99132	1.84908	1.75353	1.71553	0.684037
chr11	68785989	68787322	2400006H24Rik	GeneID:57785	-	0.740074	0.649819	0.740072	0.476533	0.534294
chr2	172266078	172295399	2410001C21Rik	GeneID:66404	+	2.57118	2.51823	2.39062	2.02604	0.730033
chr11	119951836	119960045	2410002I01Rik	GeneID:78777	-	1.61789	1.44106	1.38618	1.55894	1.02439
chr13	104933397	104968503	2410002O22Rik	GeneID:66975	-	0.803303	0.577329	0.730482	0.684686	0.641141
chrX	76868570	76916831	2410003J06Rik	GeneID:71967	-	0.213876	0.255161	0.323395	0.326834	0.33601
chr11	97459825	97484207	2410003L11Rik	GeneID:69729	+	0.377132	0.388164	0.481445	0.456368	0.584756
chr2	155672643	155755784	2410003P15Rik	GeneID:56046	-	0.944249	0.844035	0.716303	0.770996	0.726536
chr9	72950268	72952220	2410004A20Rik	GeneID:66991	+	1.17905	1.05405	0.932432	1.17568	0.584458
chr3	145600996	145607239	2410004B18Rik	GeneID:66421	+	3.05116	2.17907	2.01163	1.30465	0.795349
chr7	36254117	36322763	2410004F06Rik	GeneID:71981	-	0.325493	0.377993	0.330113	0.388073	0.569507
chr8	73775024	73796275	2410004L22Rik	GeneID:76478	-	0.765296	0.733037	0.622914	0.714126	0.579532
chr12	17012396	17060762	2410004P03Rik	GeneID:73667	-	0.479108	0.535202	0.453347	0.552374	0.797367
chr4	19502354	19534079	2410005O16Rik	GeneID:66302	+	1.12225	1.13773	0.729421	0.656071	0.73268
chr11	62416392	62418311	2410006H16Rik	GeneID:69221	+	11.6407	9.33221	9.24069	7.74237	1.30508
chr11	4118254	4122412	2410008K03Rik	GeneID:71962	+	1.42466	1.54795	1.59452	1.20548	0.791783
chr11	62080726	62094897	2410012H22Rik	GeneID:69747	-	4.02655	3.45871	3.65635	2.4882	0.852509
chr9	98765186	98766999	2410012M07Rik	GeneID:71979	+	0.25685	0.0856166	0.325343	0.25685	0.424658
chr5	115595100	115608155	2410014A08Rik	GeneID:109154	-	1.53966	1.81804	1.6563	1.84292	0.864699
chr17	56746875	56749194	2410015M20Rik	GeneID:224904	-	2.99675	2.63637	2.67857	2.18182	0.860391
chr7	134400473	134404181	2410015N17Rik	GeneID:66422	-	1.53276	1.90598	1.04274	1.41026	1.03988
chr10	39969009	39977471	2410016F19Rik	GeneID:67371	-	3.318	2.702	2.518	2.95	0.960001
chr12	85291620	85293896	2410016O06Rik	GeneID:71952	+	2.23127	2.49512	2.50814	3.07818	0.817587
chr10	41438652	41529681	2410017P07Rik	GeneID:103268	-	0.374674	0.401623	0.418505	0.464286	0.584742
chr12	4234063	4240123	2410017P09Rik	GeneID:69709	+	1.06588	1.10588	1.05883	1.14117	0.86588
chr5	33943002	33972004	2410018C17Rik	GeneID:74504	-	1.05604	0.92382	0.970229	0.833627	0.700527
chr8	86773805	86781225	2410018C20Rik	GeneID:67873	-	1.64883	1.39401	1.32548	1.06638	0.832977
chr8	73232059	73241549	2410018E23Rik	GeneID:637079	+	0.680452	1.00564	0.718044	0.8797	0.738721
chr16	15848534	15863415	2410018G20Rik	GeneID:72083	-	0.650002	0.542856	0.578572	0.632857	0.52857
chr12	22990656	23046941	2410018L13Rik	GeneID:69732	+	0.0225677	0.0451353	0.0702107	0.0356068	0.0802411
chr5	130371593	130379493	2410018M08Rik	GeneID:71970	+	0.539418	0.558092	0.452282	0.53112	0.57469
chr3	145239172	145268209	2410019A14Rik	GeneID:229937	+	1.09799	0.796152	0.855644	0.729658	0.651791
chr17	69624498	69626550	2410021H03Rik	GeneID:69750	-	0.227425	0.551839	0.367893	0.267558	0.675586
chr8	13884795	13890270	2410022L05Rik	GeneID:66423	-	1.29064	0.74138	0.928571	0.935962	0.746303
chr12	106851749	106923451	2410024A21Rik	GeneID:76559	-	0.813813	0.71769	0.646203	0.67932	0.636106
chr5	110790770	110816146	2410025L10Rik	GeneID:381668	-	1.07685	1.16731	0.928015	0.955255	0.723736
chr2	112219368	112254394	2410042D21Rik	GeneID:72425	+	0.88722	0.696994	0.661653	0.665413	0.518797
chr6	54631766	54650400	2410066E13Rik	GeneID:68235	+	0.630805	0.57335	0.49022	0.464546	0.766502
chr15	75810302	75813219	2410075B13Rik	GeneID:223648	-	0.902139	0.733945	0.865443	0.957188	0.825691
chr9	58500685	58589364	2410076I21Rik	GeneID:73673	-	1.11407	1.23046	0.934488	0.886597	0.543732
chr17	79284236	79306218	2410078J06Rik	GeneID:73671	-	0.470716	0.659436	1.17245	0.853578	0.634491
chr4	129030876	129055272	2410081M15Rik	GeneID:73680	-	0.586171	0.886772	0.561122	0.581162	0.701404
chr1	90651471	90652310	2410088K16Rik	GeneID:78650	+	0.57252	0.324428	0.477099	0.591603	0.484733
chr15	8119051	8152350	2410089E03Rik	GeneID:73692	+	0.706897	0.701412	0.540753	0.576803	0.540754
chr17	79336476	79346839	2410091C18Rik	GeneID:73694	+	0.779964	0.890877	0.749554	0.828263	0.769232
chr15	75900614	75911342	2410104I19Rik	GeneID:67959	-	3.86515	2.90718	3.37653	2.72154	1.02452
chr2	162912767	162915337	2410116G06Rik	GeneID:68236	-	0.598102	0.727849	0.775314	0.458861	0.632909
chr16	92478987	92497610	2410124H12Rik	GeneID:76785	+	0.365974	0.458997	0.363524	0.575275	0.539778
chr1	74350254	74351143	2410125D13Rik	GeneID:73709	+	0.942966	1.1597	0.665399	0.733842	0.874523
chr14	63652924	63656670	2410125J01Rik	GeneID:73670	-	0.298295	0.306817	0.553976	0.622161	0.616479
chr7	52594643	52622296	2410127E16Rik	GeneID:76787	-	0.730909	0.716363	0.637273	0.764544	0.782728
chr6	30351909	30405174	2410127E18Rik	GeneID:76788	+	0.647367	0.620528	0.515265	0.514209	0.671051
chr19	18745270	18779282	2410127L17Rik	GeneID:67383	+	1.20493	1.05162	0.973804	0.953774	0.591677
chr14	99433769	99445299	2410129H14Rik	GeneID:76789	-	2.11577	2.07215	1.79194	1.9547	0.729868
chr5	118695236	118713123	2410131K14Rik	GeneID:76792	+	0.724183	0.738035	0.667508	0.591939	0.719143
chr17	37114646	37118182	2410137M14Rik	GeneID:76797	-	0.549132	0.569364	0.751446	0.4711	0.661849
chr13	66519050	66542054	2410141K09Rik	GeneID:76803	-	0.0681342	0.115304	0.0524109	0.115304	0.131027
chr9	78225212	78226395	2410146L05Rik	GeneID:67968	-	0.371323	0.408089	0.279411	0.466911	0.551469
chr4	134081477	134091174	2410166I05Rik	GeneID:76824	-	1.12454	1.24721	0.901487	1.07435	0.951675
chr15	57972991	57990209	2410187C16Rik	GeneID:76773	+	0.75679	0.640364	0.685641	0.543339	0.613194
chr6	72309708	72312375	2500002L14Rik	GeneID:66510	-	2.64577	3.10658	2.11912	2.22257	0.902821
chr3	90302880	90313365	2500003M10Rik	GeneID:66511	-	4.30195	3.09946	4.05329	3.76377	1.27531
chr2	153168231	153171809	2500004C02Rik	GeneID:72326	-	1.71758	2.14121	1.98559	1.86455	0.824207
chr16	18836673	18840206	2510002D24Rik	GeneID:72307	+	1.09826	1.14162	0.942197	0.765897	0.679189
chr10	62021218	62041205	2510003E04Rik	GeneID:72320	-	1.99535	1.49302	1.76395	1.77907	0.687207
chr4	129277951	129285134	2510006D16Rik	GeneID:76799	+	1.63913	1.43261	1.72826	1.4587	0.67826
chr16	21649118	21694687	2510009E07Rik	GeneID:72190	-	0.500301	0.542497	0.521398	0.523208	0.607595
chr10	80783942	80788987	2510012J08Rik	GeneID:70312	+	1.75573	1.40967	1.58016	1.63613	1.38677
chr3	120873901	120874612	2510027J23Rik	GeneID:66568	-	0.651161	0.775195	0.736433	0.755816	0.903102
chr4	147315004	147321423	2510039O18Rik	GeneID:77034	+	1.46789	0.963304	0.788989	1.31193	0.759174
chr9	21731915	21740316	2510048L02Rik	GeneID:67119	+	0.552208	0.48996	0.46988	0.652612	0.736946
chr8	74743629	74747674	2510049I19Rik	GeneID:67922	+	1.59116	1.32597	1.25415	1.16022	0.558009
chr6	115535136	115542594	2510049J12Rik	GeneID:70291	-	0.897436	0.72436	0.611112	0.459401	0.743591
chr11	120325640	120328914	2600005N12Rik	GeneID:70317	-	1.4497	1.18343	1.29586	1.3432	0.819528
chr15	54907656	54922033	2600005O03Rik	GeneID:72107	-	0.503649	0.605839	0.617517	0.674452	0.779561
chr9	63928568	63935852	2600006L11Rik	GeneID:76814	+	0.464361	0.576675	0.65011	0.485963	0.734339
chr2	130479819	130490381	2600009E05Rik	GeneID:77006	-	0.716816	0.838937	0.76991	0.79823	0.684955
chr2	101555269	101637862	2600010E01Rik	GeneID:72446	-	0.75426	0.692116	0.808595	0.752841	0.73118
chr14	60997183	60999834	2600011E07Rik	GeneID:72125	+	0.330189	0.544024	0.503145	0.39937	0.449686
chr6	13817735	13823347	2610001J05Rik	GeneID:66520	-	0.608273	1.0146	0.725062	0.851582	0.586374
chr4	134066914	134079837	2610002D18Rik	GeneID:69885	+	0.805948	0.837245	0.658843	0.633804	0.71205
chr4	154624105	154630792	2610002J02Rik	GeneID:67513	+	1.3446	1.20495	1.38514	1.21396	0.657659
chrX	104982683	105011620	2610002M06Rik	GeneID:67028	-	0.518421	0.355264	0.609651	0.578071	0.530702
chr17	25965992	25968711	2610003J06Rik	GeneID:72106	+	3.39687	2.29062	1.48438	1.66875	0.734377
chr9	45791661	45820803	2610005M20Rik	GeneID:70308	-	1.45201	1.51134	1.54537	1.3185	0.81588
chr10	78527119	78560302	2610008E11Rik	GeneID:72128	-	0.404875	0.412736	0.449686	0.459905	0.556604
chr7	16857362	16859051	2610014I16Rik	GeneID:66300	-	3.90625	4	3.28472	3.24653	0.972225
chr16	43888980	43963810	2610015P09Rik	GeneID:212153	+	0.480186	0.48951	0.554779	0.503496	0.647629
chr10	20067631	20081125	2610016C23Rik	GeneID:71804	+	2.0274	2.35921	2.13242	1.51294	0.541856
chr1	42705046	42751667	2610017I09Rik	GeneID:66297	-	0.304373	0.289598	0.32565	0.387116	0.537827
chrX	48194613	48245033	2610018G03Rik	GeneID:70415	+	0.934288	0.932635	0.985643	0.856987	0.54721
chr9	86200841	86358523	2610018I03Rik	GeneID:70348	-	0.725742	0.68681	0.666086	0.561303	0.637226
chr11	106024650	106054862	2610019A05Rik	GeneID:72149	-	0.781173	0.861747	0.664971	0.613231	0.831213
chr8	13952009	13974690	2610019F03Rik	GeneID:72148	-	0.540256	0.591102	0.508475	0.567796	0.611231
chr5	138621350	138635146	2610019P18Rik	GeneID:66455	+	0.524739	0.734632	0.56072	0.69565	0.698651
chr5	138882732	138901922	2610020C11Rik	GeneID:72154	+	0.664673	0.622755	0.449102	0.628743	0.766466
chr7	126937644	126992457	2610020H08Rik	GeneID:434234	+	2.01848	2.43378	1.92197	1.64476	0.701234
chrX	34666811	34690741	2610020O08Rik	GeneID:67050	+	0.681589	0.508648	0.534078	0.494403	0.563579
chr7	48854631	48888456	2610021A01Rik	GeneID:668572	+	0.629257	0.554179	0.595975	0.510836	0.585914
chr12	100955741	101121652	2610021K21Rik	GeneID:78767	-	0.430627	0.452029	0.448339	0.465682	0.678597
chr18	34602005	34666477	2610024E20Rik	GeneID:225358	-	1.12755	1.05156	0.757777	0.777331	0.630667
chr5	77723276	77739083	2610024G14Rik	GeneID:56412	-	1.24417	1.15089	1.02743	0.877917	0.744858
chr4	125825247	125827118	2610027C15Rik	GeneID:230752	+	1.97619	2.33333	1.71429	1.29252	0.816327
chr14	56364550	56372901	2610027L16Rik	GeneID:67842	+	1.40726	1.4496	1.36088	1.54838	0.725804
chr14	64479201	64538641	2610028A01Rik	GeneID:72400	+	1.20402	0.974678	1.24367	1.2064	0.772573
chr10	75911889	75923850	2610028H24Rik	GeneID:76964	+	0.451561	0.395732	0.357965	0.479476	0.51724
chrX	102275114	102280525	2610029G23Rik	GeneID:67683	+	1.14852	1.17574	1.39604	1.46287	0.497525
chr4	21683986	21703739	2610029I01Rik	GeneID:77032	-	0.808912	0.726846	0.550997	0.738569	0.596719
chrX	69062097	69070040	2610030H06Rik	GeneID:67048	+	0.971073	0.950411	1.07231	0.909093	0.584709
chr7	87070245	87080150	2610034B18Rik	GeneID:70420	-	0.480735	0.74312	0.471559	0.765138	0.633026
chr17	59018231	59130798	2610034M16Rik	GeneID:69239	-	0.290435	0.339727	0.382359	0.35305	0.467627
chr11	112905203	113062945	2610035D17Rik	GeneID:72386	-	0.579863	0.754501	0.873185	0.907067	0.613552
chr2	157807539	157835094	2610036D13Rik	GeneID:75425	-	0.53832	0.538322	0.570255	0.574817	0.611315
chr17	21954845	21982739	2610036F08Rik	GeneID:75424	-	0.311654	0.30262	0.280036	0.307136	0.415536
chr10	29915815	29920346	2610036L11Rik	GeneID:66311	-	0.753316	0.649868	0.623342	0.803714	0.62334
chr16	90719557	90727616	2610039C10Rik	GeneID:66578	-	0.954825	0.691991	0.975361	0.759755	0.718684
chr14	4450317	4457687	2610042L04Rik	GeneID:554327	+	0.107296	0.0751075	0.0321888	0.0214592	0.0858368
chr2	164286496	164291012	2610042O14Rik	GeneID:66460	+	1.64191	1.37931	1.37931	1.50133	0.891246
chr9	95361396	95412415	2610101N10Rik	GeneID:67958	-	1.45136	1.27322	1.18579	1.19891	0.628963
chr4	147474765	147504807	2610109H07Rik	GeneID:70433	-	0.408858	0.512776	0.438671	0.586881	0.68143
chr17	36036797	36046990	2610110G12Rik	GeneID:73242	-	2.19134	2.14079	1.48014	1.5704	0.918773
chr4	130125775	130168392	2610200G18Rik	GeneID:67149	+	1.63943	1.09764	0.971284	0.870451	0.65603
chr2	93675610	93689933	2610203E10Rik	GeneID:329470	-	0.322108	0.515373	0.399707	0.636897	0.59297
chr7	88907839	88914376	2610204K14Rik	GeneID:67148	+	1.64091	1.46137	1.08409	1.26136	0.670455
chr11	106060668	106077681	2610204L23Rik	GeneID:67163	-	1.01695	0.852672	0.891787	0.827902	0.756191
chr12	113826995	113853768	2610204M08Rik	GeneID:70435	+	2.48321	2.44963	1.39739	1.70896	0.720151
chr2	30663497	30678534	2610205E22Rik	GeneID:66617	+	3.42553	3.19716	2.78156	3.12482	0.876596
chr14	104876751	104921883	2610206B13Rik	GeneID:72486	-	1.06015	0.844473	0.856623	0.862697	0.702916
chr7	91838150	91925059	2610206C17Rik	GeneID:72495	+	0.455437	0.474756	0.488986	0.532023	0.493053
chr7	125274826	125387151	2610207I05Rik	GeneID:233789	-	2.03818	1.82995	1.73919	1.43406	0.658037
chr7	107307787	107309875	2610209A20Rik	GeneID:67164	+	0.647841	0.465116	0.817274	0.803987	0.797343
chr6	86625163	86634485	2610209M04Rik	GeneID:66618	-	0.901328	0.880456	0.721062	0.819734	0.933588
chr4	10801755	10826572	2610301B20Rik	GeneID:67157	+	0.62809	0.603363	0.430268	0.530169	0.662709
chr2	76883028	77008693	2610301F02Rik	GeneID:545428	-	0.354637	0.415665	0.362327	0.436327	0.500962
chr14	70537974	70553618	2610301G19Rik	GeneID:219158	-	2.32735	2.59669	2.30663	1.9779	0.732042
chr2	157854530	157903056	2610304G08Rik	GeneID:70470	+	0.766552	0.767126	0.860729	0.703197	0.65297
chr4	146986048	146989538	2610305D13Rik	GeneID:112422	-	0.523256	0.47965	0.508722	0.523257	0.930232
chr6	86798249	86799642	2610306M01Rik	GeneID:67170	-	1.26165	1.22939	1.76344	1.3871	0.85663
chr18	35893332	35900208	2610307O08Rik	GeneID:72512	-	0.968891	1.23111	1.03111	1.13778	0.922224
chr13	28975119	28977291	2610307P16Rik	GeneID:72518	-	0.577557	0.379539	0.462045	0.462045	0.636964
chr16	17113491	17125199	2610318N02Rik	GeneID:70458	-	0.896839	0.700499	0.840266	0.84526	0.695506
chr11	78075258	78104125	2610507B11Rik	GeneID:72503	+	1.51715	1.47317	1.46262	1.21108	0.780125
chr2	117075475	117097276	2610510H03Rik	GeneID:68215	+	1.55616	1.60305	1.84297	1.41549	0.654309
chr8	119445640	119465403	2610510J17Rik	GeneID:72155	+	1.95311	1.67409	1.45838	1.33881	0.697537
chr5	115271946	115273477	2610524H06Rik	GeneID:330173	-	0.618374	0.547703	0.519434	0.477032	0.512369
chr14	37915326	37923287	2610528A11Rik	GeneID:70045	-	0.413222	0.202479	0.460744	0.351239	0.53719
chr16	57302113	57606956	2610528E23Rik	GeneID:66497	-	0.769923	0.74534	0.660726	0.717065	0.734893
chr4	118199880	118202822	2610528J11Rik	GeneID:66451	+	0.336391	0.474005	0.498472	0.305811	0.470949
chr2	33585476	33743466	2610528K11Rik	GeneID:72543	-	0.539917	0.636962	0.473614	0.593271	0.664023
chrX	103165556	103207115	2610529C04Rik	GeneID:67075	-	0.576923	0.663626	0.446545	0.565188	0.505217
chr2	106802686	106814554	2700007P21Rik	GeneID:212772	-	1.42904	1.11386	0.89109	1.05611	0.67657
chr11	83567139	83597256	2700008B19Rik	GeneID:217026	+	1.30331	1.06882	1.09176	0.851319	0.687342
chr9	56922997	56925114	2700012I20Rik	GeneID:72588	-	1.59934	2.03311	1.54305	1.68543	1.47351
chr10	33646742	33678597	2700019D07Rik	GeneID:72580	-	1.15597	1.22258	1.08773	1.00325	0.568644
chr5	74489102	74490362	2700023E23Rik	GeneID:70036	+	4.89455	3.39272	4.58545	4.29091	0.799998
chr8	63369188	63386379	2700029M09Rik	GeneID:72612	+	1.69599	1.64295	1.60155	1.41526	0.750321
chr2	180922048	180923209	2700038C09Rik	GeneID:66496	+	1.11029	1.04779	1.08456	1.06617	0.992648
chr5	137735897	137736892	2700038N03Rik	GeneID:70240	+	1.85338	1.69173	1.31203	1.55639	0.774437
chr16	11983284	12270042	2700045P11Rik	GeneID:72555	+	0.285962	0.366967	0.351744	0.37947	0.549091
chr18	62911328	62915969	2700046A07Rik	GeneID:78449	-	0.231578	0.297368	0.276316	0.497368	0.463158
chr19	32463697	32465674	2700046G09Rik	GeneID:67188	+	0.774409	1.08418	0.730639	0.808082	0.986533
chr12	72237835	72344290	2700049A03Rik	GeneID:76967	+	0.415496	0.415217	0.541549	0.501684	0.543234
chr1	133424564	133436449	2700049P18Rik	GeneID:108900	+	0.74959	1.04777	0.790775	0.840197	0.774301
chr7	140829389	140864654	2700050L05Rik	GeneID:214764	+	1.36948	1.33733	1.19297	1.00599	0.643232
chr8	107991392	107995267	2700055K07Rik	GeneID:67971	-	0.393259	0.407304	0.463483	0.612358	0.483147
chr4	34497864	34514157	2700059D21Rik	GeneID:433693	+	1.95973	1.34228	1.0255	1.26846	0.731545
chr14	20630624	20643045	2700060E02Rik	GeneID:68045	-	1.12981	0.865385	1.05449	0.879808	0.620192
chr18	24629372	24636268	2700062C07Rik	GeneID:68046	+	1.07539	1.05322	0.764968	1.31486	0.618627
chr19	60603769	60656883	2700078E11Rik	GeneID:78832	-	1.23272	1.18945	0.968339	0.920845	0.644326
chr7	149194458	149246939	2700078K21Rik	GeneID:101513	-	0.930668	1.02293	0.756265	0.906666	0.708801
chr19	7495039	7500394	2700081O15Rik	GeneID:108899	+	1.24069	1.21588	0.947892	0.992554	0.575683
chr3	88339970	88345302	2700083E18Rik	GeneID:72640	+	0.634329	0.788557	0.621889	0.507462	0.741295
chr6	133054046	133060882	2700089E24Rik	GeneID:381820	+	0.904229	1.13586	0.853007	1.0245	0.614701
chr6	30431233	30459706	2700094F01Rik	GeneID:72649	-	1.08	1.2	1.03822	0.973331	0.64178
chr2	84509378	84510865	2700094K13Rik	GeneID:72657	-	0.890072	1.08156	0.847518	1.03901	0.74468
chr12	56146648	56181097	2700097O09Rik	GeneID:72658	-	0.733993	0.716462	0.628811	0.708079	0.659297
chr17	95151536	95174471	2700099C18Rik	GeneID:77022	+	0.539916	0.453781	0.663865	0.579833	0.629204
chr11	63893050	63896761	2810001G20Rik	GeneID:66456	+	0.925928	0.794873	0.94017	1.02279	0.840454
chr5	112766992	112772043	2810002G02Rik	GeneID:70118	-	2.64631	1.83969	1.95929	2.04835	0.936388
chr12	86629603	86640308	2810002I04Rik	GeneID:72350	+	1.2614	1.12105	1.12281	1.2614	0.605262
chr12	112951482	112972402	2810002N01Rik	GeneID:68020	+	1.01575	0.742406	0.778404	0.87964	0.654668
chrX	92615657	92640163	2810002O09Rik	GeneID:72345	-	0.439561	0.427574	0.40959	0.387613	0.449549
chr2	31805823	31828962	2810003C17Rik	GeneID:108897	+	0.742169	0.777663	0.564717	0.735908	0.651358
chr8	127363257	127386891	2810004N23Rik	GeneID:66523	-	1.08316	0.731006	0.831623	0.895275	0.508214
chr5	124778098	124790130	2810006K23Rik	GeneID:72650	+	1.00655	0.900164	0.662847	0.708673	0.862518
chr7	14996068	15031935	2810007J24Rik	GeneID:76971	-	0.154867	0.265486	0.265488	0.283923	0.38348
chr13	108834668	108839340	2810008M24Rik	GeneID:75616	+	1.67979	1.28609	1.14173	1.4042	0.711285
chr12	106575365	106620954	2810011L19Rik	GeneID:69952	+	0.331324	0.359035	0.35482	0.398796	0.443373
chr18	34918560	34933414	2810012G03Rik	GeneID:66306	+	1.1	1.04714	1.07428	0.97143	0.635716
chr13	17787247	17790939	2810021B07Rik	GeneID:66308	+	3.80627	3.93163	4.18234	3.67236	0.777777
chr2	177801826	177813130	2810021G02Rik	GeneID:353208	-	0.195246	0.23769	0.195246	0.152802	0.263158
chr11	58680742	58697840	2810021J22Rik	GeneID:69944	+	0.746752	0.714287	0.675325	0.63896	0.72208
chr1	57831772	58005238	2810022L02Rik	GeneID:67198	+	0.382249	0.386492	0.382425	0.399577	0.571783
chr1	159342483	159350366	2810025M15Rik	GeneID:69953	+	0.36307	0.663901	0.383819	0.520748	0.566391
chr9	88415890	88417372	2810026P18Rik	GeneID:72655	-	3.70922	2.69858	2.78723	2.28014	0.585105
chr2	17966871	17970678	2810030E01Rik	GeneID:72668	-	0.618646	0.525425	0.63842	0.672315	0.833335
chr14	76932619	76956696	2810032E02Rik	GeneID:72661	-	0.384615	0.420039	0.430163	0.42004	0.575912
chr12	5418447	5423436	2810032G03Rik	GeneID:72669	+	0.235295	0.49872	0.421995	0.179028	0.629158
chr15	75450171	75477866	2810039B14Rik	GeneID:72665	+	0.463215	0.548591	0.582196	0.544049	0.72207
chr3	53267739	53285677	2810046L04Rik	GeneID:212127	+	1.62186	1.2588	1.44975	1.27135	0.734922
chr5	24218087	24236498	2810046M22Rik	GeneID:269633	-	0.789149	0.909989	0.912453	0.803944	0.623921
chr7	10450616	10462304	2810047C21Rik	GeneID:72716	-	0.00831947	0.00831947	0.00831947	0	0.00831947
chr19	47206729	47212784	2810048G17Rik	GeneID:72691	-	2.03059	1.59764	1.70353	1.64235	0.835292
chr13	84030813	84068635	2810049E08Rik	GeneID:72677	+	0.268172	0.306987	0.343684	0.259703	0.406493
chr12	73174415	73186300	2810055F11Rik	GeneID:67217	-	0.593082	0.576605	0.617791	0.691927	0.738058
chr16	77500753	77595220	2810055G20Rik	GeneID:77994	+	0.343584	0.266708	0.310638	0.389082	0.528397
chr5	143752572	143874673	2810055G22Rik	GeneID:108086	-	0.867685	0.841768	0.654898	0.640583	0.75068
chrX	133515655	133572839	2810402A17Rik	GeneID:67062	-	0.534126	0.539071	0.453511	0.586053	0.539563
chr3	88489740	88516844	2810403A07Rik	GeneID:74200	+	2.97597	2.60628	2.49908	2.01016	0.739372
chr2	115900908	115901832	2810405F15Rik	GeneID:69974	-	0.776517	0.390152	0.678029	0.420454	0.60227
chr17	75936426	75951286	2810405J04Rik	GeneID:72722	-	1.29	1.19286	1.21857	1.10714	0.734286
chr4	154270539	154273152	2810405K02Rik	GeneID:66469	-	0.451103	0.552052	0.451104	0.394322	0.630913
chr7	106614520	106622532	2810406K13Rik	GeneID:72184	+	5.39506	4.77983	4.17284	4.09877	0.882714
chr3	58380580	58397466	2810407C02Rik	GeneID:69227	+	1.50983	1.41678	1.07602	1.25819	0.743121
chr11	69710860	69714488	2810408A11Rik	GeneID:70419	-	1.16332	1.14327	1.04585	1.57593	0.971346
chr2	165315612	165318814	2810408M09Rik	GeneID:381406	-	1.06866	0.985072	1.02985	0.970151	0.880595
chr7	7083389	7089466	2810409K11Rik	GeneID:76373	-	0.435295	0.258824	0.388237	0.435295	0.44706
chr4	106742773	106757410	2810410C14Rik	GeneID:230582	+	0.502163	0.569985	0.499278	0.512266	0.691198
chr11	120046657	120047990	2810410L24Rik	GeneID:76377	+	0.711193	0.523467	0.826716	0.703973	0.768951
chr17	74698822	74723284	2810410M20Rik	GeneID:66310	-	0.676999	0.705999	0.735999	0.719002	0.658998
chr9	65738130	65751358	2810417H13Rik	GeneID:68026	+	0.716488	0.701077	0.539292	0.531588	0.61479
chr17	23913885	23923046	2810417J12Rik	GeneID:76917	-	0.806513	0.655172	0.842912	0.773946	0.57663
chr1	165925076	165927374	2810422O20Rik	GeneID:69962	+	0.53746	0.651465	0.716612	1.01303	0.902279
chr7	48888901	48906904	2810426N06Rik	GeneID:67607	+	0.666666	0.551378	0.57644	0.354637	0.482455
chr8	73028195	73030638	2810428I15Rik	GeneID:66462	-	2.83333	2.34295	2.07692	1.71474	1.13462
chr13	3477480	3484348	2810429I04Rik	GeneID:76937	+	0.444444	0.444445	0.377778	0.417779	0.668887
chr4	41659065	41660538	2810432D09Rik	GeneID:69961	-	1.98932	1.67971	1.85054	1.89324	0.900353
chr4	49597449	49610675	2810432L12Rik	GeneID:67063	-	0.392913	0.269645	0.429892	0.385209	0.620953
chr11	102480821	102485724	2810433D01Rik	GeneID:77132	-	0.398458	0.29563	0.383034	0.449871	0.578407
chr18	74354953	74367293	2810433K01Rik	GeneID:66468	-	0.375201	0.537842	0.378423	0.460547	0.547504
chr18	12802309	12895560	2810439F02Rik	GeneID:72747	+	1.24992	1.33407	0.825022	0.935854	0.595427
chr19	10624956	10630730	2810441K11Rik	GeneID:68642	-	2.0024	1.57452	1.45433	1.23558	0.483171
chr11	16834712	16851121	2810442I21Rik	GeneID:72735	-	0.554812	0.684493	0.528075	0.613636	0.822194
chr15	98929915	98935140	2810451A06Rik	GeneID:72778	+	0.401003	0.385966	0.453633	0.578947	0.531328
chr12	112110832	112127324	2810452K22Rik	GeneID:67236	-	2.17577	2.01997	1.31558	1.32357	0.86551
chr5	144309593	144325394	2810453I06Rik	GeneID:67238	+	1.01509	1.01097	0.962962	0.920437	0.829906
chr12	112088516	112107288	2810455K09Rik	GeneID:72805	+	1.11922	1.05353	0.924573	0.855231	0.699515
chr9	40821724	40965577	2810457I06Rik	GeneID:72828	-	3.2528	2.6914	2.06912	1.95308	0.765164
chr1	87942538	87952032	2810459M11Rik	GeneID:72792	+	0.432332	0.563911	0.479322	0.657896	0.80827
chr11	97606221	97606821	2810474C18Rik	GeneID:72785	+	1.92913	1.83071	2.35433	2.13779	1.05118
chr6	149257953	149284178	2810474O19Rik	GeneID:67246	+	1.57915	1.94313	1.61422	1.32227	0.69763
chr9	13632171	13650966	2810485I05Rik	GeneID:72826	+	1.565	1.25759	1.63548	1.38518	0.821386
chr13	67490263	67500703	2810487A22Rik	GeneID:72807	-	0.64235	0.443061	0.555162	0.466192	0.494663
chr5	124943089	124981400	2900002H16Rik	GeneID:75695	-	0.708306	0.659457	0.781577	0.718772	0.697139
chr2	140221171	140248690	2900006F19Rik	GeneID:72899	+	0.34338	0.404566	0.356164	0.412786	0.552514
chr12	85750064	85774730	2900006K08Rik	GeneID:72873	+	0.685886	0.563618	0.733598	0.743538	0.586481
chrX	11711580	11714291	2900008C10Rik	GeneID:72937	-	1.02813	0.981248	1.125	1	0.699998
chr19	24550267	24551964	2900009I07Rik	GeneID:68034	-	2.48959	2.41319	3.42361	2.17708	0.868057
chr2	32134337	32143533	2900010J23Rik	GeneID:72931	-	1.10899	0.602296	0.680689	0.69216	0.906307
chr17	27259610	27270836	2900010M23Rik	GeneID:67267	-	1.65699	1.52731	1.18942	1.26621	0.853244
chr16	13986730	14101587	2900011O08Rik	GeneID:67254	+	0.329149	0.39634	0.468498	0.478693	0.559475
chr8	15009793	15027472	2900016B01Rik	GeneID:67262	+	2.43401	2.3033	3.35152	2.95051	0.911169
chr5	108337357	108416052	2900024C23Rik	GeneID:67266	-	1.59703	1.25454	1.27124	1.17588	0.846756
chr13	81850416	81892274	2900024O10Rik	GeneID:72852	+	0.396629	0.451069	0.371353	0.442645	0.534026
chr5	113517970	113592311	2900026A02Rik	GeneID:243219	-	0.566627	0.644782	0.549435	0.664322	0.673699
chr14	76651264	76652137	2900040C04Rik	GeneID:72893	+	0.399238	0.589354	0.475286	0.433461	0.520914
chr13	74146926	74173201	2900041A09Rik	GeneID:72948	+	0.497159	0.417613	0.407198	0.546402	0.686554
chr4	106926539	106952493	2900042B11Rik	GeneID:72938	+	0.524856	0.473233	0.481836	0.47323	0.628107
chr1	49155233	49155676	2900045O20Rik	GeneID:72955	-	0.120482	0.120482	0.461848	0.361446	0.281124
chr16	20695130	20703109	2900046G09Rik	GeneID:78408	+	2.2165	1.73196	1.63711	1.71959	0.698968
chr9	46721717	46729170	2900052N01Rik	GeneID:73040	+	0.341882	0.352564	0.416667	0.309828	0.536325
chrX	148749759	148762062	2900056M20Rik	GeneID:72997	-	0.322581	0.274194	0.41129	0.540324	0.495161
chr2	112295182	112307593	2900064A13Rik	GeneID:73024	+	1.13002	0.956663	1.09149	1.05136	0.699838
chr8	49927349	49929200	2900073C17Rik	GeneID:73020	-	0.307168	0.546074	0.187713	0.477815	0.498292
chr17	71343133	71351873	2900073G15Rik	GeneID:67268	-	2.47544	2.48134	2.01375	2.39686	0.844793
chr8	41393405	41470107	2900075B16Rik	GeneID:78506	+	0.939968	0.833966	0.748479	0.710485	0.522417
chr5	136282760	136317838	2900083I11Rik	GeneID:58212	+	0.356606	0.496247	0.405405	0.42042	0.544293
chr7	13097885	13141647	2900092C05Rik	GeneID:73090	+	0.205865	0.202745	0.208983	0.266376	0.232064
chr7	134158565	134160866	2900092E17Rik	GeneID:67278	-	2.21825	1.81759	1.77524	1.40065	1.35831
chr7	48154648	48185338	2900093B09Rik	GeneID:58188	+	0.306533	0.230318	0.251257	0.355945	0.582079
chr2	156213802	156225333	2900097C17Rik	GeneID:347740	-	1.1745	1.19967	0.775168	0.667785	0.536912
chr7	46773136	46795785	3000002G13Rik	GeneID:70227	+	0.61506	0.509014	0.555673	0.665958	0.641567
chr11	102766843	102786406	3000004C01Rik	GeneID:70218	-	0.561985	0.613932	0.566705	0.613931	0.802833
chr11	49988353	50013611	3010026O09Rik	GeneID:68067	+	2.4439	2.52975	2.22244	1.93366	0.624388
chr13	108832313	108835338	3021401N23Rik	GeneID:70680	-	1.40909	1.25758	1.2606	1.53939	1.03636
chr11	58606304	58615519	3100002J23Rik	GeneID:75429	-	0.562142	0.307839	0.390057	0.564053	0.564054
chr7	31426020	31435184	3100004P22Rik	GeneID:68035	-	1.20498	1.21456	1.25287	1.08237	0.756704
chr2	3630730	3699406	3110001A13Rik	GeneID:66540	+	22.8752	20.874	18.8358	14.1151	0.936582
chr4	74923258	74924190	3110001D03Rik	GeneID:66928	-	0.599999	0.577358	0.656604	0.6	0.720754
chr2	125562722	125608606	3110001I20Rik	GeneID:70354	-	0.973637	0.858001	0.979626	0.847216	0.632115
chr16	13672113	13678478	3110001I22Rik	GeneID:66598	+	1.56452	1.67281	1.44009	1.50461	0.801844
chr14	35050219	35123689	3110001K24Rik	GeneID:75698	-	0.607664	0.542077	0.56855	0.517188	0.590674
chr18	12327239	12348483	3110002H16Rik	GeneID:76482	+	1.43159	1.6663	1.1079	1.03893	0.748609
chr10	17731067	17770263	3110003A17Rik	GeneID:73112	-	0.826711	0.801371	0.804793	0.941782	0.58904
chr4	6118252	6146935	3110003A22Rik	GeneID:68053	+	0.492048	0.587455	0.631625	0.507952	0.68021
chr13	34271027	34437051	3110004L20Rik	GeneID:73102	-	0.450776	0.452802	0.3868	0.506084	0.621496
chr8	67471084	67492932	3110005G23Rik	GeneID:73067	+	0.610022	0.746188	0.638346	0.653593	0.666667
chr13	69841712	69900877	3110006E14Rik	GeneID:76980	-	0.304701	0.311901	0.354607	0.381479	0.647792
chrX	120217168	120256902	3110007F17Rik	GeneID:73061	+	0.0568722	0.0541637	0.0677049	0.0473935	0.0643196
chr1	122047180	122084766	3110009E18Rik	GeneID:73103	+	0.491491	0.485815	0.480142	0.578015	0.670213
chr12	111389864	111396287	3110009F21Rik	GeneID:67280	-	0.389908	0.300459	0.481651	0.412843	0.516057
chr4	108452663	108454594	3110021N24Rik	GeneID:73133	+	0.567569	0.456082	0.675676	0.641893	0.672297
chr11	120319443	120325668	3110023B02Rik	GeneID:67291	+	1.37209	1.25116	1.24419	1.29535	0.930231
chr13	105607320	105628739	3110031B13Rik	GeneID:67288	+	0.823203	0.856355	0.679558	0.563535	0.7337
chr5	125483845	125492917	3110032G18Rik	GeneID:73121	+	3.07322	3.85549	2.22158	2.37187	0.610788
chr1	9591348	9617223	3110035E14Rik	GeneID:76982	+	0.376437	0.318966	0.454981	0.392721	0.613029
chr4	120593807	120597610	3110037I16Rik	GeneID:73172	-	1.03107	0.593219	0.813558	0.932203	0.776836
chr1	153051249	153052926	3110040M04Rik	GeneID:73176	+	0.0173611	0.0694443	0.0347222	0.0694444	0.0520835
chr7	88926880	88934317	3110040N11Rik	GeneID:67290	-	2.17521	1.8547	1.89102	1.55342	0.690172
chr11	61317886	61318557	3110043A19Rik	GeneID:73216	-	0.878906	1.34766	0.800781	0.812501	0.79297
chr15	84550532	84602631	3110043J09Rik	GeneID:73167	+	0.3387	0.520666	0.346216	0.452496	0.579709
chr4	35138531	35173129	3110043O21Rik	GeneID:73205	-	0.763098	0.565679	0.728928	0.706151	0.561882
chr3	87553019	87572875	3110045G13Rik	GeneID:73182	-	0.772197	0.899533	0.670559	0.732476	0.817757
chr5	64041409	64201785	3110047P20Rik	GeneID:319807	+	0.343243	0.318277	0.33543	0.369925	0.524872
chr15	84867555	84893260	3110048E14Rik	GeneID:73225	+	0.611164	0.641965	0.534169	0.60154	0.582291
chr10	62487260	62521560	3110049J23Rik	GeneID:67307	+	0.605201	0.683244	0.581483	0.66794	0.612088
chr3	7503426	7553848	3110050N22Rik	GeneID:67306	+	0.287134	0.331309	0.339592	0.347874	0.501931
chr12	20879956	20882932	3110053B16Rik	GeneID:382686	-	0.106707	0.198171	0.335366	0.277439	0.365853
chr6	38482560	38483885	3110054G05Rik	GeneID:73239	-	1.7148	1.65343	1.86282	1.77257	1.01083
chr12	72110339	72116875	3110056K07Rik	GeneID:73204	-	3.35228	3.25	2.54545	2.75455	0.818182
chr10	80318020	80331453	3110056O03Rik	GeneID:73218	+	1.22901	1.00763	0.793895	0.890074	0.760307
chr3	40698199	40742058	3110057O12Rik	GeneID:269423	+	0.35492	0.4203	0.351805	0.404733	0.442092
chr6	34821771	34828021	3110062M04Rik	GeneID:78412	-	1.46635	1.32947	1.64269	1.82134	0.99072
chr13	120276068	120277190	3110070M22Rik	GeneID:67304	-	1.67408	1.7963	1.98148	2.13704	1.66667
chr1	89366776	89372057	3110079O15Rik	GeneID:73234	+	0.4625	0.460001	0.34	0.6025	0.585
chr5	139835694	139936467	3110082I17Rik	GeneID:73212	-	2.1743	2.06056	2.4452	1.99557	0.851109
chr7	109044929	109048057	3200002M19Rik	GeneID:75430	+	1.89789	2.05405	1.84684	1.57658	0.936938
chr9	101004294	101154125	3222402P14Rik	GeneID:235542	-	1.76922	1.60024	1.39833	1.27532	0.586415
chr2	163231558	163245206	3230401D17Rik	GeneID:66680	-	1.05891	1.14502	0.709969	0.58157	0.669184
chr9	67606383	67608740	3300001A09Rik	GeneID:75697	+	0.469256	0.55987	0.679612	0.469257	0.640779
chr11	32105415	32108984	3300001G02Rik	GeneID:78372	+	0.677235	0.682996	0.579251	0.536022	0.778098
chr2	132629951	132641791	3300001M20Rik	GeneID:66926	-	1.61984	1.33058	1.4843	1.49918	0.710743
chr11	94152453	94183225	3300001P08Rik	GeneID:67684	-	3.2406	2.11529	2.3066	1.99248	0.760235
chr2	150136673	150188501	3300002I08Rik	GeneID:69277	-	0.350404	0.476011	0.425876	0.425878	0.409704
chr17	5798697	5803242	3300005D01Rik	GeneID:78512	+	1.85676	1.80637	2.18833	1.74536	1.49337
chr6	42622546	42643058	3321401G04Rik	GeneID:77574	-	0.299088	0.296805	0.309361	0.319634	0.544522
chr1	193801270	193809795	3322402L07Rik	GeneID:74023	+	1.00797	1.18128	0.880479	1.06972	0.836655
chr14	33472305	33498458	3425401B19Rik	GeneID:432836	-	0.289649	0.327635	0.441595	0.341879	0.63153
chr14	50301235	50403003	3632451O06Rik	GeneID:67419	-	0.242388	0.282495	0.320549	0.304449	0.540107
chr5	67137079	67448398	3732412D22Rik	GeneID:77569	+	0.321657	0.330089	0.332196	0.423524	0.509333
chr11	44332466	44379018	3732413I11Rik	GeneID:74315	+	2.60474	2.3503	1.38461	1.36686	0.749702
chr13	67773834	67784481	3830402I07Rik	GeneID:408068	-	0.360917	0.420775	0.246479	0.387323	0.482394
chrX	53389749	53406673	3830403N18Rik	GeneID:70691	+	0.255236	0.171466	0.24869	0.16623	0.314135
chr14	13116723	13135745	3830406C13Rik	GeneID:218734	+	0.771085	0.908435	0.73494	0.831324	0.775902
chrX	61426737	61431953	3830417A13Rik	GeneID:70696	+	0.276382	0.233668	0.326632	0.502511	0.562814
chr12	81793588	81825201	3830431G21Rik	GeneID:217682	+	0.339329	0.457073	0.482419	0.539657	0.582994
chr16	5013995	5050003	3930401K13Rik	GeneID:74022	-	1.81044	1.63189	1.43497	1.23659	0.794268
chr11	98656830	98667741	4121402D02Rik	GeneID:74026	+	2.02257	1.76736	1.10243	1.33681	0.920138
chr19	28997554	29038644	4430402I18Rik	GeneID:381218	-	0.404213	0.487821	0.460831	0.52008	0.578013
chr5	125048793	125077658	4432405B04Rik	GeneID:67978	+	0.556727	0.544415	0.501319	0.58927	0.605101
chr8	86545373	86554194	4432412L15Rik	GeneID:74337	+	1.20352	1.13894	1.39139	1.20744	0.78278
chr9	48126089	48148880	4432416J03Rik	GeneID:78252	-	0.316456	0.333334	0.353376	0.311181	0.609706
chr18	38115281	38118817	4631403P03Rik	GeneID:225392	+	0.736992	0.878613	0.65029	0.696533	0.823701
chr3	62142699	62266143	4631416L12Rik	GeneID:622434	+	0.484974	0.491081	0.498412	0.492059	0.485462
chr16	57353390	57515803	4631422O05Rik	GeneID:78749	+	0.646769	0.692335	0.675956	0.700431	0.761629
chr11	43494578	43520696	4631424J17Rik	GeneID:70802	+	1.28422	1.13783	1.24715	1.18821	0.64829
chr15	36433817	36485327	4631426E05Rik	GeneID:66696	-	0.408129	0.455283	0.531165	0.526828	0.670461
chr7	139427938	139508838	4631426J05Rik	GeneID:77590	-	0.533839	0.575461	0.525516	0.604415	0.766559
chr6	29718533	29862309	4631427C17Rik	GeneID:74340	+	1.45093	1.44881	1.75698	1.54082	0.760366
chrX	50596611	50622208	4632404H22Rik	GeneID:78755	-	0.371981	0.357488	0.333332	0.425122	0.516909
chr1	36392575	36426026	4632411B12Rik	GeneID:226976	-	1.76971	1.9032	1.76581	1.47463	0.659641
chr7	120097476	120100972	4632411J06Rik	GeneID:78748	+	0.217391	0.376811	0.275363	0.376813	0.405797
chr17	72062612	72079009	4632412N22Rik	GeneID:320159	+	0.31016	0.401069	0.374331	0.401068	0.588234
chr8	122284487	122302316	4632415K11Rik	GeneID:74347	-	0.543507	0.657	0.677174	0.624212	0.790667
chr3	19794982	19795350	4632415L05Rik	GeneID:70808	+	0.578947	0.643725	0.736842	0.708502	0.951416
chr16	33684552	33722999	4632417D23Rik	GeneID:245843	+	1.41197	1.38553	1.10369	1.07307	0.780793
chr19	12648015	12664186	4632417K18Rik	GeneID:107373	+	0.634276	0.80297	0.681513	0.820513	0.771928
chr8	120185299	120195415	4632417N05Rik	GeneID:74032	-	0.372051	0.337568	0.471869	0.671505	0.69873
chr7	112527124	112548525	4632419K20Rik	GeneID:74349	-	0.647123	0.625	0.707966	0.641592	0.693583
chr7	99888634	99889977	4632427E13Rik	GeneID:666737	-	1.8556	1.82671	1.89531	2.37906	0.974728
chr10	59809652	59835432	4632428N05Rik	GeneID:74048	+	3.48127	2.69261	4.64745	3.61191	0.802115
chr7	4985680	4988370	4632433K11Rik	GeneID:77043	+	1.53292	1.84639	1.65831	1.26019	0.752349
chr7	100006036	100022742	4632434I11Rik	GeneID:74041	-	0.772789	0.878469	0.709379	0.871863	0.649935
chr8	125736758	125745945	4732415M23Rik	GeneID:320869	+	0.814178	0.992337	0.651341	0.714559	0.9023
chr4	115410678	115449932	4732418C07Rik	GeneID:230648	+	0.711356	0.777701	0.751024	0.790015	0.692884
chr11	114843757	114851200	4732429D16Rik	GeneID:217305	-	0.331197	0.288462	0.22436	0.267095	0.61966
chr8	70880693	71259033	4732435N03Rik	GeneID:234356	-	0.385355	0.406751	0.374576	0.464799	0.50402
chr1	6199939	6209341	4732440D04Rik	GeneID:654788	-	1.02079	1.40832	1.06616	1.11909	0.674856
chr10	33758590	33764119	4732454E20Rik	GeneID:270711	-	0.573529	0.37745	0.661764	0.575981	0.632353
chr15	101382787	101393381	4732456N10Rik	GeneID:239673	-	0.23675	0.535336	0.362191	0.498232	0.477032
chr1	133693978	133714518	4732466D17Rik	GeneID:212933	+	0.432154	0.4618	0.413911	0.466363	0.555302
chr13	54626698	54652651	4732471D19Rik	GeneID:319719	+	1.29255	0.989482	0.852773	0.821226	0.65392
chr4	133036048	133043855	4732473B16Rik	GeneID:100342	+	0.45929	0.392485	0.480168	0.701459	0.688933
chr17	32589668	32630265	4732474A20Rik	GeneID:320997	+	0.511305	0.773935	0.564495	0.612366	0.759973
chr12	120681883	120705407	4732474O15Rik	GeneID:238455	+	0.345006	0.355305	0.353245	0.360453	0.509785
chr7	28645604	28665844	4732475C15Rik	GeneID:545938	+	0.540321	0.408985	0.512673	0.506911	0.663594
chrX	130757494	130811479	4732479N06Rik	GeneID:215201	-	0.438605	0.530698	0.499479	0.457857	0.536422
chr17	12511719	12518094	4732491K20Rik	GeneID:224523	+	0.834481	0.742528	0.471265	0.471263	0.804596
chr15	79191114	79233733	4732495E13Rik	GeneID:223693	-	1.6873	1.76452	1.85003	1.56605	0.824508
chr13	112045221	112047957	4732495G21Rik	GeneID:238880	+	0.666666	0.46729	0.76324	0.669783	0.84112
chr4	143002329	143010990	4732496O08Rik	GeneID:242736	+	1.27865	1.31028	1.24506	1.28458	0.683795
chr9	108468196	108469673	4733401H18Rik	GeneID:66706	-	3.74468	3.08511	2.73404	2.94681	1.01064
chr11	99769234	99770204	4733401H21Rik	GeneID:70831	+	0.244361	0.263158	0.285714	0.304511	0.526316
chr12	106168159	106248019	4831426I19Rik	GeneID:212073	-	1.74551	1.72135	1.52655	1.51996	0.818384
chr1	168592186	168611976	4831428F09Rik	GeneID:240894	-	0.409835	0.322014	0.392271	0.386418	0.521077
chr1	44260915	44275776	4832428D23Rik	GeneID:403183	-	0.37857	0.425715	0.317142	0.378572	0.557144
chr4	116799418	116801335	4833401D15Rik	GeneID:242646	+	8.99661	9.77627	8.72881	8.59661	1.00678
chr18	47009699	47065100	4833403I15Rik	GeneID:74574	+	0.348247	0.408235	0.364513	0.39095	0.538892
chr12	29790863	29791715	4833405L11Rik	GeneID:76862	-	0.343513	0.362596	0.309161	0.251909	0.629773
chr19	42800348	42827265	4833409A17Rik	GeneID:74580	-	0.565459	0.462395	0.6156	0.617455	0.636028
chr4	3983078	4004669	4833413O15Rik	GeneID:242286	-	0.34066	0.269231	0.335165	0.406594	0.389011
chr2	70893909	70926701	4833418A01Rik	GeneID:75763	+	0.575398	0.519841	0.650794	0.612698	0.587301
chr18	76218694	76220270	4833419G08Rik	GeneID:74842	+	0.533332	0.60351	0.470176	0.473684	0.442104
chr13	120251579	120274924	4833420G17Rik	GeneID:67392	+	1.05389	1.25285	1.28083	1.30259	1.08705
chr2	165220950	165225894	4833422F24Rik	GeneID:74614	-	0.556412	0.615383	0.607691	0.615383	0.641025
chr2	85323751	85359181	4833423E24Rik	GeneID:228151	-	0.305287	0.376023	0.331349	0.309011	0.487714
chr3	117278518	117392398	4833424O15Rik	GeneID:75769	+	0.280705	0.342647	0.326568	0.342647	0.526621
chr8	107115368	107120749	4833426J09Rik	GeneID:382051	+	0.717824	0.844059	0.814356	0.59406	0.794553
chr8	123105166	123112975	4833427B12Rik	GeneID:272551	-	2.22756	2.2046	1.17119	1.19624	0.762006
chr9	50889418	50910183	4833427G06Rik	GeneID:235345	-	0.437782	0.424208	0.53733	0.503393	0.671946
chr5	43967060	43969164	4833430A08Rik	GeneID:399596	+	0.255815	0.299003	0.282391	0.395348	0.435216
chr4	43439890	43442006	4833436C18Rik	GeneID:329831	-	0.697676	0.544851	0.558138	0.598009	0.607972
chr13	54652586	54666701	4833439L19Rik	GeneID:97820	-	1.88609	1.30917	1.20562	1.02811	0.776628
chr6	149090119	149099693	4833442J19Rik	GeneID:320204	+	0.934579	1.0542	0.919626	0.697194	0.667288
chr18	59334994	59570990	4833446K15Rik	GeneID:78923	+	0.291591	0.269646	0.324574	0.364653	0.460579
chr17	33202045	33204771	4921501E09Rik	GeneID:74042	-	0.461059	0.451714	0.420561	0.358255	0.417445
chr5	18709665	18732369	4921504A21Rik	GeneID:70832	-	0.328043	0.317461	0.306878	0.259259	0.416931
chr2	19384464	19475537	4921504E06Rik	GeneID:70909	-	0.343719	0.447906	0.358649	0.423563	0.573515
chr13	21558968	21560356	4921504I05Rik	GeneID:66707	-	0.451614	0.734766	0.591399	0.37993	0.698925
chr15	6658383	6750387	4921505C17Rik	GeneID:78757	+	1.31533	1.11539	1.12086	1.00932	0.677596
chr10	112362484	112366082	4921506J03Rik	GeneID:382423	-	1.42816	1.37931	1.52011	1.0977	0.80747
chr12	58665102	58723096	4921506M07Rik	GeneID:70846	+	0.24414	0.236816	0.277344	0.361327	0.395507
chr6	50523303	50546589	4921507P07Rik	GeneID:70821	-	0.519212	0.514018	0.493252	0.524403	0.700933
chr12	35558427	35559525	4921508M14Rik	GeneID:70844	-	0.240741	0.362964	0.444444	0.314814	0.511109
chrX	75983098	75984745	4921509A18Rik	GeneID:70864	+	0.327527	0.45993	0.156794	0.139373	0.449477
chr14	75484110	75530436	4921509B22Rik	GeneID:70859	-	0.442662	0.359478	0.455733	0.425432	0.702912
chr2	151296278	151301887	4921509C19Rik	GeneID:381393	-	0.145986	0.0729927	0.13382	0.206813	0.231144
chr12	79792662	79835499	4921509E07Rik	GeneID:70897	+	0.343075	0.418043	0.306861	0.422489	0.575602
chr10	97155693	97157560	4921510H08Rik	GeneID:66716	+	0.367346	0.231292	0.32313	0.255103	0.45238
chr11	104953533	104978851	4921510J17Rik	GeneID:70894	+	0.297955	0.33593	0.389484	0.446934	0.518012
chr1	37210689	37244449	4921511C04Rik	GeneID:70853	+	0.361241	0.324807	0.418605	0.391474	0.546513
chr5	7304164	7311491	4921511H03Rik	GeneID:70920	+	0.323277	0.290948	0.224137	0.23707	0.540946
chr16	90751772	90830513	4921511H13Rik	GeneID:207932	-	1.22218	1.09236	1.07159	0.891691	0.650964
chr6	29341464	29376955	4921511K06Rik	GeneID:232664	+	0.428573	0.529019	0.357143	0.514138	0.659228
chrX	150436133	150447183	4921511M17Rik	GeneID:78092	-	0	0.00860585	0.0172117	0.0172117	0.00860585
chr16	14110626	14159367	4921513D23Rik	GeneID:223989	-	0.744742	0.727119	0.678226	0.602615	0.662308
chr3	108743002	108763694	4921515J06Rik	GeneID:66715	+	0.402494	0.357142	0.328798	0.31406	0.450113
chr9	107830800	107834792	4921517D21Rik	GeneID:67722	+	0.47222	0.76389	0.361112	0.638887	0.511113
chr13	59788763	59795462	4921517D22Rik	GeneID:70900	-	0.3191	0.516854	0.449439	0.382024	0.685393
chr2	23365574	23427574	4921517N04Rik	GeneID:76857	-	0.690748	0.7179	0.658537	0.629086	0.503913
chr5	144651612	144655936	4921520G13Rik	GeneID:66729	-	0.781672	0.636117	0.814014	0.630727	0.676552
chr1	65059263	65079321	4921521F21Rik	GeneID:70861	-	0.272622	0.214618	0.343388	0.452435	0.481438
chr5	107860568	107864058	4921521K07Rik	GeneID:70902	+	0.572674	0.523255	0.872091	0.697674	0.854654
chr17	53646785	53678776	4921523A10Rik	GeneID:110332	-	1.25911	1.37004	1.16113	1.04291	0.619433
chr8	87932658	87956732	4921524J17Rik	GeneID:66714	-	1.35627	1.12044	1.5334	1.64777	0.547572
chr18	6603631	6639055	4921524L21Rik	GeneID:70901	+	0.287631	0.294338	0.3383	0.39866	0.491805
chr3	108542576	108585227	4921525H12Rik	GeneID:329738	+	0.470664	0.455994	0.414541	0.473851	0.633289
chr16	96380013	96413864	4921526F01Rik	GeneID:385668	-	0.417633	0.409126	0.399845	0.533643	0.703789
chr18	21969398	22329897	4921528I01Rik	GeneID:70950	-	0.280846	0.272585	0.300843	0.30693	0.457353
chr9	114185801	114226146	4921528I07Rik	GeneID:77049	-	0.141711	0.143716	0.0768719	0.153744	0.186497
chr1	164954437	165015796	4921528O07Rik	GeneID:78258	-	0.329773	0.271714	0.253135	0.30887	0.451464
chr2	25464149	25473198	4921530D09Rik	GeneID:77058	-	0.698841	0.810811	0.743244	0.791507	0.810809
chr11	120977531	120979991	4921530G04Rik	GeneID:70956	-	0.256411	0.608976	0.288462	0.528848	0.63782
chr14	96280485	96281994	4921530L21Rik	GeneID:66732	+	0.30742	0.229681	0.512367	0.395758	0.385159
chr14	27512760	27558864	4921531P07Rik	GeneID:207778	+	0.328161	0.343078	0.387828	0.388425	0.545944
chr18	83462184	83467603	4921531P14Rik	GeneID:70960	-	0.380247	0.390124	0.222221	0.469137	0.550619
chr18	17392989	17393991	4921533I20Rik	GeneID:664619	-	0.411985	0.337079	0.355806	0.374531	0.486891
chr1	24018520	24093413	4921533L14Rik	GeneID:68187	-	0.33618	0.316382	0.343945	0.388975	0.440606
chr9	20186646	20190355	4921534A09Rik	GeneID:320674	+	0.726496	0.484331	0.5698	0.555556	0.561256
chr11	3786091	3795101	4921536K21Rik	GeneID:67430	-	0.398452	0.560929	0.647969	0.626694	0.628626
chr10	94151535	94253081	4921537D05Rik	GeneID:77048	+	0.881491	0.840715	0.751248	0.848634	0.628628
chr8	28558142	28574584	4921537P18Rik	GeneID:70952	+	0.224299	0.24032	0.193592	0.246997	0.400533
chr4	102903050	102963468	4921539E11Rik	GeneID:70941	-	0.476684	0.466322	0.423928	0.395666	0.595857
chr3	57966280	57971540	4921539H07Rik	GeneID:78256	+	0.367499	0.424999	0.474999	0.4125	0.592502
chr9	87086798	87150371	4922501C03Rik	GeneID:382090	-	0.411341	0.478397	0.414042	0.492801	0.603059
chr14	33647148	33649975	4922501K12Rik	GeneID:105511	+	0.29321	0.432099	0.441359	0.447532	0.401234
chr8	111774381	111775628	4922502B01Rik	GeneID:70954	-	0.379563	0.489051	0.383213	0.368614	0.558395
chr6	129272183	129281799	4922502D21Rik	GeneID:381816	-	0.503732	0.378731	0.475746	0.488807	0.718283
chr4	109079702	109117350	4922503N01Rik	GeneID:230603	+	1.24363	1.4915	0.929177	1.18201	0.69476
chr1	184677257	184679311	4922505E12Rik	GeneID:433386	-	0.363334	0.433333	0.183333	0.613333	0.646667
chr2	157034286	157105041	4922505G16Rik	GeneID:629499	-	0.484465	0.647178	0.511039	0.568274	0.650859
chr15	10429857	10487404	4930401A09Rik	GeneID:75777	-	0.528516	0.555554	0.513766	0.496558	0.560473
chr2	78685319	78686739	4930401B11Rik	GeneID:73823	-	0.285715	0.678571	0.321428	0.457142	0.617859
chr7	4704831	4722904	4930401F20Rik	GeneID:243822	-	0.543751	0.54125	0.38125	0.47375	0.55
chr8	113618645	113659044	4930402E16Rik	GeneID:319518	+	0.626834	0.640853	0.628837	0.649533	0.662886
chr2	35231082	35252695	4930402F06Rik	GeneID:74854	-	1.22722	1.56751	1.13502	1.14709	0.687158
chr2	130533567	130665846	4930402H24Rik	GeneID:228602	-	0.605402	0.72877	0.557794	0.545435	0.621194
chrX	8681688	8683468	4930402K13Rik	GeneID:75775	+	0.378006	0.120275	0.429555	0.343642	0.491407
chr7	52976590	52980229	4930403C10Rik	GeneID:73813	+	4.06017	3.77937	3.40115	2.81089	0.707736
chr8	122136647	122140826	4930403J07Rik	GeneID:75773	+	0.286886	0.218579	0.327869	0.437158	0.51093
chrX	14687737	14688617	4930403L05Rik	GeneID:67395	-	0.152091	0.0760458	0.26616	0.311787	0.41825
chr12	73202279	73286016	4930403N07Rik	GeneID:73936	-	0.333101	0.319074	0.345371	0.319775	0.509114
chr11	54175621	54240292	4930404A10Rik	GeneID:74847	+	0.401151	0.468085	0.398937	0.458333	0.56383
chr7	140778707	140793798	4930404H21Rik	GeneID:73808	-	0.381895	0.277229	0.247525	0.339462	0.437059
chr10	80826794	80828535	4930404N11Rik	GeneID:432479	-	1.88621	2.26207	1.46207	1.26207	0.834482
chr13	93219579	93253986	4930405M20Rik	GeneID:73942	-	0.644547	0.671242	0.591913	0.774982	0.57971
chr15	81889581	81896968	4930407I10Rik	GeneID:328573	+	0.515021	0.364806	0.472104	0.439915	0.708152
chr10	65608044	65636015	4930407I19Rik	GeneID:77198	+	0.293959	0.266006	0.275925	0.333633	0.410279
chrX	70420641	70422328	4930408F14Rik	GeneID:74851	-	0	0.0173611	0.0520835	0	0.0347222
chr1	59053960	59079747	4930408G06Rik	GeneID:68179	-	0.488952	0.317003	0.331412	0.365033	0.589818
chr7	127802810	127813857	4930408O21Rik	GeneID:67983	-	1.17384	1.14113	0.910501	0.994838	0.605851
chrX	124255712	124271086	4930412D23Rik	GeneID:73934	-	0.160615	0.181565	0.202514	0.244414	0.251397
chr4	43672494	43681731	4930412F15Rik	GeneID:242408	-	0.553434	0.696566	0.601144	0.734731	0.896948
chr2	9804138	9808389	4930412O13Rik	GeneID:381347	+	1.83696	1.875	1.39402	2.02174	0.828805
chr7	130112572	130113564	4930413G21Rik	GeneID:73951	-	3.02256	3.9812	3.24436	3.06391	0.725563
chr11	11389269	11415193	4930415F15Rik	GeneID:73862	+	0.698564	0.674641	0.755982	0.72823	0.741627
chr15	98401435	98420019	4930415O20Rik	GeneID:73863	+	0.716914	0.542894	0.676471	0.63848	0.784314
chr12	4720611	4745189	4930417G10Rik	GeneID:74855	-	0.737785	1	0.692921	0.585244	0.661018
chr4	43280031	43386703	4930417M19Rik	GeneID:320571	+	0.326423	0.343233	0.306248	0.369851	0.554778
chr6	125215543	125223795	4930417O13Rik	GeneID:73870	+	2.37931	1.86816	2.33063	1.41785	0.922924
chr1	9958705	9999211	4930418G15Rik	GeneID:69312	-	0.389741	0.333777	0.45303	0.408395	0.518322
chr5	9100737	9118983	4930420K17Rik	GeneID:652925	+	2.06327	1.71464	1.3933	1.21836	0.785361
chr5	38966092	38967122	4930421P07Rik	GeneID:195712	-	0.380597	0.414178	0.335821	0.600746	0.522388
chr3	127256407	127320939	4930422G04Rik	GeneID:71643	+	0.586145	0.562167	0.558614	0.628329	0.551512
chr9	88442858	88465886	4930422I07Rik	GeneID:71640	+	0.568585	0.455498	0.465969	0.481676	0.559161
chr2	121945844	122011925	4930424G05Rik	GeneID:67578	-	2.15304	2.09	2.90652	2.73218	0.819999
chr9	59366492	59373308	4930425N13Rik	GeneID:73893	-	0.421876	0.446428	0.366071	0.47991	0.647323
chr2	18919919	18921428	4930426L09Rik	GeneID:74629	-	0.685512	0.494699	0.671377	0.618374	0.763251
chr12	114394632	114402755	4930427A07Rik	GeneID:104732	+	0.685072	0.797547	0.77914	0.842537	0.912067
chrX	73638689	73643318	4930428D18Rik	GeneID:619294	+	0.210526	0.157895	0.131579	0.157895	0.407894
chrX	72391396	72409089	4930428E23Rik	GeneID:434800	-	0.190355	0.260152	0.371826	0.309644	0.35533
chr1	88600418	88946667	4930429A22Rik	GeneID:208718	+	0.432163	0.495659	0.496292	0.494211	0.563041
chr3	32263892	32266360	4930429B21Rik	GeneID:67576	+	1.10223	1.05751	0.830671	0.980828	0.78275
chr5	103660353	103728046	4930429D17Rik	GeneID:74624	-	0.301999	0.263293	0.254784	0.408337	0.460231
chr4	133466469	133467359	4930429E23Rik	GeneID:73898	+	1.08365	0.836503	1.63498	1.55894	0.882128
chr7	80455416	80457440	4930429H19Rik	GeneID:73897	+	0.301003	0.284281	0.408026	0.250835	0.618731
chr2	111033411	111069755	4930430A15Rik	GeneID:67575	-	0.313639	0.291758	0.295405	0.328228	0.416485
chrX	35391376	35396291	4930430D24Rik	GeneID:194735	-	0.115681	0.141388	0.257069	0.192801	0.29563
chr11	22913387	22923731	4930430E16Rik	GeneID:73873	+	0.438284	0.330948	0.232558	0.39356	0.679783
chr10	100034908	100051849	4930430F08Rik	GeneID:68281	-	0.411764	0.371241	0.326798	0.375164	0.542485
chr4	107500501	107503449	4930430J20Rik	GeneID:78109	-	1.1315	1.42813	0.795106	0.694188	0.559633
chr3	100275450	100293178	4930431B09Rik	GeneID:74645	-	4.51458	4.33587	5.12548	3.49683	0.785803
chr9	83284962	83334705	4930431B11Rik	GeneID:75782	-	0.334079	0.477653	0.339106	0.397207	0.640781
chr10	44450575	44458706	4930431F10Rik	GeneID:71638	-	0.419223	0.511246	0.447854	0.357873	0.572599
chr1	63319843	63361146	4930431J08Rik	GeneID:73884	+	0.347313	0.389907	0.452164	0.403015	0.550459
chr8	60906291	61390424	4930431L04Rik	GeneID:270049	-	0.277579	0.27888	0.297038	0.325284	0.409371
chr7	116895834	116898792	4930431P19Rik	GeneID:73886	+	0.932928	0.932927	1.0061	0.807925	0.609756
chr7	30341332	30367217	4930432E11Rik	GeneID:243900	+	0.330459	0.359196	0.373562	0.373562	0.444445
chrX	50626610	50654678	4930432H15Rik	GeneID:73866	+	0.336926	0.327943	0.399821	0.420486	0.467205
chr5	88254722	88275411	4930432K09Rik	GeneID:73779	+	0.385488	0.294785	0.397959	0.323129	0.413832
chr8	86672058	86696489	4930432K21Rik	GeneID:74666	+	0.615616	0.602602	0.647647	0.700699	0.762765
chr3	121373681	121385900	4930432M17Rik	GeneID:619318	+	0.388979	0.466774	0.531603	0.534845	0.628848
chr17	22099725	22131330	4930432O21Rik	GeneID:74670	+	0.479968	0.540475	0.456255	0.486509	0.619787
chr7	48242925	48250551	4930433I11Rik	GeneID:243944	+	0.21308	0.113924	0.244725	0.183544	0.390296
chr9	3133847	3199802	4930433N12Rik	GeneID:114673	-	0.168554	0.187282	0.185105	0.19817	0.291812
chr5	150331254	150414469	4930434E21Rik	GeneID:381693	+	0.735897	0.700988	0.673835	0.584979	0.569816
chr16	38812318	38828858	4930435E12Rik	GeneID:74663	-	0.272607	0.332447	0.445478	0.404257	0.651595
chr11	58088366	58107792	4930438A08Rik	GeneID:73988	+	0.427553	0.404987	0.496437	0.5095	0.623517
chr1	158868925	158870326	4930439D14Rik	GeneID:78167	+	0.627241	0.870966	0.781364	0.7957	0.663083
chr2	151016170	151017776	4930442J19Rik	GeneID:74660	+	0.104895	0.13986	0.104895	0.122377	0.122377
chr3	108883387	108919605	4930443G12Rik	GeneID:74686	+	0.483542	0.449891	0.39722	0.435992	0.581567
chr8	27091076	27104593	4930444A02Rik	GeneID:74653	-	0.785714	0.908815	0.676293	0.773556	0.689971
chr10	21786113	21787885	4930444G20Rik	GeneID:114671	-	0.309278	0.312715	0.216494	0.309279	0.429554
chr1	16056058	16090599	4930444P10Rik	GeneID:75799	-	1.07909	0.747527	0.840305	0.904941	0.483651
chr15	25215557	25262414	4930445E18Rik	GeneID:78115	-	0.585295	0.611765	0.525295	0.54941	0.544706
chr15	37355309	37370401	4930447A16Rik	GeneID:74892	+	0.429987	0.374823	0.410184	0.39604	0.635076
chr14	48518530	48563864	4930447J18Rik	GeneID:73961	+	0.338984	0.402543	0.384382	0.363196	0.505448
chr13	18176781	18192036	4930448F12Rik	GeneID:73992	-	0.280899	0.32163	0.318821	0.323033	0.452246
chr4	9843785	9844782	4930448K20Rik	GeneID:74662	-	0.209738	0.314607	0.35955	0.460675	0.550561
chr8	48379626	48531716	4930448N21Rik	GeneID:384817	-	0.366881	0.348236	0.349638	0.398557	0.559341
chr5	147313975	147316759	4930449I24Rik	GeneID:67410	+	0.124224	0.186335	0	0.108696	0.108695
chr16	17548904	17561317	4930451C15Rik	GeneID:74685	-	0.451043	0.569825	0.417335	0.473516	0.802568
chr16	4964382	4979056	4930451G09Rik	GeneID:74684	+	0.56196	0.603748	0.525938	0.662826	0.662823
chr7	133973988	133975010	4930451I11Rik	GeneID:78118	-	0.468166	0.524343	0.374533	0.617978	0.79401
chr14	9263706	9498754	4930452B06Rik	GeneID:74430	-	0.346655	0.298114	0.327134	0.389789	0.510222
chr16	64765931	64770765	4930453N24Rik	GeneID:67609	-	1.65803	1.4715	1.15285	1.37565	0.414507
chr15	4848928	4912203	4930455B06Rik	GeneID:223825	+	0.320831	0.257568	0.333936	0.354723	0.454136
chr16	38498433	38522709	4930455C21Rik	GeneID:76916	-	1.05131	1.15393	0.834004	0.950706	0.696176
chr1	166205735	166217973	4930455F23Rik	GeneID:74895	+	0.80259	0.750808	0.695794	0.792881	0.962784
chr4	102963564	102984437	4930456L15Rik	GeneID:71650	+	0.371621	0.478603	0.503379	0.619369	0.545047
chr5	106780554	106793268	4930458A03Rik	GeneID:330146	+	0.252765	0.36177	0.424961	0.361769	0.505528
chr13	65018773	65024492	4930458L03Rik	GeneID:78124	+	0.241546	0.333333	0.369566	0.429952	0.434783
chr15	10376519	10400271	4930461P20Rik	GeneID:78244	-	1.31084	1.04601	1.2045	1.21677	0.576688
chr12	102373273	102396268	4930463M05Rik	GeneID:74947	+	0.162474	0.293501	0.188679	0.220125	0.324948
chr4	127810767	127843841	4930465A12Rik	GeneID:74989	-	0.36643	0.347518	0.408983	0.342789	0.547674
chr18	77952871	77954371	4930465K10Rik	GeneID:67640	+	0.773047	0.570923	0.613475	1.0461	0.514183
chr8	19729746	19762473	4930467E23Rik	GeneID:626415	+	0.27027	0.222576	0.27822	0.327503	0.449125
chr13	115376720	115397292	4930467J12Rik	GeneID:74909	-	0.239179	0.332573	0.240318	0.318906	0.435081
chrX	73827949	73848263	4930468A15Rik	GeneID:74987	-	0.586207	0.594253	0.627586	0.75862	0.925288
chr1	163084689	163089665	4930469G21Rik	GeneID:74933	-	0.511509	0.434782	0.358057	0.370845	0.562658
chr13	21532340	21533167	4930470G03Rik	GeneID:74921	-	0.885058	0.831416	0.517241	0.83908	0.766285
chr17	4044658	4082995	4930470H14Rik	GeneID:75815	-	0.338451	0.235869	0.275645	0.268667	0.422888
chr2	170404918	170427517	4930470P17Rik	GeneID:67637	-	0.323778	0.307855	0.286624	0.324841	0.670911
chr5	30950336	30962102	4930471M23Rik	GeneID:74919	+	1.00166	0.771145	0.613597	0.709785	0.66335
chr1	25020841	25022003	4930472D16Rik	GeneID:74946	-	0.202205	0.367648	0.294117	0.202206	0.360295
chr4	83171449	83510574	4930473A06Rik	GeneID:320226	+	0.338317	0.355856	0.370442	0.386965	0.508263
chr10	114194803	114222160	4930473D10Rik	GeneID:78012	+	0.307339	0.334863	0.356881	0.314679	0.555046
chr14	36908151	36910041	4930474N05Rik	GeneID:218921	+	0.187076	0.340135	0.238095	0.408162	0.343538
chr15	100111268	100123484	4930478A21Rik	GeneID:75002	+	0.397084	0.447327	0.445705	0.418154	0.617503
chr15	99935663	99938592	4930478M13Rik	GeneID:74984	-	1.23547	1.08257	0.718655	0.865441	0.740061
chr7	31455741	31456610	4930479M11Rik	GeneID:74927	-	0.520912	0.34981	0.437263	0.39924	0.494295
chrX	75614982	75616467	4930480E11Rik	GeneID:74910	+	0.301419	0.124113	0.187943	0.280141	0.592201
chr8	116167113	116179433	4930481F22Rik	GeneID:668110	+	0.596774	0.748386	0.604838	0.796774	0.782257
chr13	34088999	34089565	4930482L21Rik	GeneID:435351	-	0.462451	0.790513	0.553358	0.454546	0.869563
chr10	92331454	92544647	4930485B16Rik	GeneID:380654	-	0.4971	0.513916	0.560887	0.567557	0.552336
chr9	81757351	81921098	4930486G11Rik	GeneID:75033	+	0.619581	0.516629	0.584642	0.527839	0.540921
chr13	60943973	60965777	4930486L24Rik	GeneID:214639	-	0.387132	0.491822	0.667394	0.463469	0.4024
chr5	38735628	38740436	4930487D11Rik	GeneID:78172	+	0.427461	0.466322	0.440414	0.549222	0.57772
chrX	133489527	133492530	4930488E11Rik	GeneID:399591	-	0.212766	0.106383	0.322188	0.367781	0.358664
chr17	14241931	14243457	4930488N24Rik	GeneID:75011	-	0.151943	0.194346	0.123675	0.141342	0.212014
chr4	86090602	86204207	4930500O09Rik	GeneID:75811	-	0.262811	0.287902	0.2813	0.344954	0.501583
chrX	51028008	51041399	4930502E18Rik	GeneID:75013	+	0.336391	0.313456	0.29052	0.30581	0.382262
chr5	71834062	71939444	4930503B16Rik	GeneID:78174	-	0.279116	0.270332	0.300369	0.324454	0.456218
chr3	146309219	146314281	4930503B20Rik	GeneID:75015	-	0.27665	0.40609	0.444161	0.241117	0.614213
chr14	44740832	44749036	4930503E14Rik	GeneID:74954	-	0.284552	0.213415	0.213415	0.191057	0.162602
chr10	123906130	123961544	4930503E24Rik	GeneID:75030	+	0.312152	0.259279	0.330452	0.324351	0.518557
chrX	152973694	152974663	4930503H13Rik	GeneID:74941	+	0.18797	0.236842	0.31955	0.296992	0.300752
chr18	70612794	70632134	4930503L19Rik	GeneID:269033	-	0.882142	0.773808	0.642858	0.732141	0.579762
chr6	84485870	84486315	4930504D19Rik	GeneID:78017	+	0.240965	0.321285	0.321285	0.518071	0.702812
chr3	95086866	95100083	4930504E06Rik	GeneID:75007	+	1.54784	1.88889	1.18827	1.31019	1.01235
chr12	34079719	34086134	4930504H06Rik	GeneID:75040	+	0.298165	0.332569	0.355505	0.389908	0.646789
chr11	58259651	58266425	4930504O13Rik	GeneID:403200	-	0.134228	0.279641	0.369128	0.436241	0.604026
chr11	30326074	30371808	4930505A04Rik	GeneID:75087	-	0.246246	0.284685	0.327328	0.386187	0.357357
chr10	120700475	120789326	4930505D03Rik	GeneID:74694	-	0.755311	0.810758	0.874835	0.866536	0.701862
chr17	59150846	59151561	4930505H01Rik	GeneID:75039	+	0.255813	0.333334	0.321706	0.449612	0.503877
chr19	46072313	46073124	4930505N22Rik	GeneID:75056	-	1.11111	0.770115	0.582376	0.708811	0.555556
chr19	59047848	59150559	4930506M07Rik	GeneID:71653	-	0.926561	0.715238	0.684181	0.641221	0.522207
chr9	72366057	72380293	4930509E16Rik	GeneID:75115	-	0.52794	0.758824	0.632352	0.676469	0.683824
chr4	40260265	40264752	4930509K18Rik	GeneID:75819	+	0.359042	0.305851	0.319149	0.420212	0.643616
chr1	54307527	54425571	4930511H11Rik	GeneID:78016	+	0.319573	0.316005	0.323395	0.361875	0.482926
chr17	28667806	28676052	4930511I11Rik	GeneID:67645	+	0.344828	0.421907	0.448274	0.561868	0.395536
chr16	8409369	8425229	4930511J11Rik	GeneID:74720	-	0.471957	0.492477	0.492475	0.615593	0.567716
chr18	57705012	57711533	4930511M06Rik	GeneID:75084	-	0.421411	0.410023	0.444191	0.353075	0.382688
chr5	3657004	3679416	4930511M11Rik	GeneID:75010	+	0.962606	1.24038	0.855768	0.747865	0.622863
chr6	89219505	89235719	4930512J16Rik	GeneID:75131	-	0.438005	0.570081	0.708894	0.784365	0.815366
chr15	84737074	84744161	4930513L16Rik	GeneID:78021	+	0.404815	0.345734	0.413567	0.286652	0.645515
chrX	135620782	135627944	4930513O06Rik	GeneID:75125	+	0.311547	0.261437	0.224402	0.359477	0.457516
chr5	115223746	115224992	4930515G01Rik	GeneID:67642	-	1.13869	1.44161	1.22628	1.21533	0.824819
chr17	21937460	21938807	4930515G13Rik	GeneID:75098	-	0.162455	0.126354	0.180506	0.144404	0.37906
chr2	16840305	16935353	4930515L03Rik	GeneID:75069	-	0.27043	0.316906	0.266687	0.331253	0.468496
chr2	123949372	123988148	4930517E11Rik	GeneID:74702	-	0.335177	0.38217	0.314443	0.328265	0.458188
chr16	10170321	10175004	4930517K11Rik	GeneID:68172	+	0.295811	0.301047	0.293194	0.261781	0.562827
chr2	143858838	143899715	4930517K23Rik	GeneID:403171	+	0.471911	0.456048	0.484469	0.490418	0.657632
chr3	63920644	64461406	4930518C23Rik	GeneID:319210	-	0.184429	0.173048	0.202521	0.215362	0.263803
chr10	12869346	12897791	4930519B02Rik	GeneID:75122	-	0.751781	0.564056	0.516013	0.560499	0.509788
chr10	28641441	28648230	4930519F09Rik	GeneID:114676	-	0.133929	0.32366	0.142857	0.122768	0.42634
chrX	100427620	100451945	4930519F16Rik	GeneID:75106	-	0.235943	0.228916	0.214859	0.311246	0.376506
chr9	99922719	99935091	4930519F24Rik	GeneID:108970	+	0.353697	0.273311	0.371384	0.350483	0.546625
chr5	115303723	115333889	4930519G04Rik	GeneID:67593	+	0.412563	0.441426	0.395585	0.454158	0.719865
chr5	15373022	15389647	4930519H02Rik	GeneID:75058	-	0.298013	0.205298	0.231788	0.340398	0.403974
chr2	150760444	150835068	4930519N13Rik	GeneID:78177	-	0.446824	0.502532	0.368133	0.462018	0.615114
chr13	51266394	51270556	4930519N16Rik	GeneID:75124	+	0.534247	0.630136	0.4	0.547946	0.684933
chr9	114277537	114278280	4930520O04Rik	GeneID:75116	+	2.18147	1.71428	1.06177	1.00386	0.540539
chr13	70371706	70387000	4930520P13Rik	GeneID:75086	+	0.210378	0.196354	0.387097	0.322581	0.455822
chr1	31279684	31281132	4930521A18Rik	GeneID:74708	+	0.323845	0.241993	0.412811	0.469752	0.516013
chr19	40670936	40686705	4930521E07Rik	GeneID:67590	-	0.631868	0.508241	0.604396	0.494505	0.663462
chr4	109177980	109203902	4930522H14Rik	GeneID:67646	-	0.267943	0.339712	0.311004	0.306221	0.454546
chr5	110211643	110225204	4930522L14Rik	GeneID:78020	-	0.189682	0.311078	0.235205	0.250379	0.288317
chr4	53259068	53263992	4930522O17Rik	GeneID:78180	+	0.437019	0.25707	0.323908	0.478149	0.78406
chr1	161970323	162001640	4930523C07Rik	GeneID:67647	+	2.09637	1.94893	1.57743	1.24382	0.901975
chr12	114727776	114730046	4930523C11Rik	GeneID:238405	+	0.137255	0.0653595	0.124183	0.147059	0.228759
chr11	31865633	31879651	4930524B15Rik	GeneID:67592	+	0.427936	0.264486	0.340267	0.381871	0.723623
chrX	112021191	112022119	4930524E20Rik	GeneID:75097	+	0.0795455	0.397727	0.265152	0.340908	0.375
chr5	100407738	100409190	4930524J08Rik	GeneID:75129	+	1.72598	2.02847	1.69751	1.29537	0.629894
chrX	7151618	7155541	4930524L23Rik	GeneID:78185	+	1.15922	0.810054	1.64525	1.13687	0.575419
chrX	150773768	150777935	4930524N10Rik	GeneID:75071	-	0.286885	0.232241	0.327869	0.191257	0.314208
chr2	152398480	152400679	4930525K10Rik	GeneID:403172	+	0.263157	0.37829	0.361841	0.394736	0.529607
chrX	35367085	35367570	4930525M21Rik	GeneID:436199	-	0.0836651	0.139443	0.203187	0.159363	0.278884
chr17	28211995	28214051	4930526A20Rik	GeneID:622485	-	0.849998	0.599999	0.576667	0.609999	0.450001
chr2	181431500	181433147	4930526D03Rik	GeneID:277496	-	0.871079	1.01045	0.731709	0.783971	0.881534
chr5	144693976	144746583	4930526H21Rik	GeneID:75136	+	0.691858	0.718469	0.68068	0.683876	0.636509
chrX	52480053	52496913	4930527E24Rik	GeneID:75140	+	0.00656168	0.019685	0.00656168	0.00656168	0.00656168
chr1	180206178	180208942	4930527J03Rik	GeneID:75164	-	0.357144	0.512422	0.29503	0.49379	0.624223
chr4	21773472	21778566	4930528A17Rik	GeneID:67735	-	1.56456	1.20253	1.23544	1.33924	0.64304
chr17	24966014	24976732	4930528F23Rik	GeneID:75178	+	0.422808	0.447367	0.31579	0.438597	0.56842
chr6	3981842	3997584	4930528H21Rik	GeneID:78034	-	0.247594	0.332875	0.397525	0.280605	0.444292
chr3	90875369	90880395	4930529C04Rik	GeneID:619677	+	0.140306	0.216837	0.216837	0.306122	0.237246
chr2	145760520	145789962	4930529M08Rik	GeneID:78774	+	0.463203	0.554112	0.497835	0.510823	0.663205
chr1	36425075	36478754	4930533C12Rik	GeneID:211430	+	0.556719	0.606377	0.478307	0.640356	0.602195
chr12	92236932	92622818	4930534B04Rik	GeneID:75216	-	0.352612	0.366601	0.40223	0.407597	0.537741
chr16	90935212	90935873	4930534H18Rik	GeneID:68174	+	1.96875	1.82422	1.9375	1.3086	0.761717
chrX	132147541	132162244	4930534P07Rik	GeneID:75829	-	0.244605	0.28777	0.323742	0.309352	0.470504
chr3	95563796	95622876	4930535B03Rik	GeneID:75137	-	1.42795	1.26177	1.36263	1.10855	0.793947
chr9	57876484	57950104	4930535E21Rik	GeneID:382077	-	1.02879	1.18967	0.843847	0.855284	0.788249
chr4	118877660	118890822	4930538K18Rik	GeneID:75180	-	0.463678	0.540957	0.664606	0.625965	0.644513
chr17	29033340	29052269	4930539E08Rik	GeneID:207819	-	0.507859	0.471585	0.532044	0.495766	0.719467
chrX	150916545	150919225	4930542N07Rik	GeneID:75185	+	0.297805	0.172413	0.203761	0.423197	0.297807
chr11	58974374	58976819	4930543L23Rik	GeneID:75171	-	1.4359	1.60256	1.63141	1.49039	0.884614
chr1	83252017	83404741	4930544G21Rik	GeneID:77629	-	0.290137	0.310503	0.321485	0.298523	0.464257
chr12	92194977	92208238	4930544I03Rik	GeneID:78197	-	0.238462	0.238462	0.246154	0.192308	0.484617
chr4	115452437	115453633	4930544O15Rik	GeneID:75173	-	1.00733	1.02564	0.93773	0.897434	0.732601
chr9	111814815	111821170	4930545L08Rik	GeneID:78028	-	0.292626	0.345623	0.391706	0.47696	0.460829
chr4	127938288	127940234	4930546G22Rik	GeneID:75242	+	0.371621	0.263514	0.304054	0.506757	0.489866
chr17	17968028	17979973	4930546H06Rik	GeneID:75202	+	1.71757	1.59442	1.65024	1.45156	0.9179
chr16	46022065	46027488	4930546O09Rik	GeneID:78201	-	0.506173	0.444445	0.520989	0.711112	0.723458
chr4	52609146	52625035	4930547C10Rik	GeneID:68274	+	0.307378	0.348361	0.372952	0.32787	0.580603
chr13	69910396	69911510	4930547H16Rik	GeneID:75278	-	0.240741	0.259259	0.251851	0.525925	0.544444
chr10	39619138	39627289	4930547M16Rik	GeneID:75299	+	0.546939	0.591836	0.591838	0.479593	0.716325
chr10	87554143	87609686	4930547N16Rik	GeneID:75317	-	0.333334	0.392695	0.370369	0.430746	0.499239
chr13	31903031	31904345	4930548F15Rik	GeneID:75300	+	0.387682	0.742755	0.507246	0.637682	0.434783
chr14	57287085	57316267	4930548G07Rik	GeneID:75339	+	0.912815	0.697471	0.619007	0.738447	0.69311
chr5	31788232	31790635	4930548H24Rik	GeneID:67656	+	0.493548	0.651613	0.651614	0.403226	0.583872
chr4	136166352	136169128	4930549C01Rik	GeneID:67663	+	0.220496	0.422359	0.465837	0.524845	0.481366
chr9	53213391	53240908	4930550C14Rik	GeneID:75311	+	0.572603	0.446574	0.499542	0.463015	0.664841
chr2	69723552	69724697	4930550G17Rik	GeneID:75287	-	1.25461	0.701109	0.627306	0.756456	0.664205
chrX	56172011	56173487	4930550L24Rik	GeneID:75352	+	0.266905	0.19573	0.124555	0.181495	0.252669
chr16	88820294	88821137	4930553J12Rik	GeneID:75351	+	0.389313	0.515268	0.400762	0.400765	0.541986
chr8	50456240	50462539	4930555F03Rik	GeneID:75359	+	0.224537	0.208333	0.335648	0.50926	0.409722
chr14	5153654	5162268	4930555G01Rik	GeneID:108978	+	0.019802	0.019802	0.00990099	0.0693067	0.019802
chr4	135051902	135093720	4930555I21Rik	GeneID:78806	+	0.392348	0.489624	0.394941	0.585604	0.64397
chr3	37737701	37747219	4930556A17Rik	GeneID:78044	+	0.412758	0.470918	0.506568	0.444653	0.671669
chr10	96498402	96523693	4930556N09Rik	GeneID:75301	+	0.340155	0.306043	0.427875	0.445418	0.531188
chr15	99300515	99305160	4930556P03Rik	GeneID:75284	-	0.834646	1.01312	0.853017	0.839894	0.695536
chrX	9426829	9427380	4930557A04Rik	GeneID:385317	+	0.13834	0.158102	0.422924	0.375494	0.332015
chr1	193714109	193723008	4930557M11Rik	GeneID:98736	-	0.711502	0.62768	0.405457	0.539962	0.789473
chr3	95190380	95206763	4930558C23Rik	GeneID:67654	-	0.368139	0.41901	0.455154	0.508701	0.455156
chr7	47052524	47053097	4930558N11Rik	GeneID:78211	-	0.474308	0.256917	0.268774	0.395258	0.3834
chr3	30543429	30571353	4930558O21Rik	GeneID:68307	+	0.397112	0.416968	0.414259	0.313176	0.419674
chr17	80615254	80617276	4930560E09Rik	GeneID:67737	+	0.535118	0.42475	0.652174	0.518395	0.652172
chr5	116840687	116842809	4930562A09Rik	GeneID:75303	-	0.314568	0.47682	0.248345	0.251656	0.529801
chr16	4835416	4867691	4930562C15Rik	GeneID:78809	+	1.1262	1.17524	1.13505	1.17042	0.596464
chr11	4041126	4060296	4930562D19Rik	GeneID:216516	-	0.701439	0.732615	0.678658	0.647483	0.770984
chr1	162004866	162008049	4930562F07Rik	GeneID:75255	-	2.29552	1.84478	1.15821	1.37314	0.552237
chr1	161065528	161096518	4930562F17Rik	GeneID:75256	+	0.315615	0.199335	0.257475	0.46927	0.466778
chr16	92319008	92321686	4930563D23Rik	GeneID:75328	-	0.360502	0.548589	0.51724	0.470218	0.815045
chr1	83156337	83207143	4930563E19Rik	GeneID:71227	+	0.272628	0.266045	0.373011	0.357653	0.510149
chr11	72028640	72031952	4930563E22Rik	GeneID:75304	+	0.879054	0.722716	0.678465	0.710913	0.828909
chr5	132356139	132359638	4930563F08Rik	GeneID:75369	+	0.194203	0.318841	0.550726	0.440581	0.452174
chr9	55810396	55828739	4930563M21Rik	GeneID:75258	-	0.24969	0.233622	0.346106	0.327565	0.346106
chr2	113125889	113137345	4930563P21Rik	GeneID:75275	+	0.210793	0.219224	0.165261	0.261383	0.362564
chr14	76042066	76066944	4930564B18Rik	GeneID:75272	+	0.409673	0.481739	0.47384	0.514313	0.552813
chr17	45016653	45017840	4930564C03Rik	GeneID:75341	-	0.551471	0.867645	0.602943	0.661767	0.680148
chr3	104869762	104881724	4930564D02Rik	GeneID:75269	+	0.43514	0.287356	0.44335	0.403941	0.510672
chr8	112229988	112248832	4930566A11Rik	GeneID:75871	+	1.03641	0.961166	0.726942	0.637136	0.703883
chrX	67647076	67647915	4930567H17Rik	GeneID:619303	-	0.0954198	0.122138	0.209924	0.0954198	0.19084
chr5	145305751	145306905	4930568B11Rik	GeneID:75873	-	0.221402	0.280443	0.302582	0.228783	0.461254
chr2	35209738	35223249	4930568D16Rik	GeneID:75859	-	0.466564	0.449849	0.328267	0.440728	0.527355
chr15	97614796	97623119	4930570C03Rik	GeneID:67739	+	3.64242	3.19192	1.91515	2.02223	0.785858
chr16	78695279	78707821	4930570E03Rik	GeneID:78812	+	0.341309	0.457734	0.350877	0.358851	0.46252
chr3	156214034	156224645	4930570G19Rik	GeneID:329782	-	0.352734	0.326279	0.243386	0.299823	0.458553
chr2	25143665	25144703	4930571C24Rik	GeneID:78217	+	1.1306	1.04851	0.813432	0.895522	0.832088
chr7	4734550	4735943	4930572D21Rik	GeneID:78052	+	1.15412	0.878136	0.612904	0.734767	0.80645
chr14	49180482	49182951	4930572G02Rik	GeneID:75943	+	0.396167	0.239617	0.533545	0.616612	0.623003
chr15	74551664	74554803	4930572J05Rik	GeneID:223626	+	0.795795	0.735736	0.825827	0.933936	0.89189
chr5	15158105	15162899	4930572O03Rik	GeneID:381715	-	0.12987	0.142857	0.0519479	0.0779221	0.25974
chr12	112127522	112210604	4930573I19Rik	GeneID:104859	+	0.854166	0.924435	0.65678	0.774718	0.743291
chr4	91605545	91606643	4930577H14Rik	GeneID:78223	-	0.222222	0.333333	0.37037	0.448148	0.544443
chrX	17995553	18038400	4930578C19Rik	GeneID:75905	-	0.247777	0.279542	0.28526	0.326557	0.427575
chr18	29556372	29599823	4930578E11Rik	GeneID:78058	-	0.257376	0.249843	0.251098	0.266793	0.442562
chr14	64589959	64606617	4930578I06Rik	GeneID:67750	-	0.404763	0.42328	0.396826	0.42328	0.674602
chr2	69596114	69627543	4930578N16Rik	GeneID:75051	-	1.05008	0.894909	0.788178	0.722497	0.635468
chr16	76122858	76156331	4930578N18Rik	GeneID:78215	+	0.359094	0.413739	0.312257	0.425448	0.540983
chr9	89007949	89072725	4930579C12Rik	GeneID:319213	-	0.09292	0.0619469	0.0641592	0.0641595	0.123893
chr4	94573984	94595501	4930579C15Rik	GeneID:67753	-	0.254405	0.374448	0.296255	0.345814	0.340309
chr12	37108170	37231452	4930579E17Rik	GeneID:75847	+	0.299903	0.299658	0.361547	0.325342	0.473336
chr3	137827043	137856789	4930579F01Rik	GeneID:67741	-	0.511589	0.53648	0.404291	0.377682	0.550216
chr5	130384435	130387150	4930579G22Rik	GeneID:69034	+	0.565626	0.578123	0.6875	0.771874	0.756249
chr3	79433001	79437790	4930579G24Rik	GeneID:75939	+	0.454546	0.285714	0.415584	0.428572	0.545454
chr19	10548747	10557387	4930579J09Rik	GeneID:67752	-	0.530693	0.534653	0.736635	0.493068	0.50495
chr9	98462879	98464030	4930579K19Rik	GeneID:75881	-	0.756458	1.45756	1.10701	1.01476	0.557195
chr5	22892927	22894421	4930580E04Rik	GeneID:75856	+	1.47163	1.71986	1.65248	1.64539	0.964539
chr3	51192338	51200431	4930583H14Rik	GeneID:67749	-	0.545083	0.588115	0.614755	0.553278	0.604509
chr17	65181863	65185405	4930583I09Rik	GeneID:78057	-	0.33237	0.505782	0.216762	0.395953	0.6474
chr5	26786614	26819818	4930584F24Rik	GeneID:75942	-	0.267087	0.290652	0.297723	0.349569	0.510605
chr5	150242275	150273554	4930588N13Rik	GeneID:75860	+	0.354494	0.392417	0.441055	0.498765	0.626545
chr10	53352951	53470715	4930589M24Rik	GeneID:75906	-	0.408683	0.329502	0.368326	0.431672	0.617879
chr5	65882069	65885668	4930589O11Rik	GeneID:78214	+	0.798851	1.3046	0.95115	0.977011	0.939656
chr6	91854227	91900719	4930590J08Rik	GeneID:381798	+	0.717418	0.694906	0.618484	0.556874	0.620851
chr3	140614840	140616213	4930590L14Rik	GeneID:75852	+	0.161871	0.359712	0.550358	0.251799	0.32374
chr14	123312289	123328664	4930594M22Rik	GeneID:654799	+	0.870148	0.682731	0.729586	0.595717	0.72289
chr12	112398061	112422702	4930595D18Rik	GeneID:78062	-	1.81194	1.55821	1.54328	1.34428	0.974127
chrX	78664914	78703461	4930595M18Rik	GeneID:245492	-	0.188889	0.152778	0.249999	0.236111	0.256944
chr14	36622672	36625164	4930596D02Rik	GeneID:239036	-	0.28754	0.271565	0.335464	0.325878	0.367412
chr6	66844638	66871496	4930597O21Rik	GeneID:75373	-	0.590696	0.567443	0.68186	0.702324	0.772094
chr6	39068407	39069954	4930599N23Rik	GeneID:75379	+	0.669015	0.982393	1.02113	0.855635	0.806336
chrX	59721166	59721987	4931400O07Rik	GeneID:70936	+	0.249042	0.2682	0.249042	0.210728	0.344827
chr4	138124884	138179927	4931403E03Rik	GeneID:75718	-	0.277239	0.31202	0.310487	0.414322	0.614321
chr7	50747414	50761308	4931406B18Rik	GeneID:74054	-	0.335822	0.485075	0.30597	0.337314	0.500001
chr9	15087783	15106000	4931406C07Rik	GeneID:70984	-	0.811181	0.618632	0.677017	0.848448	0.663353
chr14	26406290	26410147	4931406H21Rik	GeneID:77592	+	2.06742	2.37078	2.25562	2.77247	0.66011
chr4	116944069	117169520	4931406I20Rik	GeneID:66743	-	0.555006	0.612141	0.519847	0.554868	0.577116
chr7	35021733	35070628	4931406P16Rik	GeneID:233103	-	0.904141	0.865001	0.745888	0.726035	0.619968
chr5	88408476	88410566	4931407G18Rik	GeneID:70977	+	0.378739	0.378737	0.199336	0.581396	0.730899
chr15	83697142	83895779	4931407K02Rik	GeneID:77627	-	0.303429	0.349372	0.332142	0.385845	0.583577
chr16	90831358	90904940	4931408A02Rik	GeneID:70967	+	0.357003	0.38856	0.469034	0.462328	0.591718
chr1	26738659	26744305	4931408C20Rik	GeneID:210940	-	0.279126	0.618932	0.485437	0.65534	0.995148
chr5	24049250	24061228	4931409K22Rik	GeneID:231045	-	0.365574	0.444262	0.452459	0.439343	0.513114
chr14	55202500	55224745	4931414P19Rik	GeneID:74359	-	0.590764	0.650915	0.588616	0.585391	0.778734
chr6	73418576	73419661	4931417E11Rik	GeneID:66740	-	0.267657	0.364313	0.171004	0.297397	0.695168
chr6	113546756	113550647	4931417G12Rik	GeneID:70979	-	0.434173	0.420169	0.2521	0.350141	0.574229
chr3	54859164	54887924	4931419H13Rik	GeneID:70970	+	0.37566	0.31746	0.36596	0.395942	0.512348
chr2	23062996	23122638	4931423N10Rik	GeneID:70981	+	0.298237	0.347784	0.345879	0.329205	0.493569
chr8	107804309	107812950	4931428F04Rik	GeneID:74356	-	0.811879	0.712869	0.467327	0.704949	0.704952
chr1	31197921	31279456	4931428L18Rik	GeneID:70988	-	0.318362	0.328782	0.314769	0.348905	0.539345
chr9	40702932	40772195	4931429I11Rik	GeneID:70989	-	0.366667	0.407916	0.338749	0.422083	0.497918
chr9	46111444	46128069	4931429L15Rik	GeneID:74361	-	0.569538	0.617219	0.562915	0.564237	0.660926
chr13	48055699	48113977	4931429P17Rik	GeneID:70971	-	0.270297	0.345163	0.354885	0.364608	0.540595
chr7	111276426	111278337	4931431F19Rik	GeneID:70980	-	0.18644	0.169491	0.169491	0.288135	0.305086
chr8	98083192	98099097	4931432M23Rik	GeneID:70993	-	0.321037	0.479509	0.479508	0.403006	0.540982
chr17	23973752	23981123	4931440B09Rik	GeneID:71003	-	0.603004	0.706009	0.77253	0.710302	0.656652
chr11	29722395	29725668	4931440F15Rik	GeneID:216622	-	0.355029	0.284024	0.322485	0.428993	0.639053
chr1	136437518	136453089	4931440L10Rik	GeneID:71001	-	0.54709	0.630195	0.526316	0.560942	0.60665
chr3	65331405	65334255	4931440P22Rik	GeneID:71004	-	2.55247	2.16358	2.46605	2.54012	1.08333
chr10	79069599	79076745	4932409I22Rik	GeneID:237397	-	0.424838	0.339869	0.326798	0.501088	0.577342
chr11	89251537	89280262	4932411E22Rik	GeneID:214604	-	0.317741	0.33098	0.393646	0.496029	0.47661
chr13	59827286	59833113	4932411G14Rik	GeneID:238663	-	0.311752	0.251798	0.527578	0.520385	0.59952
chrX	123346994	123360077	4932411N23Rik	GeneID:237029	-	0.217391	0.217391	0.163044	0.240684	0.315217
chr5	3845173	3866596	4932412H11Rik	GeneID:242838	+	0.630938	0.767954	0.596684	0.618785	0.41768
chr9	103459420	103468221	4932413F04Rik	GeneID:319215	+	0.435294	0.362746	0.396077	0.313725	0.674509
chr5	93037321	93104153	4932413O14Rik	GeneID:320696	-	0.419105	0.4389	0.37005	0.459552	0.490101
chr11	21394733	21411183	4932414J04Rik	GeneID:237694	-	0.320428	0.320426	0.307076	0.42056	0.457943
chr2	68495941	68586522	4932414N04Rik	GeneID:75721	+	0.213633	0.291911	0.282126	0.309851	0.407697
chr12	102642892	102864160	4932415G16Rik	GeneID:271036	+	0.22028	0.230069	0.281398	0.252447	0.363915
chr17	53855834	53873168	4932415M13Rik	GeneID:211496	+	0.238095	0.276705	0.23166	0.27027	0.373229
chr8	107319137	107322693	4932416K20Rik	GeneID:442809	+	0.244957	0.317003	0.20173	0.201729	0.417866
chr16	10545480	10744964	4932416N17Rik	GeneID:74374	+	1.72871	1.77307	1.6998	1.48756	0.883443
chr11	119465124	119758796	4932417H02Rik	GeneID:74370	+	1.18145	1.11495	0.924148	0.86763	0.739932
chr8	114435918	114457691	4932417I16Rik	GeneID:234740	-	0.431224	0.469433	0.414846	0.502184	0.626638
chr2	26127167	26150077	4932418E24Rik	GeneID:329366	-	0.483701	0.315457	0.278654	0.519454	0.667717
chr5	123585487	123591572	4932422M17Rik	GeneID:74366	+	1.70657	2.16432	1.70892	1.7723	1.16197
chr16	38297840	38341946	4932425I24Rik	GeneID:320214	-	0.418217	0.402727	0.408301	0.415117	0.585503
chrX	86997607	87000830	4932429P05Rik	GeneID:245509	+	0.208333	0.119047	0.386906	0.16369	0.372025
chr3	58420222	58441129	4932431H17Rik	GeneID:545527	-	0.506186	0.436447	0.415074	0.258718	0.485938
chr7	30309562	30323074	4932431P20Rik	GeneID:114675	+	0.440728	0.267477	0.296353	0.363221	0.6307
chr14	49686224	49707398	4932432K03Rik	GeneID:74385	+	0.846154	0.839465	0.707917	0.841694	0.735788
chr11	114277311	114285201	4932435O22Rik	GeneID:319819	-	0.23029	0.425311	0.425313	0.431537	0.684649
chr3	36762035	36951955	4932438A13Rik	GeneID:229227	+	2.61183	2.1786	2.33193	1.82577	0.627067
chr16	91054180	91069390	4932438H23Rik	GeneID:74387	-	4.29536	3.18284	6.40506	3.03657	0.89311
chr13	65134366	65139312	4932441B19Rik	GeneID:238683	+	0.26923	0.410257	0.397437	0.24359	0.628207
chrX	159216851	159267331	4932441K18Rik	GeneID:353170	-	1.46884	1.17209	1.07005	1.05626	0.450084
chr17	15533210	15570545	4932442K08Rik	GeneID:67544	+	0.945081	0.706132	0.72468	0.685448	0.713267
chr3	49135164	49170313	4932443G14	GeneID:329633	+	0.314842	0.202399	0.254873	0.260869	0.352324
chr8	13705889	13743084	4932443I19Rik	GeneID:403185	+	0.278969	0.319027	0.399856	0.35837	0.425607
chr6	24683245	24695452	4932701A20Rik	GeneID:74409	+	0.32739	0.243112	0.243111	0.356564	0.589951
chr11	103069441	103079746	4933400C05Rik	GeneID:328019	-	1.4596	1.83662	1.32495	1.41652	0.718132
chr7	141457945	141568511	4933400E14Rik	GeneID:71007	-	0.25061	0.273638	0.289353	0.367651	0.495258
chr1	39722146	39777838	4933400N17Rik	GeneID:619289	-	0.528845	0.485829	0.518724	0.589577	0.675606
chrX	104737921	104739149	4933401B06Rik	GeneID:71011	+	0.20073	0.328467	0.20438	0.218978	0.302921
chr14	64694280	64704226	4933401F05Rik	GeneID:71037	-	0.393773	0.357142	0.521979	0.613554	0.619046
chr1	63801481	63815841	4933402D24Rik	GeneID:74426	-	0.818712	0.618422	0.586258	0.602338	0.491226
chrX	59540317	59545256	4933402E13Rik	GeneID:74437	+	0.166666	0.182052	0.302563	0.346154	0.423077
chr8	90087806	90113096	4933402J07Rik	GeneID:330820	+	0.331384	0.316763	0.419103	0.380117	0.579924
chr4	9196509	9378838	4933402J24Rik	GeneID:74438	+	0.340468	0.381258	0.33103	0.431991	0.557055
chr7	138281689	138289828	4933402N03Rik	GeneID:233918	-	0.281633	0.234694	0.242857	0.259185	0.440815
chr11	69630068	69631942	4933402P03Rik	GeneID:108803	-	0.64966	0.663267	0.619047	0.52381	0.588436
chr18	68426332	68459874	4933403F05Rik	GeneID:108654	-	1.08567	1.00701	1.26168	1.10047	0.784266
chr8	128193766	128197256	4933403G14Rik	GeneID:74393	+	0.561047	0.668606	0.421513	0.508722	0.697674
chr10	57690605	57695423	4933403O03Rik	GeneID:74399	-	0.660623	0.546631	0.676164	0.673576	1.03886
chrX	109284043	109357461	4933403O08Rik	GeneID:71030	+	0.201581	0.185771	0.276681	0.249011	0.316206
chr16	16707706	16718189	4933404G15Rik	GeneID:74066	-	0.264653	0.335702	0.346359	0.257548	0.513321
chr2	70346876	70378941	4933404M02Rik	GeneID:66748	+	0.34034	0.359742	0.376718	0.43654	0.637026
chr11	78006894	78019265	4933404M19Rik	GeneID:216974	+	2.52411	2.66077	2.01608	2.01608	0.602895
chr7	50862595	50873649	4933405K07Rik	GeneID:74400	+	0.361447	0.48537	0.370053	0.395869	0.5852
chr8	108232191	108234146	4933405L10Rik	GeneID:71046	+	0.810809	0.908786	0.567566	0.692568	0.797298
chr7	57854560	57855898	4933405O20Rik	GeneID:243996	+	0.379062	0.353791	0.36101	0.288808	0.523467
chr8	98020347	98024848	4933406B17Rik	GeneID:71040	+	0.398937	0.417554	0.372341	0.37234	0.494682
chr12	33604249	33605985	4933406C10Rik	GeneID:74076	-	0.544829	0.379311	0.465516	0.358621	0.631036
chr9	108481157	108499931	4933406E20Rik	GeneID:74443	-	1.40024	1.55839	1.24088	1.26764	0.712893
chr7	121458993	121558906	4933406I18Rik	GeneID:71045	-	0.461883	0.425849	0.612867	0.563431	0.572065
chr2	122012008	122032129	4933406J08Rik	GeneID:74401	+	0.393519	0.46875	0.416666	0.439816	0.618057
chr1	136282517	136287560	4933406M09Rik	GeneID:240755	+	0.407125	0.432571	0.305343	0.399491	0.597965
chr8	119780993	119985406	4933407C03Rik	GeneID:74440	+	1.63898	1.833	1.63672	1.57889	0.777745
chr5	33721345	33765154	4933407H18Rik	GeneID:71101	+	0.58853	0.591023	0.521198	0.57793	0.693267
chr9	59528004	59531354	4933407I18Rik	GeneID:71121	+	6.96472	6.65588	6.3647	5.78529	0.591174
chr1	87825058	87837199	4933407L21Rik	GeneID:71141	+	0.996747	1.25203	0.731706	0.839023	0.759349
chr11	30829784	30854131	4933407N01Rik	GeneID:66753	-	0.707832	0.707829	0.63454	0.629518	0.70783
chr11	104047641	104052480	4933407P14Rik	GeneID:237958	+	0.439277	0.139535	0.490957	0.322997	0.728682
chr18	34739500	34757122	4933408B17Rik	GeneID:271508	-	0.858778	0.698474	0.566159	0.521628	0.591602
chr2	68420470	68454520	4933409G03Rik	GeneID:227998	+	0.312549	0.311778	0.273288	0.319476	0.454196
chr10	51475979	51477000	4933411G06Rik	GeneID:71090	-	0.243446	0.483145	0.314606	0.355806	0.378277
chr5	143942696	143966747	4933411G11Rik	GeneID:330228	+	0.359676	0.291793	0.35461	0.311043	0.516719
chr19	42126593	42128119	4933411K16Rik	GeneID:66765	+	0.547704	0.409893	0.371024	0.441696	0.568903
chr8	47254910	47280944	4933411K20Rik	GeneID:66756	+	0.617732	0.571975	0.664443	0.519543	0.62917
chr19	60298414	60304892	4933412A08Rik	GeneID:74445	+	0.764838	0.815069	0.694062	0.643836	0.742008
chr9	54386791	54392827	4933412E14Rik	GeneID:244885	+	0.271225	0.26415	0.365565	0.325472	0.683964
chr15	59846421	59848175	4933412E24Rik	GeneID:71088	-	0.327586	0.468965	0.448275	0.296552	0.568965
chr14	27177039	27219942	4933413J09Rik	GeneID:71106	+	0.469545	0.425761	0.444162	0.405457	0.602158
chr17	29662961	29686597	4933413N12Rik	GeneID:71138	-	0.580083	0.589322	0.68891	0.594457	0.739218
chr1	23107306	23109214	4933415F23Rik	GeneID:66755	-	0.271187	0.20339	0.288136	0.57627	0.484746
chrX	9992425	9994354	4933416E14Rik	GeneID:71180	-	0.371623	0.168919	0.503379	0.35473	0.287161
chr13	102062621	102063353	4933416M06Rik	GeneID:71174	+	0.205427	0.25969	0.445737	0.155039	0.503876
chr13	35016288	35045012	4933417A18Rik	GeneID:66761	+	0.357457	0.365402	0.341571	0.304502	0.554279
chr7	20074405	20082109	4933417E01Rik	GeneID:74463	+	0.329833	0.537817	0.378152	0.514707	0.632352
chr3	55651027	55652322	4933417G07Rik	GeneID:71182	+	0.344203	0.344204	0.163043	0.326086	0.597824
chr1	192986455	192988696	4933417M04Rik	GeneID:619288	-	1.9836	1.76721	1.53442	1.2918	0.721314
chr19	42330273	42344838	4933417O08Rik	GeneID:71146	+	0.357453	0.369029	0.311143	0.460202	0.642546
chr3	106487905	106539495	4933421E11Rik	GeneID:321000	+	1.23593	1.59199	1.00703	0.893941	0.430196
chr7	49700832	49703450	4933421I07Rik	GeneID:71162	-	0.283912	0.173502	0.378548	0.397477	0.41325
chr4	33116894	33118154	4933421O10Rik	GeneID:71073	-	1.38909	1.29091	1.50909	1.49091	0.610909
chr11	115301859	115309582	4933422H20Rik	GeneID:432613	+	0.381552	0.574423	0.566039	0.524109	0.687631
chr2	90319395	90321297	4933423P22Rik	GeneID:71158	+	6.11864	5.71865	5.59661	5.14237	0.898308
chr6	146498154	146526357	4933424B01Rik	GeneID:71177	-	1.40824	1.28917	1.49508	1.28916	0.748431
chr1	36771383	36814805	4933424G06Rik	GeneID:71166	+	0.671482	0.67525	0.922739	0.847362	0.709797
chr4	107461527	107461877	4933424M12Rik	GeneID:67548	+	0.34553	0.264227	0.516259	0.674796	0.61382
chr6	129325531	129335521	4933425B16Rik	GeneID:71183	-	0.332116	0.547444	0.392336	0.419709	0.698906
chr6	144621388	144642354	4933425H06Rik	GeneID:66760	+	0.920312	1.00336	0.952861	1.07968	0.886644
chr3	135011022	135056046	4933425K02Rik	GeneID:74446	+	0.437881	0.490256	0.459804	0.479295	0.57369
chr13	105872202	105911862	4933425L06Rik	GeneID:66763	+	0.315254	0.372203	0.325423	0.277965	0.507798
chr3	64519629	64648687	4933425M15Rik	GeneID:319217	-	0.227272	0.23313	0.197985	0.255389	0.31748
chr2	130232258	130233530	4933425O20Rik	GeneID:66766	+	1.36364	1.32363	0.916366	0.821818	0.454546
chr15	63747335	63759166	4933426G20Rik	GeneID:74460	+	2.27273	2.35537	2.62975	2.25951	0.494215
chr7	28592215	28623661	4933426I21Rik	GeneID:71163	+	0.703611	0.536944	0.611657	0.6133	0.555009
chr6	122403627	122436323	4933426K21Rik	GeneID:108653	-	0.330151	0.42164	0.326174	0.43914	0.564837
chr12	81891546	81981820	4933426M11Rik	GeneID:217684	+	1.53108	1.36813	1.20125	1.26342	0.8017
chr6	89046109	89060031	4933427D06Rik	GeneID:232217	+	0.33582	0.325373	0.338805	0.47015	0.610446
chr11	71967599	72016873	4933427D14Rik	GeneID:74477	-	0.715493	0.619719	0.521126	0.532395	0.684509
chr15	74539591	74540804	4933427E11Rik	GeneID:66769	+	0.677657	0.992672	0.816848	1.08059	0.813187
chr7	128126023	128158301	4933427G17Rik	GeneID:74466	+	0.480706	0.481511	0.475885	0.559486	0.575564
chr5	23336558	23337461	4933427G23Rik	GeneID:330053	-	0.719699	0.950757	0.44697	0.32197	0.719696
chr5	48763631	48779995	4933428G09Rik	GeneID:66768	+	0.487282	0.54217	0.481929	0.591701	0.602412
chr11	97311474	97363714	4933428G20Rik	GeneID:58996	+	0.509101	0.562635	0.476447	0.544434	0.685226
chr6	88567430	88577439	4933428M03Rik	GeneID:74589	-	0.458031	0.406933	0.556568	0.538321	0.70073
chrX	135713767	135715550	4933428M09Rik	GeneID:71248	+	0.274915	0.189003	0.481101	0.453609	0.498283
chr11	61115133	61156362	4933429E10Rik	GeneID:380701	-	0.322834	0.406823	0.3937	0.545275	0.673227
chr18	61653448	61668933	4933429F08Rik	GeneID:328967	-	0.446454	0.514604	0.542421	0.486787	0.621697
chr17	21237156	21240314	4933430A09	GeneID:328766	+	0.260479	0.293413	0.37425	0.239521	0.473054
chr4	62186403	62209027	4933430I17Rik	GeneID:214106	+	0.648619	0.575371	0.555202	0.669853	0.661358
chr9	85642685	85644036	4933431K14Rik	GeneID:71295	+	1.65467	1.54676	1.79137	2.00719	0.985613
chr15	79442747	79489223	4933432B09Rik	GeneID:75729	-	0.473933	0.468008	0.534951	0.473935	0.537914
chr2	25067727	25070150	4933433C11Rik	GeneID:74472	-	0.675243	0.884243	0.678455	0.768487	0.762059
chr11	59597395	59601159	4933433K01Rik	GeneID:194908	-	1.04249	1.06232	0.849856	0.742212	0.643059
chr12	106923562	106941268	4933433P14Rik	GeneID:66787	+	1.25475	1.0038	0.874525	0.85805	0.531053
chr3	89856759	89866369	4933434E20Rik	GeneID:99650	+	1.37687	1.30411	1.19963	1.27985	0.897386
chr2	21102358	21126992	4933434I06Rik	GeneID:71233	-	0.511442	0.55224	0.552238	0.57214	0.598012
chr8	85872371	85903301	4933434I20Rik	GeneID:67555	+	0.336106	0.327788	0.376872	0.432613	0.535774
chr11	23565674	23632876	4933435A13Rik	GeneID:74467	+	1.64282	1.55931	1.80728	1.19315	0.647109
chr8	94870831	94881130	4933436C20Rik	GeneID:71296	-	0.448834	0.4614	0.520648	0.725316	0.574505
chrX	65173039	65174625	4933436I01Rik	GeneID:66780	-	0.22807	0.14386	0.277194	0.22807	0.385965
chr12	88562073	88579551	4933437F05Rik	GeneID:71275	-	0.49872	0.428389	0.598466	0.597188	0.774938
chr16	11405741	11755565	4933437K13Rik	GeneID:74478	+	0.480076	0.600697	0.482045	0.586549	0.743438
chr11	60230805	60258779	4933439F18Rik	GeneID:66771	+	0.913514	0.848649	0.751352	0.841444	0.71171
chr10	81544327	81548413	4933439G19Rik	GeneID:414080	+	0.126722	0.247935	0.165289	0.16529	0.23416
chr2	32305977	32310996	4933440H19Rik	GeneID:71254	+	0.923467	1.01531	1.02296	1.06888	0.785712
chr7	132476076	132493286	4933440M02Rik	GeneID:71208	-	0.316947	0.351877	0.355757	0.388097	0.543338
chr6	117855292	117858223	4933440N22Rik	GeneID:74471	-	4.66361	4.77064	4.82875	4.7003	0.932721
chrX	103430585	103450711	5031408O05Rik	GeneID:331491	-	0.231481	0.260417	0.231481	0.174769	0.378471
chr5	26425208	26431854	5031410I06Rik	GeneID:381622	-	0.316027	0.352144	0.29571	0.300226	0.386005
chr14	75402640	75452224	5031414D18Rik	GeneID:271221	+	0.475631	0.507003	0.52717	0.582633	0.817366
chr15	84776150	84818401	5031439G07Rik	GeneID:223739	-	0.714009	0.7982	0.633034	0.745503	0.726866
chr1	187321225	187321896	5033404E19Rik	GeneID:114668	+	0.351564	0.488281	0.46875	0.351562	0.624999
chr13	16949306	17786573	5033411D12Rik	GeneID:192136	-	0.437916	0.447122	0.44606	0.408486	0.476214
chr10	41268734	41280482	5033413D22Rik	GeneID:75973	-	0.497512	0.328357	0.447761	0.464344	0.665009
chr19	29423167	29436361	5033414D02Rik	GeneID:67759	-	1.0108	1.02623	0.918211	0.882716	0.830247
chr1	84032875	84281166	5033414K04Rik	GeneID:98496	-	0.282086	0.269578	0.330872	0.339256	0.482362
chr12	73860759	73864513	5033425G24Rik	GeneID:75998	-	1.51558	1.51558	1.37111	1.50709	0.708215
chr8	90642699	90658379	5033428A16Rik	GeneID:382030	+	1.59172	1.41379	0.842756	0.995864	0.660688
chr19	11071515	11092455	5033428B15Rik	GeneID:76002	-	0.348314	0.404493	0.455056	0.52247	0.544942
chr13	46060622	46061876	5033430I15Rik	GeneID:76000	+	2.20727	2.25091	2.49091	2.17455	0.876362
chr18	35816344	35821840	5133400G04Rik	GeneID:71242	-	0.685505	0.739558	0.815724	0.727274	0.773954
chr11	51003333	51033920	5133400J02Rik	GeneID:71297	-	0.394626	0.327456	0.284634	0.398824	0.45844
chr13	58259015	58266052	5133401N09Rik	GeneID:75731	+	2.54505	2.64176	2.28791	1.92307	0.670328
chr1	82721493	82748965	5230400G24Rik	GeneID:75734	+	1.1106	1.14717	0.905848	0.9287	0.60512
chr1	52687591	52707480	5330401P04Rik	GeneID:227094	+	1.34773	1.64178	1.56359	1.32439	0.939322
chr3	108260987	108339440	5330417C22Rik	GeneID:229722	-	0.400447	0.413844	0.427986	0.493487	0.551172
chr7	114767485	114768675	5330417H12Rik	GeneID:76679	-	0.476191	0.347985	0.494505	0.366301	0.586083
chr7	56620091	56710012	5330421F07Rik	GeneID:78286	+	0.336618	0.370116	0.436124	0.431857	0.623316
chr14	54969137	54971320	5330426L24Rik	GeneID:78285	-	0.348683	0.486841	0.335527	0.44408	0.559211
chr16	50725738	50737059	5330426P16Rik	GeneID:68190	-	1.07301	1.08319	0.847199	1.06112	0.887945
chr19	45635105	45652777	5330431N19Rik	GeneID:226162	+	0.766499	0.901015	0.8566	0.76396	0.640862
chr18	65857922	65911191	5330437I02Rik	GeneID:319888	+	0.371053	0.431579	0.39	0.43158	0.594736
chr6	142563115	142574982	5330439B14Rik	GeneID:321015	+	0.445543	0.429044	0.478549	0.354785	0.668315
chr6	131493780	131503781	5430401F13Rik	GeneID:71392	+	0.100365	0.0729925	0.100365	0.0364964	0.0912409
chrX	75233630	75238906	5430402E10Rik	GeneID:71351	+	0.0975	0.0750003	0.0375	0.0375	0.0874998
chr2	151527582	151533046	5430405G05Rik	GeneID:108832	+	1.15024	1.25123	1.37192	0.896553	0.665026
chr2	6018653	6051180	5430407P10Rik	GeneID:227545	-	0.311502	0.303514	0.371407	0.495207	0.559106
chr17	66425979	66427308	5430411C19Rik	GeneID:71331	+	1.33213	1.41877	1.1083	0.837547	0.805054
chr18	78135206	78231766	5430411K18Rik	GeneID:71423	+	0.642175	0.604057	0.567168	0.63726	0.625578
chr2	154083615	154096981	5430413K10Rik	GeneID:71425	+	0.245023	0.226646	0.214395	0.137826	0.27565
chr4	43742906	43747406	5430416O09Rik	GeneID:71406	+	0.345743	0.340426	0.199469	0.558512	0.691491
chr7	138317916	138394459	5430419D17Rik	GeneID:71395	+	0.295012	0.274078	0.31595	0.314047	0.553862
chr16	25286903	25422430	5430420C16Rik	GeneID:71338	+	0.375755	0.397003	0.398792	0.460077	0.595842
chr15	101303909	101310414	5430421N21Rik	GeneID:16679	+	0.387242	0.375854	0.453302	0.364465	0.683371
chr12	92284288	92295078	5430427M07Rik	GeneID:71349	+	0.373472	0.445025	0.410122	0.471203	0.542759
chrX	83115612	83136838	5430427O19Rik	GeneID:71398	+	0.962179	0.745272	0.48387	0.539489	0.522802
chr2	151795134	151805865	5430432M24Rik	GeneID:73847	-	1.26795	0.971981	1.69352	1.15061	0.858146
chr7	52895363	52901117	5430432N15Rik	GeneID:74490	+	0.527712	0.54217	0.344577	0.698796	0.710845
chr9	65236491	65239459	5430433E21Rik	GeneID:74492	-	0.527438	0.484755	0.746952	0.594512	0.871954
chr2	139503914	139584317	5430433G21Rik	GeneID:319909	+	0.529476	0.565867	0.434861	0.499635	0.607713
chr16	89507947	89508568	5430433J05Rik	GeneID:71363	-	0.274509	0.333333	0.313725	0.564707	0.635293
chr1	133585272	133610041	5430435G22Rik	GeneID:226421	+	0.475718	0.614469	0.584739	0.618435	0.630325
chr8	73920767	73928444	5430437P03Rik	GeneID:68251	+	1.05474	0.682105	0.842105	1.27368	0.960001
chr2	155654919	155660589	5530400B04Rik	GeneID:71405	-	2.14286	1.90073	2.07748	2.45521	0.786926
chr6	133242234	133245810	5530400C23Rik	GeneID:232426	+	0.144093	0.17291	0.074928	0.100865	0.216139
chr11	81674179	81708084	5530401A14Rik	GeneID:71388	+	0.217761	0.355984	0.413126	0.389961	0.5722
chr1	83057505	83058496	5530401N06Rik	GeneID:71386	+	0.432331	0.244361	0.296992	0.432331	0.590226
chrX	102239146	102265404	5530601H04Rik	GeneID:71445	-	0.575759	0.416667	0.584279	0.532198	0.541668
chr1	164463802	164478476	5630401D24Rik	GeneID:71449	-	0.853025	0.704613	0.9366	0.878962	0.691643
chr16	4765461	4789935	5730403B10Rik	GeneID:66626	-	1.419	1.205	1.007	0.991001	0.893998
chr9	77214219	77247223	5730403I07Rik	GeneID:70487	-	0.327545	0.292029	0.414365	0.47356	0.461722
chr7	7067404	7074163	5730403M16Rik	GeneID:232853	-	0.917226	0.827739	0.637582	0.816557	0.715883
chr14	118301982	118304209	5730405N03Rik	GeneID:70509	-	0.25246	0.213114	0.308197	0.393444	0.426231
chr4	21774730	21803622	5730406M06Rik	GeneID:66625	+	2.19508	1.86292	1.91564	1.44991	0.663446
chr4	126287110	126290718	5730409E04Rik	GeneID:230757	+	0.330458	0.583332	0.49138	0.47701	0.649427
chr16	5244248	5256049	5730409G15Rik	GeneID:70511	-	1.03808	1.25828	1.01821	1.08775	0.822846
chr15	44503402	44619609	5730410E15Rik	GeneID:319613	-	0.315749	0.325834	0.327128	0.3504	0.456426
chr12	103996185	104015911	5730410I19Rik	GeneID:66622	+	1.35916	1.4777	0.970658	0.964791	0.876758
chrX	106196828	106197869	5730416F02Rik	GeneID:70550	+	0.208956	0.447761	0.223881	0.50373	0.451494
chr10	69393068	69394318	5730416O20Rik	GeneID:70557	+	0.346715	0.507301	0.237226	0.489052	0.532846
chr6	142959449	143061210	5730419I09Rik	GeneID:74741	-	0.51098	0.723281	0.595901	0.548169	0.710103
chr14	45754123	45839069	5730420B22Rik	GeneID:70561	-	0.408649	0.48616	0.426643	0.538408	0.709345
chr13	97900336	97907821	5730427N09Rik	GeneID:59050	-	1.78465	1.7548	1.59915	1.56716	0.554369
chr17	5410870	5440243	5730437N04Rik	GeneID:70544	-	1.01388	0.828272	0.841283	0.755421	0.759755
chr11	103221051	103224698	5730442P18Rik	GeneID:70559	-	1.46991	1.53295	1.00286	1.0659	0.77937
chr19	21727799	21760127	5730446C15Rik	GeneID:226016	+	3.37641	2.41974	2.49759	1.82664	0.722312
chr1	154217869	154233812	5730449L18Rik	GeneID:66637	-	0.892368	0.517711	0.606266	0.675751	0.58992
chr19	10599756	10622143	5730453I16Rik	GeneID:269061	+	2.37647	1.99037	1.96257	1.56684	0.719787
chr19	38262967	38298622	5730455O13Rik	GeneID:70567	-	0.551853	0.524446	0.500001	0.425925	0.671111
chr11	80174701	80191498	5730455P16Rik	GeneID:70591	-	0.802631	0.980263	0.756577	0.792106	0.614472
chr14	41807029	41827064	5730469M10Rik	GeneID:70564	-	1.18583	1.71312	1.31359	1.14982	0.973285
chr3	102799663	102807837	5730470L24Rik	GeneID:66641	+	1.29328	1.00407	0.898166	0.788187	0.804482
chr2	30219855	30241039	5730472N09Rik	GeneID:108958	+	0.635452	0.795985	0.585283	0.479375	0.596434
chr4	44715672	44717982	5730488B01Rik	GeneID:70602	+	0.253247	0.496753	0.243506	0.600651	0.831166
chr18	25297112	25327119	5730494M16Rik	GeneID:66648	-	0.443307	0.491049	0.472294	0.494459	0.711848
chr2	132065230	132073518	5730494N06Rik	GeneID:70612	-	2.13563	2.45749	1.7834	1.71053	0.882592
chr7	71903622	71918538	5730507A09Rik	GeneID:70638	-	0.271041	0.370899	0.370899	0.37803	0.463625
chr12	18521352	18542057	5730507C01Rik	GeneID:236366	+	0.079365	0.164399	0.0850342	0.113379	0.141723
chr3	127573459	127599208	5730508B09Rik	GeneID:70617	-	1.54808	1.20673	1.21442	1.4125	0.697117
chr5	44053683	44132211	5730509K17Rik	GeneID:231214	+	0.459279	0.456676	0.470806	0.436593	0.585718
chr11	25519087	26110572	5730522E02Rik	GeneID:70626	-	0.273733	0.315669	0.304128	0.345692	0.485868
chr4	48553371	48574791	5730528L13Rik	GeneID:66665	+	0.370167	0.320443	0.359115	0.488396	0.53149
chr9	65974418	65986775	5730536A07Rik	GeneID:68250	+	0.856912	0.951767	0.934086	0.940514	0.737944
chr15	31226419	31297320	5730557B15Rik	GeneID:67434	-	0.482253	0.509996	0.544676	0.547124	0.64382
chr1	138110108	138130841	5730559C18Rik	GeneID:67313	-	0.44734	0.370328	0.436012	0.453003	0.674973
chr9	20411925	20420351	5730577I03Rik	GeneID:66662	+	0.781563	0.991983	0.731463	0.641282	0.661324
chr2	26495892	26501466	5730588L14Rik	GeneID:329369	+	1.7439	1.61464	1.06829	1.7122	0.80488
chr7	86805082	86843034	5730590G19Rik	GeneID:77011	+	0.486276	0.570726	0.446867	0.538352	0.644618
chr11	95198332	95243184	5730593F17Rik	GeneID:215512	+	0.847892	0.756871	0.777031	0.839953	0.792915
chr11	120515119	120522151	5730593N15Rik	GeneID:77583	-	0.474724	0.417583	0.518682	0.654946	0.465935
chr19	7569067	7609674	5730596K20Rik	GeneID:109168	+	0.761303	0.75931	0.702126	0.725397	0.620348
chr9	20299512	20325858	5730601F06Rik	GeneID:77519	-	1.57412	1.36355	1.05099	1.13314	0.857412
chr1	155696672	155698325	5830403L16Rik	GeneID:240817	-	0.397213	0.522649	0.470385	0.731709	0.463414
chr16	98080369	98144204	5830404H04Rik	GeneID:207781	-	0.547535	0.622868	0.533631	0.482064	0.677577
chr10	129784345	129799693	5830405N20Rik	GeneID:67596	+	2.98322	2.46434	2.60419	1.75944	0.682518
chr14	55244150	55247765	5830406J20Rik	GeneID:73902	+	0.482759	0.431035	0.459769	0.4023	0.63793
chr6	56664832	56711910	5830411G16Rik	GeneID:78937	+	1.23667	1.26655	1.20387	1.01875	0.579965
chr7	147433200	147483540	5830411N06Rik	GeneID:244234	+	0.335544	0.386954	0.422884	0.444996	0.50304
chr4	46389847	46402295	5830415F09Rik	GeneID:74753	-	1.21795	1.16506	1.5625	1.35096	0.769231
chr5	3543833	3570548	5830415L20Rik	GeneID:68152	+	2.77103	3.26449	2.76168	2.58879	0.781309
chr8	124900516	124941260	5830416A07Rik	GeneID:76014	+	1.90192	1.78197	1.67661	1.44135	0.755466
chr1	180117548	180182729	5830417C01Rik	GeneID:78825	+	0.898768	0.858276	0.796656	0.818664	0.588468
chr3	88639153	88690874	5830417I10Rik	GeneID:76022	+	0.453565	0.437906	0.350432	0.408208	0.351512
chr9	15121359	15137943	5830418K08Rik	GeneID:319675	-	5.11273	3.71088	2.85411	2.64456	0.742707
chr15	98590569	98592483	5830427D03Rik	GeneID:76061	-	1.23729	0.966101	0.928816	0.705083	0.661018
chr13	24689879	24690921	5830431A10Rik	GeneID:76024	-	0.455223	0.839551	0.69776	0.522388	0.847016
chr17	15840976	15842227	5830433I10Rik	GeneID:76030	-	1.77737	1.86132	1.55474	1.75912	0.711679
chr4	94166772	94223475	5830433M19Rik	GeneID:67770	-	0.622819	0.61136	0.632286	0.575484	0.583955
chr2	32037978	32090045	5830434P21Rik	GeneID:227723	+	2.2116	1.91676	1.32921	1.19012	0.714287
chr5	105443172	105482580	5830443L24Rik	GeneID:76074	-	1.6503	1.79755	1.89025	1.77846	0.436264
chr14	35485652	35486948	5830448L01Rik	GeneID:76031	+	2.27174	1.9384	2.34783	2.09058	0.471016
chr9	120486316	120487190	5830454E08Rik	GeneID:76100	+	4.09126	2.98479	2.69962	2.36121	0.828897
chr8	109407763	109417493	5830457O10Rik	GeneID:214987	-	2.34508	1.99258	2.12616	2.02226	0.868275
chr2	132729915	132771772	5830467P10Rik	GeneID:241639	-	0.37265	0.318859	0.346728	0.408297	0.515878
chr8	15015092	15018907	5830468F06Rik	GeneID:76082	-	3.09577	2.61972	4.95774	4.01972	0.957747
chr2	163428050	163444749	5830472M02Rik	GeneID:76080	+	2.97226	3.94716	4.41743	2.82167	0.733156
chr17	7603874	7611560	5830477G23Rik	GeneID:76116	-	0.115546	0.115546	0.115546	0.256302	0.168067
chr7	29573996	29583982	5830482F20Rik	GeneID:320435	+	1.82815	1.54479	1.49178	1.27239	0.890309
chr12	11246547	11272572	5830483C08Rik	GeneID:209334	-	0.542422	0.567208	0.603431	0.700665	0.591992
chr6	128307378	128312840	5930416I19Rik	GeneID:72440	-	1.00739	0.874386	0.948275	0.889161	0.758622
chr2	26865470	26876609	5930434B04Rik	GeneID:381356	+	2.86964	2.93653	1.74786	1.90566	0.910806
chr3	54700993	54719809	6030405A18Rik	GeneID:329641	-	0.339003	0.321993	0.340219	0.291617	0.533414
chr15	101123643	101127021	6030408B16Rik	GeneID:77717	+	0.609971	0.560117	0.410557	0.542521	0.739001
chr12	52449344	52474758	6030408C04Rik	GeneID:217558	+	0.700972	0.852425	0.667961	0.724272	0.752425
chr9	58336410	58347549	6030419C18Rik	GeneID:319477	+	0.461408	0.523155	0.469982	0.360206	0.644941
chr17	33087906	33102645	6030422M01Rik	GeneID:77875	-	0.616378	0.704023	0.625	0.73707	0.780173
chr1	9901800	9931035	6030422M02Rik	GeneID:240697	+	2.33681	1.85379	1.50218	1.98869	0.6745
chr12	21785605	21840423	6030426L16Rik	GeneID:628850	-	0.0667349	0.0308008	0.0436347	0.0513349	0.0924028
chr7	4474559	4484044	6030429G01Rik	GeneID:436022	-	0.498121	0.552632	0.588345	0.710527	0.742483
chr12	112232608	112252082	6030440G07Rik	GeneID:77878	+	0.568719	0.687203	0.521328	0.458532	0.687205
chr19	45005609	45058277	6030443O07Rik	GeneID:226151	+	0.877193	0.778842	0.656035	0.681551	0.598088
chr18	12139812	12279989	6030446N20Rik	GeneID:338363	-	0.425692	0.482019	0.432191	0.497832	0.625216
chr8	109024405	109033556	6030452D12Rik	GeneID:330837	+	0.326296	0.401152	0.364684	0.278312	0.460652
chr15	12738170	12754396	6030458C11Rik	GeneID:77877	-	0.74798	0.781669	0.774934	0.68733	0.815363
chr11	117658974	117668615	6030468B19Rik	GeneID:77727	+	0.988828	1.03725	0.837991	0.953444	0.836125
chr17	32952394	32967156	6030490I01Rik	GeneID:240064	-	0.552366	0.566716	0.573887	0.569584	0.588235
chrX	36125957	36315865	6030498E09Rik	GeneID:77883	+	0.211508	0.214749	0.232577	0.247164	0.337116
chr3	28981499	29589975	6130401L20Rik	GeneID:75740	+	0.267532	0.282338	0.307688	0.311947	0.446547
chr4	21858480	21878036	6230409E13Rik	GeneID:76132	+	0.336481	0.321134	0.225501	0.407319	0.466352
chr9	106055191	106060469	6230410P16Rik	GeneID:235582	-	0.617499	0.825	0.750001	0.922501	0.734998
chr2	176788988	176927745	6230416C02Rik	GeneID:545490	+	0.0524936	0.0579616	0.053587	0.0656169	0.0667103
chr4	86227188	86257926	6230416J20Rik	GeneID:230376	-	0.994147	0.969064	0.856189	0.74582	0.701503
chr10	57960685	58038992	6230424H07Rik	GeneID:76138	+	0.894856	1.05742	0.794929	0.730425	0.53132
chr9	107886557	107888210	6230427J02Rik	GeneID:68176	-	1.41115	1.89895	2.36933	1.99303	0.829267
chr1	182364366	182413635	6330403A02Rik	GeneID:381310	-	1.26479	1.48507	1.50423	1.45296	0.729016
chr11	70845452	70846957	6330403K07Rik	GeneID:103712	-	0.748226	0.613476	0.680853	0.67376	0.517732
chr2	119696095	119700366	6330405D24Rik	GeneID:70715	-	0.550135	0.653117	0.430894	0.669378	0.8103
chr5	150214381	150234278	6330406I15Rik	GeneID:70717	+	0.507583	0.420069	0.421237	0.3979	0.624269
chr4	123412438	123427542	6330407G11Rik	GeneID:68050	-	1.56294	1.34371	1.29986	0.961808	0.544554
chr10	28863802	28919436	6330407J23Rik	GeneID:67412	+	0.248227	0.278622	0.319148	0.329281	0.453393
chr7	13844316	13862829	6330408A02Rik	GeneID:321008	-	0.558968	0.608108	0.44226	0.380834	0.534398
chr14	62153142	62175723	6330409N04Rik	GeneID:66674	-	0.626993	0.504781	0.580234	0.675879	0.724762
chr4	142420033	142663718	6330411D24Rik	GeneID:70725	-	0.294868	0.315246	0.33881	0.366322	0.534325
chr4	63221390	63247389	6330416G13Rik	GeneID:230279	+	0.570612	0.68607	0.505725	0.570612	0.626907
chr17	22474958	22498361	6330416L07Rik	GeneID:319615	-	0.700101	0.735263	0.615304	0.650464	0.578074
chr14	45885001	45898928	6330416L11Rik	GeneID:70713	+	3.68554	3.37854	2.94188	1.55588	0.533533
chr7	146176861	146218531	6330417G02Rik	GeneID:74004	+	0.370612	0.393368	0.357608	0.403121	0.503903
chrX	53627814	53629357	6330419J24Rik	GeneID:320237	+	0.193662	0.359155	0.352112	0.440139	0.334508
chr2	144296293	144353134	6330439K17Rik	GeneID:241688	-	0.345924	0.451291	0.450794	0.442843	0.555168
chr12	80062787	80108264	6330442E10Rik	GeneID:268567	-	0.866025	1.16536	1.09656	1.21002	0.736269
chr13	24706479	24825675	6330500D04Rik	GeneID:193385	+	0.491161	0.579545	0.561615	0.563133	0.786618
chr6	42265312	42274591	6330503C03Rik	GeneID:76156	-	0.735239	0.508572	0.533334	0.52381	0.691428
chr7	125856125	125880533	6330503K22Rik	GeneID:101565	+	0.616232	0.645291	0.495992	0.536073	0.652306
chr3	84247960	84284351	6330505N24Rik	GeneID:229474	-	0.45885	0.506192	0.541152	0.598689	0.630008
chr7	149512015	149558164	6330512M04Rik	GeneID:320802	-	0.441596	0.601312	0.608464	0.603099	0.672823
chr10	79819204	79828226	6330514A18Rik	GeneID:216166	+	0.27853	0.433269	0.557061	0.522243	0.605415
chr2	135883663	135895653	6330527O06Rik	GeneID:76161	+	0.327869	0.385247	0.206558	0.344261	0.70492
chr4	118213547	118216333	6330530A05Rik	GeneID:230678	-	0.403726	0.670809	0.543479	0.540374	0.568323
chrX	50144377	50152645	6330534C20Rik	GeneID:434778	+	0.232794	0.435224	0.477734	0.495952	0.495952
chr4	140769871	140782671	6330545A04Rik	GeneID:76166	+	0.524411	0.503938	0.496063	0.503937	0.59685
chr5	124933164	124941131	6330548G22Rik	GeneID:76167	+	1.64256	1.44835	1.62397	1.61157	0.652893
chr3	107415450	107434592	6330569M22Rik	GeneID:229707	-	1.43885	1.19904	0.955637	0.92206	0.86571
chr19	47806246	47810078	6330577E15Rik	GeneID:67788	+	2.09859	1.98591	1.46479	1.34648	0.873241
chr1	37473931	37486895	6330578E17Rik	GeneID:76178	-	2.11076	2.09048	1.84556	1.62715	0.811234
chr7	30601138	30615959	6330581L23Rik	GeneID:233056	+	0.639485	0.713878	0.579399	0.713876	0.67239
chr6	24901141	24906125	6332401O19Rik	GeneID:319832	-	0.355499	0.294118	0.23018	0.25064	0.460359
chr12	110829747	110831063	6430411K18Rik	GeneID:76880	+	0.36101	0.415163	0.270759	0.252707	0.469312
chr13	93195851	93210180	6430502M16Rik	GeneID:218440	+	0.366033	0.424596	0.532941	0.557835	0.550514
chr2	37432978	37435361	6430510M02Rik	GeneID:319517	-	0.854841	0.822583	0.596775	0.587096	0.758064
chr9	69937117	69989364	6430514L14Rik	GeneID:76886	-	0.35546	0.388116	0.419701	0.495184	0.671842
chr1	160175402	160286457	6430517E21Rik	GeneID:240843	-	0.282784	0.293038	0.334593	0.32191	0.434431
chr7	4971978	4984825	6430526N21Rik	GeneID:319748	+	1.4741	1.58869	1.50864	1.50863	0.806906
chr12	88221651	88225761	6430527G18Rik	GeneID:238330	-	1.01374	0.846153	1.01373	1.1511	0.843405
chr7	147158202	147164654	6430531B16Rik	GeneID:381933	-	3.52174	4.16019	3.69337	3.45767	1.22883
chr19	59017916	59045904	6430537H07Rik	GeneID:226265	+	0.752252	0.580181	0.609009	0.66036	0.540541
chr8	122669129	122687318	6430548M08Rik	GeneID:234797	+	0.366915	0.317165	0.385572	0.511193	0.497513
chrX	35550483	35605574	6430550H21Rik	GeneID:245386	-	0.541645	0.536024	0.557996	0.515585	0.51865
chr9	107242971	107252014	6430571L13Rik	GeneID:235599	+	3.46332	3.85907	3.01737	3.278	0.752894
chr8	37552245	37576067	6430573F11Rik	GeneID:319582	+	0.336735	0.428571	0.357142	0.316327	0.57143
chr10	102830275	102832852	6430590A10Rik	GeneID:319850	+	0.253165	0.310126	0.284811	0.427215	0.582277
chr16	21331975	21333423	6430590I03Rik	GeneID:76222	-	1.03915	0.960854	1.03203	1.05694	0.925268
chr5	138172176	138181226	6430598A04Rik	GeneID:243300	-	0.434364	0.430502	0.376447	0.285714	0.667953
chr7	134516051	134519564	6430604K15Rik	GeneID:269997	-	0.695651	0.823188	0.47826	0.614493	0.591303
chr4	115563271	115571833	6430628N08Rik	GeneID:76237	+	0.417495	0.367793	0.52485	0.467198	0.638172
chr4	56975679	57003286	6430704M03Rik	GeneID:230235	-	0.468124	0.455374	0.324225	0.414389	0.649361
chr1	90159684	90174095	6430706D22Rik	GeneID:381280	-	3.69096	3.88629	3.64577	3.68659	3.28425
chr2	72622738	72626233	6430710C18Rik	GeneID:76218	-	0.284059	0.434783	0.452173	0.463768	0.718843
chr5	141200081	141229266	6530401C20Rik	GeneID:231842	+	0.640804	0.605929	0.544901	0.652134	0.790761
chr12	53098494	53107488	6530401N04Rik	GeneID:328092	-	0.620153	0.750002	0.695737	0.616281	0.769379
chr13	38296808	38319532	6530403A03Rik	GeneID:67797	+	1.34497	1.11111	1.01164	0.915343	0.708995
chrX	53634376	53635754	6530403M18Rik	GeneID:76212	+	0.312951	0.413668	0.287771	0.446044	0.402877
chr19	33212234	33466775	6530404N21Rik	GeneID:67795	-	0.380954	0.398534	0.408425	0.437974	0.588766
chr6	28165576	28168902	6530409C15Rik	GeneID:76224	+	1.31563	0.988199	1.0472	0.78171	0.837756
chr3	105507595	105522639	6530418L21Rik	GeneID:109050	+	5.04823	5.71348	5.97021	5.02553	0.74468
chr9	108962263	108976625	6620401K05Rik	GeneID:235610	-	5.19883	5.78362	4.72515	4.95468	0.982457
chrX	47911422	47914205	6720401G13Rik	GeneID:103012	-	0.838511	0.512421	0.344721	0.481366	0.326086
chr3	130894761	130895884	6720418B01Rik	GeneID:77892	-	2.57037	2.4037	1.51852	1.62963	0.918517
chr9	41611248	41698726	6720432D03Rik	GeneID:77740	-	0.255979	0.399125	0.360391	0.466486	0.572583
[truncated: 23,678 more rows]
