# Supplementary material for: PARP-14 Binds Specific DNA Sequences to Promote Th2 Cell Gene Expression
Source: PLoS One. 2013 Dec 20;8(12):e83127. doi: 10.1371/journal.pone.0083127 (PMC3869773; doi:10.1371/journal.pone.0083127)
Supplement: Table S2 — Pool 1– Filtered list of genes that are significantly transcribed as determined by RNA Polymerase II ChIP-Seq in Th2 cells. Related to Figure 1. (XLS) [file pone.0083127.s002.xls]

## Sheet: Pool 1
Gene Chromosome	Gene Start	Gene End	Gene Name	Gene ID	Strand	Parp14 +/+	Parp14 +/+ + PJ34	Parp14 -/-	Parp14 -/- + PJ34	Input
chr17	33822657	33855615	2012-03-02	GeneID:224703	-	1.07036	1.25375	0.979446	0.993674	0.743083
chr19	37282311	37296627	2011-03-05	GeneID:69104	+	1.4202	1.42899	1.49341	1.1918	0.674962
chr15	31385654	31460792	2011-03-06	GeneID:223455	-	1.45916	1.52265	1.38134	1.32172	0.66473
chr2	60047993	60086442	2011-03-07	GeneID:57438	+	3.92276	3.24357	3.45372	3.0689	0.681976
chr1	95375621	95406307	2011-09-02	GeneID:18000	+	1.98158	1.7211	1.71106	1.4263	0.682579
chr11	87394633	87404041	2011-09-04	GeneID:18952	+	0.913041	1.24197	0.901703	1.06616	0.90359
chr9	25060169	25116150	2011-09-07	GeneID:235072	+	3.23476	2.58741	2.53199	2.07204	0.649873
chr11	117193034	117223621	2011-09-09	GeneID:53860	+	4.32409	4.28128	3.97397	3.07137	0.882452
chr5	93522483	93603984	2011-09-11	GeneID:52398	+	2.83177	2.26456	1.82962	1.60568	0.734006
chr19	8845486	8846965	0610006I08Rik	GeneID:66836	+	3.48936	3.50355	3.30851	2.28014	1.0461
chr5	130695614	130719635	0610007L01Rik	GeneID:71667	+	3.15517	2.95436	2.88337	2.39858	0.698783
chr13	63916642	63970963	0610007P08Rik	GeneID:76251	+	1.20331	1.51009	0.858251	0.920329	0.705641
chr17	25377144	25379740	0610007P22Rik	GeneID:68327	+	1.18296	1.2429	1.00631	1.15142	0.820191
chr11	51498887	51502136	0610009B22Rik	GeneID:66050	-	1.58754	2.0178	1.48368	1.37092	0.768546
chr12	4824414	4834465	0610009D07Rik	GeneID:66055	+	1.23862	1.04007	1.31694	1.09654	0.737707
chr4	137990587	137998180	0610009K11Rik	GeneID:68350	+	3.0592	3.54545	3.79282	3.21564	0.606767
chr5	34976296	34979763	0610009O03Rik	GeneID:68294	-	2.07267	2.17732	1.75581	1.56104	0.930234
chr12	102150910	102267193	0610010D24Rik	GeneID:68339	-	3.06694	2.55363	2.26441	2.00724	0.85552
chr7	31106428	31107394	0610010E21Rik	GeneID:68332	-	1.61654	1.82331	1.75564	1.33459	1.31955
chr18	36508278	36553024	0610010O12Rik	GeneID:66060	+	3.806	3.1732	2.77173	1.9492	0.7754
chr2	156373335	156394708	0610011L14Rik	GeneID:68295	+	1.65448	1.33222	1.38095	1.17387	0.753045
chr16	31947137	31948595	0610012G03Rik	GeneID:106264	-	1.81139	1.58007	2.06405	1.93594	1.08541
chr11	86298159	86312509	0610013E23Rik	GeneID:76892	+	2.28508	2.13597	1.8348	1.86842	0.783624
chr11	69715393	69727322	0610025P10Rik	GeneID:216860	+	4.26316	4.1102	4.13816	4.04441	0.842108
chr6	72297025	72303156	0610030E20Rik	GeneID:68364	+	3.48946	4.01873	4.12178	3.90866	1.07728
chr3	88128945	88132553	0610031J06Rik	GeneID:56700	+	2.51724	2.22701	2.02586	2.13505	0.520113
chr4	116381535	116387709	0610037D15Rik	GeneID:68394	+	0.712617	0.87617	0.549065	0.628504	0.778037
chr4	107562504	107570407	0610037L13Rik	GeneID:74098	+	2.09336	2.29668	2.12033	1.66805	0.879668
chr16	14299337	14317425	0610037P05Rik	GeneID:66086	-	1.31711	1.15356	0.887642	0.998753	0.685395
chr19	6984188	6985512	0610038D11Rik	GeneID:67674	+	2.86643	2.71119	2.49097	2.36823	0.823107
chr19	10576130	10599699	0610038F07Rik	GeneID:66072	-	1.25412	1.33848	1.36008	1.17695	0.838475
chr9	14305063	14315064	0610040D20Rik	GeneID:66070	+	3.10219	3.74635	2.66605	2.63868	0.948906
chr8	11497602	11513284	0710008K08Rik	GeneID:69225	+	1.42069	1.20276	1.02897	1.15172	0.706206
chr15	63760652	63892010	0910001A06Rik	GeneID:223601	-	1.84562	1.77419	1.8977	1.61613	0.839398
chr5	138696959	138700627	0910001L09Rik	GeneID:66096	+	1.70286	1.36571	1.52857	1.31714	0.971431
chr6	38484861	38489449	1110001J03Rik	GeneID:66117	+	1.39842	1.49076	1.52507	1.23219	0.91029
chr17	47823689	47825335	1110002E23Rik	GeneID:66119	-	1.79094	1.63066	2.00348	1.98606	0.975612
chr11	79950180	79955655	1110002N22Rik	GeneID:68550	-	1.29064	0.985221	1.01478	1.06404	0.608375
chr16	90926078	90935058	1110004E09Rik	GeneID:68001	-	1.39147	1.13372	1.15504	1.20736	0.72093
chr7	123236894	123248724	1110004F10Rik	GeneID:56372	+	1.41323	1.28099	1.13058	1.04793	0.599998
chr11	116704914	116711048	1110005A03Rik	GeneID:74319	+	7.54333	7.47541	7.30445	7.75644	1.22716
chr10	128258975	128314673	1110005A23Rik	GeneID:66118	+	1.61133	1.34565	1.2667	1.01215	0.671557
chr7	29937531	29941202	1110006G06Rik	GeneID:73833	-	1.19428	1.70286	0.974284	1.14	0.759998
chr7	135839955	135883943	1110007A13Rik	GeneID:210711	-	1.46646	1.35963	1.22112	1.02609	0.745963
chr5	139728329	139746004	1110007L15Rik	GeneID:67604	+	3.02919	3.34264	2.19543	1.76777	0.755078
chr4	24825248	24832148	1110007M04Rik	GeneID:68493	+	1.57428	1.00887	1.00887	1.26386	0.802661
chr2	156688864	156699295	1110008F13Rik	GeneID:67388	+	2.01426	1.65776	1.97504	1.54367	0.873439
chr5	121059072	121062578	1110008J03Rik	GeneID:100764	-	1.29275	1.24928	1.33913	1.37392	0.968116
chr2	32234628	32237404	1110008P14Rik	GeneID:73737	-	1.64596	1.56211	0.947205	1.37888	0.773292
chr3	88987147	88993211	1110013L07Rik	GeneID:68521	+	0.863527	0.891766	1.01177	0.955291	0.858822
chr15	82943863	82953193	1110014J01Rik	GeneID:74778	-	3.43074	3.10816	2.6167	2.72106	0.633778
chr11	116295408	116300391	1110014K08Rik	GeneID:319370	+	3.38619	2.76982	2.98721	2.89514	1.09207
chr19	6067842	6077187	1110014N23Rik	GeneID:68505	-	1.63378	1.7666	1.48956	1.27325	1.01518
chr12	86259098	86292158	1110018G07Rik	GeneID:68497	-	0.721038	0.619384	0.629631	0.739165	0.676123
chr4	45118079	45120986	1110019J04Rik	GeneID:68512	-	3.10123	2.57669	2.82209	3.75461	0.671778
chr8	107163739	107165628	1110019N10Rik	GeneID:68523	-	1.55102	1.29592	1.07143	1.15306	0.697279
chr11	4601971	4604347	1110020P15Rik	GeneID:66152	-	1.48387	1.26129	0.999998	1.01613	0.754839
chr14	56194511	56195789	1110028A07Rik	GeneID:68680	+	1.96363	1.29818	1.84727	1.85818	0.72
chr1	66765937	66864120	1110028C15Rik	GeneID:68691	-	1.08505	1.11229	1.0457	0.932205	0.694612
chr4	43591607	43600359	1110029E03Rik	GeneID:242406	+	0.925345	1.25737	0.825149	0.85069	0.803534
chr9	96218549	96224065	1110029I05Rik	GeneID:319491	+	0.941175	0.968138	0.698531	0.789214	0.475491
chr9	50570933	50576257	1110032A03Rik	GeneID:68721	-	1.09204	1.25622	0.883083	0.970149	0.820896
chr18	80389003	80397358	1110032A13Rik	GeneID:68731	-	1.07057	1.03831	0.907256	1.06855	0.627017
chr12	70290825	70299416	1110034A24Rik	GeneID:109065	-	1.90675	1.46627	1.57936	1.40278	0.831351
chr1	57445088	57463279	1110034B05Rik	GeneID:68736	-	1.15174	1.18533	1.12189	1.16667	0.722635
chr4	11413105	11478290	1110037F02Rik	GeneID:66185	+	0.981516	0.919893	0.935301	0.908893	0.661092
chr17	35087183	35089417	1110038B12Rik	GeneID:68763	-	1.58688	1.27869	0.868854	1.44262	0.757378
chr5	31172020	31179840	1110039B18Rik	GeneID:68796	+	1.55208	1.78333	1.11458	1.16875	0.870836
chr4	135531520	135543160	1110049F12Rik	GeneID:66193	-	2.28381	1.8414	1.8197	1.72287	0.899833
chr2	91117985	91284799	1110051M20Rik	GeneID:228356	-	0.643539	0.630139	0.559655	0.605725	0.608663
chr16	24392641	24393345	1110054M08Rik	GeneID:68841	-	1.9144	2.66537	2.81712	2.30739	0.856032
chr4	59782514	59796727	1110054O05Rik	GeneID:66209	-	1.65294	1.75	1.44118	1.4397	0.772057
chr19	21671803	21727281	1110059E24Rik	GeneID:66206	-	1.44337	1.20924	1.37532	1.00813	0.817676
chr19	8925275	8928399	1110067I12Rik	GeneID:68852	+	1.00601	1.2012	0.675674	0.540539	0.555554
chr6	134879110	134901594	1190002F15Rik	GeneID:381822	+	0.852877	0.784647	0.724945	0.740938	0.65885
chr14	79688557	79701442	1190002H23Rik	GeneID:66214	-	8.06113	5.62853	9.21627	6.26803	0.896553
chr1	173288580	173290929	1190002J23Rik	GeneID:68874	-	2.89644	2.15858	2.25243	2.27508	0.996764
chr10	119664116	119669126	1190005P17Rik	GeneID:66225	+	1.60714	1.82398	1.37755	1.4847	0.734694
chr4	153397420	153400259	1190007F08Rik	GeneID:68859	-	2.71913	2.26852	2.20062	2.05556	0.966048
chr8	72229036	72240801	1200003I07Rik	GeneID:66869	-	1.93034	1.43615	2.18905	1.79934	0.895521
chr19	5850974	5875208	1200004M23Rik	GeneID:67457	-	1.43706	1.52669	1.25075	1.19738	0.926488
chr10	90545784	90565358	1200009F10Rik	GeneID:67454	+	0.536009	0.511215	0.565527	0.657615	0.554901
chr14	76486039	76510622	1200011I18Rik	GeneID:67467	-	1.35558	1.14442	1.25	1.17131	0.686256
chr5	136598937	136611871	1200011O22Rik	GeneID:71735	-	1.38594	1.05469	1.16875	0.909375	0.648436
chrX	45499704	45514740	1200013B08Rik	GeneID:74131	+	1.75461	1.74326	1.38581	1.5461	0.765958
chr11	72861382	72893718	1200014J11Rik	GeneID:66874	+	1.01605	1.02408	1.30016	1.03692	0.687802
chr4	153531594	153534793	1200015A19Rik	GeneID:67808	-	1.67761	1.22388	0.895524	1.14925	0.835819
chr2	118962737	118982691	1200015F23Rik	GeneID:67809	-	1.42259	1.08033	1.39115	1.42026	0.728754
chr1	153214829	153275511	1200016B10Rik	GeneID:66875	-	0.985928	0.928238	0.755628	0.753285	0.565195
chr2	22868336	22870196	1200016E24Rik	GeneID:319202	-	1.38567	1	0.668943	0.40273	0.296928
chr11	74462378	74484359	1300001I01Rik	GeneID:74148	+	4.34816	3.8449	3.4013	3.77874	0.77549
chr11	77328619	77333964	1300007F04Rik	GeneID:67477	+	1.42786	1.8408	1.12438	1.01244	1.13433
chr11	100957636	100981157	1300010M03Rik	GeneID:67998	-	0.685568	0.951549	0.863918	0.747421	0.811339
chr5	120933291	120953627	1300012G16Rik	GeneID:71772	-	1.05855	1.30884	0.932263	1.10792	0.65442
chr17	29797546	29840304	1300018I05Rik	GeneID:74157	+	2.13232	2.31934	1.94974	1.94911	0.816156
chr15	88919537	88930770	1300018J18Rik	GeneID:223776	+	1.44027	1.87201	0.921502	1.34812	0.843004
chr7	25184647	25207796	1500002O20Rik	GeneID:71997	+	1.67049	1.92909	1.89364	1.58185	0.714284
chr7	112880723	112885014	1500003O22Rik	GeneID:101867	-	1.97561	1.90244	1.53387	1.57724	0.747967
chr14	56200361	56204091	1500005A01Rik	GeneID:85308	-	2.76989	2.3267	2.77557	2.63352	0.889205
chr11	68829615	68849972	1500010J02Rik	GeneID:68964	+	0.688073	0.926607	0.686928	0.653671	0.831424
chr5	115258205	115263985	1500011B03Rik	GeneID:66236	-	1.85096	1.67068	1.56731	1.43269	0.76923
chr2	166888434	166891362	1500012F01Rik	GeneID:68949	+	3.94496	2.82875	2.33334	2.79817	0.932721
chr1	43787539	43799392	1500015O10Rik	GeneID:78896	+	1.71122	1.35973	1.23762	1.0759	0.651814
chr7	4612123	4636565	1500019G21Rik	GeneID:66245	-	1.76477	1.80881	1.80681	1.48649	0.857856
chr16	4874777	4880315	1500031H01Rik	GeneID:207740	-	3.09069	4.08578	4.64216	4.38726	0.82108
chr15	82176476	82179492	1500032L24Rik	GeneID:69029	+	2.19091	1.66667	2.4	1.80606	0.921214
chr8	73993086	74000326	1500034J01Rik	GeneID:66498	+	1.68831	1.64286	1.34199	1.38528	0.872294
chr8	87598934	87604645	1500041N16Rik	GeneID:67836	-	5.11353	5.55556	4.63526	4.6087	0.925118
chr4	115809296	115817221	1520402A15Rik	GeneID:68075	-	0.703936	0.952382	0.944097	1.11387	0.817805
chr10	79635689	79637864	1600002K03Rik	GeneID:69770	+	1.44225	1.79868	1.59406	1.54786	1.0495
chr17	15080189	15082944	1600012H06Rik	GeneID:67912	+	1.30841	1.63552	1.32399	1.40498	0.931464
chr2	180316009	180320339	1600027N09Rik	GeneID:73247	+	1.42318	1.51213	1.26685	1.4717	1.1752
chr12	111905898	111920829	1700001K19Rik	GeneID:66323	-	3.06411	3.53134	2.06553	1.74786	0.58832
chr11	97632795	97637232	1700001P01Rik	GeneID:72215	-	4.53476	3.86631	2.98396	3.58021	0.812835
chr7	134654806	134656383	1700008J07Rik	GeneID:629159	+	2.47368	2.95088	2.22807	2.59649	0.894737
chr19	56889843	56897029	1700010L13Rik	GeneID:75628	+	1.18696	0.913045	1.02174	0.932608	0.791304
chr17	87788911	87827081	1700011E24Rik	GeneID:75467	-	0.669467	0.530111	0.540616	0.679973	0.628851
chr1	155272339	155299704	1700012A16Rik	GeneID:71836	+	3.27131	3.55728	2.67553	2.12741	0.747023
chr12	3235511	3238286	1700012B15Rik	GeneID:74173	+	3.54348	4.07143	5.04658	4.1118	1.31988
chr17	24607418	24608547	1700012G19Rik	GeneID:67078	+	2.06642	1.64575	1.47601	1.42066	0.974169
chr1	179659945	179683436	1700016C15Rik	GeneID:69428	+	1.19608	1.08359	1.11971	1.06811	0.678018
chr13	5854397	5857338	1700016G22Rik	GeneID:71867	-	0.792051	1.04587	1.08257	1.24465	0.801225
chr9	57100129	57110260	1700017B05Rik	GeneID:74211	-	2.94384	2.9529	2.22102	2.12138	0.817028
chr8	11840521	11855761	1700018L24Rik	GeneID:75528	+	0.608147	0.50983	0.435394	0.491573	0.484551
chr2	180460044	180476983	1700019H03Rik	GeneID:228993	+	1.53987	1.24706	1.22876	1.25098	0.88497
chr2	130230995	130231810	1700020A23Rik	GeneID:75656	+	1.16092	1.11111	0.9387	0.689655	0.348659
chr19	5502771	5503787	1700020D05Rik	GeneID:75555	-	1.55056	1.21349	1.18352	0.812734	0.580526
chr3	88086682	88100760	1700021C14Rik	GeneID:76927	-	1.3037	1.05037	1.05037	1.04	0.754073
chr4	42982832	42987197	1700022I11Rik	GeneID:67317	+	3.02957	2.21774	2.05645	1.4086	0.475807
chr6	30462304	30469963	1700025E21Rik	GeneID:75647	+	0.423157	0.541052	0.343158	0.602105	0.572631
chr10	76025017	76032945	1700027D21Rik	GeneID:76573	+	0.422361	0.859214	0.689442	0.579712	0.654243
chr17	46266226	46281147	1700027N10Rik	GeneID:75564	-	1.22365	1.08262	0.876067	0.988601	0.847581
chr1	44143458	44159286	1700029F09Rik	GeneID:75623	-	0.717808	0.778081	0.828767	0.828765	0.472603
chr4	125827846	125839870	1700029G01Rik	GeneID:66938	-	2.96727	3.10802	2.38789	1.94599	0.797052
chr2	92223075	92223758	1700029I15Rik	GeneID:75641	+	1.53307	1.69261	1.5214	1.60311	0.634241
chr2	172298028	172299831	1700029J11Rik	GeneID:76426	+	3.55137	4.32191	3.37328	3.20205	0.702054
chr2	173394165	173403842	1700030G11Rik	GeneID:70065	-	0.613384	0.613383	0.98513	0.808549	0.832711
chr8	119493499	119502843	1700030J22Rik	GeneID:69528	-	1.04554	0.956357	0.865274	0.595825	0.567363
chr8	74967825	74984440	1700030K09Rik	GeneID:72254	+	1.22781	1.36291	0.896687	0.748344	0.715232
chr11	29447950	29478350	1700034F02Rik	GeneID:73324	+	0.91055	1.01603	0.843038	0.950211	0.696203
chr18	85116686	85120916	1700034H14Rik	GeneID:67105	-	1.01902	0.888586	0.883151	0.706522	0.692935
chr11	58134189	58137941	1700047K16Rik	GeneID:73335	+	1.06233	1.26062	0.781869	0.934843	1.03966
chr8	126364744	126384109	1700054N08Rik	GeneID:73420	-	1.04756	1.3258	1.12366	1.02854	0.546968
chr8	97835415	97845228	1700055M20Rik	GeneID:73407	+	0.608855	0.804429	0.538746	0.56273	0.391144
chr1	185856911	185858180	1700056E22Rik	GeneID:73363	-	1.12363	0.850907	1.01818	1.21818	0.98182
chr17	57015056	57028261	1700061G19Rik	GeneID:78625	+	1.90586	1.53549	1.06636	0.9892	0.688272
chr7	138478136	138480230	1700063I17Rik	GeneID:68223	+	1.44851	0.744184	0.72093	0.664452	0.342191
chr18	56748002	56754433	1700065I17Rik	GeneID:67343	+	0.940366	0.722476	0.928899	0.635323	0.527523
chr9	54996288	54997206	1700071A11Rik	GeneID:76611	-	1.67803	1.30682	1.23485	1.32576	0.863634
chr6	29997407	29999144	1700080G18Rik	GeneID:73533	-	1.56207	1.76897	0.920691	1.68965	0.755171
chr11	104194543	104303605	1700081L11Rik	GeneID:76719	-	2.05241	1.80736	1.60154	1.35373	0.759056
chr15	78965085	78971681	1700088E04Rik	GeneID:27660	-	1.92064	1.82086	1.56009	1.19728	0.61678
chr19	8815208	8815715	1700092M07Rik	GeneID:74307	+	2.85259	2.40239	2.21514	2.4502	0.796812
chr3	89866718	89869798	1700094D03Rik	GeneID:73545	+	0.948793	1.00602	0.933736	0.933737	0.665664
chr11	69634373	69635667	1700095G12Rik	GeneID:74288	-	1.0942	1.05072	0.815217	0.579711	0.525364
chr11	109208181	109214965	1700096J18Rik	GeneID:67927	+	1.03355	1.15212	0.883667	1.05145	0.736017
chr17	30759394	30762030	1700097N02Rik	GeneID:67522	-	0.974842	0.990565	0.754717	0.786162	0.534592
chr9	108295165	108300094	1700102P08Rik	GeneID:112418	+	1.90231	2.36247	1.87403	1.19795	0.799487
chr5	3571716	3584341	1700109H08Rik	GeneID:77036	+	4.25079	4.62698	4.67619	4.1	0.587302
chr11	101280128	101286647	1700113I22Rik	GeneID:73635	-	0.881549	1.04328	1.17768	0.856494	0.546698
chr7	134747407	134748313	1700120K04Rik	GeneID:68232	-	2.00758	1.80303	1.58333	1.22349	0.579543
chr17	48173695	48175243	1700122O11Rik	GeneID:76651	-	0.950705	1.02113	0.721831	0.90845	0.598593
chr2	38852996	38861688	1700123D08Rik	GeneID:76646	+	4.26628	4.69428	3.75148	3.57791	0.907296
chr14	55305053	55309577	1700123O20Rik	GeneID:58248	+	1.33952	1.15119	1.05305	1.22016	0.941644
chr11	84984598	84994647	1700125H20Rik	GeneID:73634	+	0.983607	0.677597	0.699455	0.630237	0.663024
chr2	164295801	164299967	1700126L10Rik	GeneID:73603	-	1.28688	1.40711	1.18853	1.15574	0.683059
chr7	89781470	89797038	1700129I04Rik	GeneID:330577	-	0.775622	1.02355	0.879502	0.803322	0.747924
chr18	80426497	80443841	1810005K13Rik	GeneID:66255	-	1.67439	1.4054	1.48906	1.20463	0.772202
chr16	91014281	91044755	1810007M14Rik	GeneID:67367	-	6.14225	5.76936	6.48316	4.07997	0.815656
chr10	76949406	76978530	1810008A18Rik	GeneID:108707	-	1.95371	1.86376	1.92401	1.72314	0.686461
chr19	8963393	8965230	1810009A15Rik	GeneID:66276	+	2.12287	2.12628	1.39932	2.06143	0.976108
chr16	20611674	20618942	1810009K13Rik	GeneID:66275	+	1.2095	1.26998	1.31966	1.79913	0.868251
chr11	106889537	106891761	1810010H24Rik	GeneID:69066	+	3.1541	1.88525	2.31803	1.93771	1.02295
chr16	8830188	8859017	1810013L24Rik	GeneID:69053	+	4.11884	3.12588	3.32218	2.84419	0.765843
chr16	17147072	17148936	1810015A11Rik	GeneID:69101	+	3.57823	3.78572	3.27211	3.2415	0.625851
chr15	25773019	25903442	1810015C04Rik	GeneID:66270	+	0.909999	1.09998	0.81443	0.858268	0.811644
chr4	133074878	133086705	1810019J16Rik	GeneID:69073	+	1.40661	1.26115	0.909091	0.818184	0.515701
chr7	104698850	104727925	1810020D17Rik	GeneID:66273	-	0.7229	0.791083	0.477272	0.715909	0.656469
chr12	82571691	82586097	1810020G14Rik	GeneID:66272	-	1.02624	0.864432	0.844022	1.00583	0.688049
chr3	14606284	14611221	1810022K09Rik	GeneID:69126	-	2.30256	1.9718	1.87948	1.63077	0.833335
chr2	127012091	127034016	1810024B03Rik	GeneID:329509	-	0.590662	0.513571	0.636263	0.749188	0.676437
chr7	80700038	80703279	1810026B05Rik	GeneID:69170	-	4.75074	3.88724	3.48962	2.8635	0.934715
chr9	21397166	21400391	1810026J23Rik	GeneID:69773	+	3.36012	3.50298	2.49703	2.19941	0.866069
chr8	69000245	69010406	1810029B16Rik	GeneID:66282	-	2.20253	2.02351	2.36528	2.10127	0.622061
chr4	34715921	34725586	1810030N24Rik	GeneID:66291	-	0.633146	0.74488	0.66108	0.636871	0.64432
chrX	12232010	12250672	1810030O07Rik	GeneID:69155	-	1.93406	1.74847	2.14041	1.72894	0.515261
chr11	116532983	116537830	1810032O08Rik	GeneID:66293	+	4.47287	3.57881	4.34367	4.0956	0.974159
chr12	88784862	88790868	1810035L17Rik	GeneID:380773	+	3.73759	2.90307	3.08274	3.01182	0.758865
chr3	122627315	122629112	1810037I17Rik	GeneID:67704	+	1.06164	0.821917	1.04452	1.11302	0.530822
chr5	140299548	140302797	1810042K04Rik	GeneID:66506	-	1.60237	1.23145	1.55786	1.51335	0.786351
chr10	77441395	77448183	1810043G02Rik	GeneID:67884	+	2.99105	2.24385	2.27964	1.55481	0.75168
chr11	119960248	119962018	1810043H04Rik	GeneID:208501	+	3.6598	3.45017	2.7835	2.88316	0.94502
chr4	82866205	82970093	1810054D07Rik	GeneID:69863	-	3.03475	2.45548	3.69587	2.70505	0.69098
chr7	31340460	31344665	1810054G18Rik	GeneID:75660	-	1.25341	0.980926	1.14714	1.23978	0.871935
chr19	8847019	8848932	1810059G22Rik	GeneID:67706	-	3.42373	3.34915	3.36271	2.27118	1.10848
chr3	36374859	36381221	1810062G17Rik	GeneID:72282	+	1.07143	0.746545	0.529955	0.771888	0.829496
chr8	128946428	128949334	1810063B05Rik	GeneID:67892	+	1.05521	1.55215	0.996931	1	0.90491
chr14	20894858	20902405	1810063B07Rik	GeneID:67509	-	1.6879	1.66667	1.94267	2.0552	0.828023
chr11	119965285	120012588	1810073N04Rik	GeneID:72055	-	2.19136	2.15636	1.72579	1.67503	0.803969
chr15	89207880	89209685	2010001J22Rik	GeneID:70113	-	1.70891	1.06507	1.18151	1.32877	0.924658
chr18	60633845	60661637	2010002N04Rik	GeneID:106878	-	11.5834	14.0897	12.702	14.7418	0.774454
chr19	5366813	5371511	2010003J03Rik	GeneID:69860	+	2.81937	2.59948	2.21466	2.46597	0.814137
chr5	115783251	115791170	2010003O18Rik	GeneID:384281	-	4.07867	2.78675	2.45963	2.13043	0.724638
chr8	113265740	113329772	2010004A03Rik	GeneID:76527	-	0.633274	0.634614	0.577816	0.688284	0.545168
chr16	36231414	36257530	2010005H15Rik	GeneID:76770	+	0.547099	0.637488	0.0903904	0.0913416	0.385347
chr11	5613420	5662379	2010005J08Rik	GeneID:72046	-	1.30595	1.22946	1.13428	1.10765	0.722945
chr5	138220146	138221335	2010007H12Rik	GeneID:69871	+	1.35165	1.78022	1.5348	1.20879	0.842489
chr11	102146275	102150738	2010008E23Rik	GeneID:72053	+	2.09333	2	1.656	1.368	1.11733
chr3	106285813	106288831	2010016I18Rik	GeneID:69206	-	3.14545	3.47273	2.40606	2.71818	0.909088
chr2	155970010	155971529	2010100O12Rik	GeneID:67067	+	13.2615	10.6255	9.56536	7.26855	0.915193
chr10	61570404	61573761	2010107G23Rik	GeneID:69894	-	0.438234	0.617648	0.520586	0.829411	0.744116
chr5	93635540	93642671	2010109A12Rik	GeneID:75610	+	1.18996	1.44541	1.03057	1.03275	0.873362
chr12	33063652	33067808	2010109K11Rik	GeneID:72123	+	3.30137	2.98904	2.21918	2.3863	0.912329
chr9	117974213	118059198	2010110K16Rik	GeneID:67899	-	0.788656	0.748876	0.665167	0.696644	0.492909
chr13	63116294	63400964	2010111I01Rik	GeneID:72061	+	3.8274	4.22845	4.18804	3.82094	0.650529
chr3	108359343	108365297	2010200O16Rik	GeneID:67495	-	1.40855	1.50356	1.70309	1.95962	0.933491
chr7	140019143	140044330	2010208K18Rik	GeneID:72096	-	1.01272	0.800391	0.978472	0.80724	0.700588
chr11	75281581	75284147	2010305C02Rik	GeneID:380712	+	3.98418	2.8924	1.93987	2.0981	0.794304
chr6	86315677	86320052	2010309E21Rik	GeneID:66488	+	2.43011	2.07796	1.8414	1.9758	1.06183
chr5	136211360	136220042	2010310D06Rik	GeneID:215210	-	0.927023	0.936882	0.798817	0.932938	0.808677
chr2	50135401	50152197	2010311D03Rik	GeneID:109129	-	1.65526	1.18421	1.14474	1.03947	0.814474
chr8	73891125	73893628	2010315L10Rik	GeneID:67023	+	5.48089	5.45223	4.50955	4.24522	1.00637
chr11	29413055	29415033	2010316F05Rik	GeneID:67939	-	1.22895	1.07744	1.40404	1.15825	0.939396
chr9	64808639	64834781	2010321M09Rik	GeneID:69882	+	1.4192	1.41635	1.11692	0.945816	0.711026
chr14	35165068	35168579	2200001I15Rik	GeneID:69134	-	1.34203	2.2087	0.826087	0.730434	0.478259
chr9	15043489	15063857	2200002K05Rik	GeneID:69137	+	0.837154	0.915138	0.607798	0.72821	0.565369
chr11	77303177	77304914	2210008F06Rik	GeneID:70057	+	1.44138	1.54483	1.39655	1.37931	1.05172
chr7	20522654	20536092	2210010C17Rik	GeneID:70080	-	0.827482	0.786261	1.0458	0.885495	0.743513
chr1	52714301	52784162	2210010L05Rik	GeneID:98682	-	0.887559	0.923111	0.888798	0.801985	0.662671
chr5	144956191	144984447	2210010N04Rik	GeneID:70381	-	1.20036	1.5966	1.55546	1.38551	0.685154
chr7	133513581	133520925	2210013K02Rik	GeneID:73658	-	1.42151	1.6043	1.44086	1.1957	0.888175
chr11	5662181	5688317	2210015D19Rik	GeneID:76508	+	1.16635	1.13213	1.03612	1.06844	0.962929
chr5	115392211	115398549	2210016L21Rik	GeneID:72357	+	1.15012	1.37414	0.73903	0.72748	0.614319
chr7	105739104	105805079	2210018M11Rik	GeneID:233545	-	1.21245	1.14628	0.784503	0.84458	0.688723
chr19	10759031	10760048	2210404E10Rik	GeneID:72305	+	0.823969	0.531836	0.749063	1.05243	0.90637
chr7	4736387	4741162	2210411K11Rik	GeneID:664968	-	1.0961	0.792209	0.66234	0.8026	0.805194
chr7	91257869	91300403	2210412D01Rik	GeneID:70178	-	4.14313	3.31118	2.35974	2.10543	0.87668
chr7	50718615	50726787	2210412E05Rik	GeneID:75690	+	0.938898	1.14053	0.918535	1.00815	0.6721
chr2	104857125	104858164	2210415I11Rik	GeneID:78320	+	1.12687	1.27985	1.20522	1.38806	0.77985
chr6	146981059	146982040	2210417D09Rik	GeneID:66532	+	1.46241	1.85714	0.883457	0.82707	0.639097
chr10	61803004	61813062	2210417K05Rik	GeneID:70162	+	0.938181	1.28182	1.73273	1.64182	0.921816
chr15	74573269	74577117	2300005B03Rik	GeneID:69462	-	0.356741	0.418539	0.463483	0.646068	0.469101
chr2	150408817	150434259	2310001A20Rik	GeneID:71881	-	1.68058	1.86602	1.3068	1.3932	0.738835
chr17	79234929	79247648	2310002B06Rik	GeneID:53951	+	0.897313	1.08689	1.06319	0.987364	0.696683
chr19	54005024	54018950	2310002J21Rik	GeneID:66360	-	1.58271	1.56483	1.44858	1.49031	0.692996
chr2	180447251	180453222	2310003C23Rik	GeneID:76425	+	1.94313	1.27488	0.909953	0.912322	0.860192
chr2	121282837	121284175	2310003F16Rik	GeneID:67693	+	2.44404	2.43321	2	2.08303	0.635381
chr11	120230881	120239931	2310003H01Rik	GeneID:71885	-	3.41506	2.99035	2.38803	1.87258	0.706565
chr11	66851407	66866096	2310004I24Rik	GeneID:66358	-	2.54323	1.90922	2.52306	2.07925	0.789626
chr4	124762391	124787133	2310005N01Rik	GeneID:70088	+	1.06046	0.894946	0.821607	0.835482	0.669972
chr1	180249284	180252824	2310005N03Rik	GeneID:66359	+	12.9682	9.73989	11.1272	7.57514	1.06359
chr2	158607144	158612372	2310007D09Rik	GeneID:71878	+	0.654137	0.621552	0.802004	0.671677	0.631581
chr9	63450462	63489696	2310007F21Rik	GeneID:66939	+	2.10952	2.42847	2.51882	2.6961	0.732373
chr7	125989274	125999771	2310008H09Rik	GeneID:66356	-	1.96803	1.84725	1.80106	1.67673	0.710477
chr7	97273368	97278775	2310010J17Rik	GeneID:78329	-	3.80693	3.99505	3.55198	3.76733	0.849012
chr14	56516122	56519069	2310014G06Rik	GeneID:654795	-	2.67584	2.72171	2.0948	1.74312	0.95413
chr17	36003079	36012541	2310014H01Rik	GeneID:76448	+	1.71375	1.80037	1.48964	1.44068	0.967985
chr7	13512765	13516421	2310014L17Rik	GeneID:381845	+	4.72	3.37714	2.98857	2.71143	0.614286
chr10	69660144	69682459	2310015B20Rik	GeneID:69563	+	0.584137	0.7567	0.53269	0.677384	0.643086
chr6	29222670	29225444	2310016C08Rik	GeneID:69573	+	2.8354	2.42236	3.40373	3.37267	0.978263
chr5	31208891	31210161	2310016E02Rik	GeneID:67695	-	1.50182	1.97091	1.22182	1.30909	0.821817
chr15	77559502	77566811	2310016F22Rik	GeneID:71898	+	0.571122	1.05603	0.78233	0.459053	0.269397
chr15	99556078	99558545	2310016M24Rik	GeneID:66379	+	2.80129	2.21474	1.69872	1.71474	0.80769
chr14	21526774	21542840	2310021P13Rik	GeneID:268721	+	1.97965	1.55631	1.52782	1.49661	0.690636
chr1	193149844	193176804	2310028N02Rik	GeneID:66950	+	1.96104	1.9833	1.8256	1.50742	0.673468
chr4	138657730	138687017	2310028O11Rik	GeneID:433771	-	1.39879	1.3649	1.26585	1.0808	0.647265
chr8	127264157	127275709	2310031A18Rik	GeneID:69627	-	2.15604	2.24832	1.58054	1.28524	0.679529
chr2	167805666	167836118	2310033K02Rik	GeneID:69553	-	2.75906	2.64701	2.59477	2.24178	0.758212
chr11	59021863	59024238	2310033P09Rik	GeneID:67862	+	7.24839	5.60645	4.86129	3.97419	0.91613
chr1	107560490	107650652	2310035C23Rik	GeneID:227446	+	1.1546	1.14969	1.01802	0.848017	0.632163
chr8	87550732	87554185	2310036O22Rik	GeneID:68544	+	2.65306	1.89796	2.23615	1.9621	1.00583
chr15	98349243	98364669	2310037I24Rik	GeneID:69612	-	2.45328	2.14366	1.76011	1.56625	0.762899
chr1	64653054	64663742	2310038H17Rik	GeneID:67099	-	1.85765	2.10018	1.65905	1.40597	0.862917
chr17	46909584	46910356	2310039H08Rik	GeneID:67101	+	4.85328	4.69498	3.76062	3.66795	0.749033
chr11	61497912	61523452	2310040C09Rik	GeneID:69640	+	2.35334	1.68151	1.93611	1.5334	0.786062
chr19	5796401	5845579	2310043N10Rik	GeneID:66961	+	8.23194	10.2409	7.19865	7.40462	0.95485
chr9	57385335	57390989	2310046O06Rik	GeneID:78323	+	1.5267	0.87136	1.01942	1.0534	0.803399
chr11	76015598	76022843	2310047D13Rik	GeneID:116972	+	1.13853	0.965368	0.77489	0.80736	0.766233
chr13	34254833	34270041	2310047M15Rik	GeneID:69666	+	1.04219	0.857945	0.814345	0.928268	0.517581
chr2	12268891	12341087	2310047O13Rik	GeneID:66960	-	1.69089	1.82618	1.82617	1.55359	0.617425
chr16	36043930	36071601	2310056P07Rik	GeneID:70186	-	2.47545	2.32546	1.87909	1.94636	0.866364
chr8	3587676	3609047	2310057J16Rik	GeneID:69697	+	0.941307	1.09745	1.00997	1.04097	0.563676
chr7	138486232	138506212	2310057M21Rik	GeneID:68277	-	1.30465	1.08721	0.908141	0.902323	0.750001
chr8	119412585	119445336	2310061C15Rik	GeneID:66531	-	1.24623	1.11994	1.06672	1.00159	0.650518
chr8	125000090	125005647	2310061F22Rik	GeneID:66965	+	4.6577	4.3374	4.01711	3.29339	0.931539
chr11	115626747	115660347	2310067B10Rik	GeneID:71947	+	0.718288	0.789885	0.610118	0.529181	0.719065
chr7	109054443	109060398	2400001E08Rik	GeneID:66508	+	1.45843	1.58432	0.980999	1.04276	0.938242
chr8	112195229	112217164	2400003C14Rik	GeneID:71955	-	1.99132	1.84908	1.75353	1.71553	0.684037
chr2	172266078	172295399	2410001C21Rik	GeneID:66404	+	2.57118	2.51823	2.39062	2.02604	0.730033
chr11	119951836	119960045	2410002I01Rik	GeneID:78777	-	1.61789	1.44106	1.38618	1.55894	1.02439
chr13	104933397	104968503	2410002O22Rik	GeneID:66975	-	0.803303	0.577329	0.730482	0.684686	0.641141
chr9	72950268	72952220	2410004A20Rik	GeneID:66991	+	1.17905	1.05405	0.932432	1.17568	0.584458
chr3	145600996	145607239	2410004B18Rik	GeneID:66421	+	3.05116	2.17907	2.01163	1.30465	0.795349
chr8	73775024	73796275	2410004L22Rik	GeneID:76478	-	0.765296	0.733037	0.622914	0.714126	0.579532
chr4	19502354	19534079	2410005O16Rik	GeneID:66302	+	1.12225	1.13773	0.729421	0.656071	0.73268
chr11	62416392	62418311	2410006H16Rik	GeneID:69221	+	11.6407	9.33221	9.24069	7.74237	1.30508
chr11	4118254	4122412	2410008K03Rik	GeneID:71962	+	1.42466	1.54795	1.59452	1.20548	0.791783
chr11	62080726	62094897	2410012H22Rik	GeneID:69747	-	4.02655	3.45871	3.65635	2.4882	0.852509
chr5	115595100	115608155	2410014A08Rik	GeneID:109154	-	1.53966	1.81804	1.6563	1.84292	0.864699
chr17	56746875	56749194	2410015M20Rik	GeneID:224904	-	2.99675	2.63637	2.67857	2.18182	0.860391
chr7	134400473	134404181	2410015N17Rik	GeneID:66422	-	1.53276	1.90598	1.04274	1.41026	1.03988
chr10	39969009	39977471	2410016F19Rik	GeneID:67371	-	3.318	2.702	2.518	2.95	0.960001
chr12	85291620	85293896	2410016O06Rik	GeneID:71952	+	2.23127	2.49512	2.50814	3.07818	0.817587
chr12	4234063	4240123	2410017P09Rik	GeneID:69709	+	1.06588	1.10588	1.05883	1.14117	0.86588
chr5	33943002	33972004	2410018C17Rik	GeneID:74504	-	1.05604	0.92382	0.970229	0.833627	0.700527
chr8	86773805	86781225	2410018C20Rik	GeneID:67873	-	1.64883	1.39401	1.32548	1.06638	0.832977
chr8	73232059	73241549	2410018E23Rik	GeneID:637079	+	0.680452	1.00564	0.718044	0.8797	0.738721
chr16	15848534	15863415	2410018G20Rik	GeneID:72083	-	0.650002	0.542856	0.578572	0.632857	0.52857
chr3	145239172	145268209	2410019A14Rik	GeneID:229937	+	1.09799	0.796152	0.855644	0.729658	0.651791
chr8	13884795	13890270	2410022L05Rik	GeneID:66423	-	1.29064	0.74138	0.928571	0.935962	0.746303
chr5	110790770	110816146	2410025L10Rik	GeneID:381668	-	1.07685	1.16731	0.928015	0.955255	0.723736
chr2	112219368	112254394	2410042D21Rik	GeneID:72425	+	0.88722	0.696994	0.661653	0.665413	0.518797
chr9	58500685	58589364	2410076I21Rik	GeneID:73673	-	1.11407	1.23046	0.934488	0.886597	0.543732
chr17	79284236	79306218	2410078J06Rik	GeneID:73671	-	0.470716	0.659436	1.17245	0.853578	0.634491
chr17	79336476	79346839	2410091C18Rik	GeneID:73694	+	0.779964	0.890877	0.749554	0.828263	0.769232
chr15	75900614	75911342	2410104I19Rik	GeneID:67959	-	3.86515	2.90718	3.37653	2.72154	1.02452
chr19	18745270	18779282	2410127L17Rik	GeneID:67383	+	1.20493	1.05162	0.973804	0.953774	0.591677
chr14	99433769	99445299	2410129H14Rik	GeneID:76789	-	2.11577	2.07215	1.79194	1.9547	0.729868
chr6	72309708	72312375	2500002L14Rik	GeneID:66510	-	2.64577	3.10658	2.11912	2.22257	0.902821
chr3	90302880	90313365	2500003M10Rik	GeneID:66511	-	4.30195	3.09946	4.05329	3.76377	1.27531
chr2	153168231	153171809	2500004C02Rik	GeneID:72326	-	1.71758	2.14121	1.98559	1.86455	0.824207
chr16	18836673	18840206	2510002D24Rik	GeneID:72307	+	1.09826	1.14162	0.942197	0.765897	0.679189
chr10	62021218	62041205	2510003E04Rik	GeneID:72320	-	1.99535	1.49302	1.76395	1.77907	0.687207
chr4	129277951	129285134	2510006D16Rik	GeneID:76799	+	1.63913	1.43261	1.72826	1.4587	0.67826
chr4	147315004	147321423	2510039O18Rik	GeneID:77034	+	1.46789	0.963304	0.788989	1.31193	0.759174
chr8	74743629	74747674	2510049I19Rik	GeneID:67922	+	1.59116	1.32597	1.25415	1.16022	0.558009
chr11	120325640	120328914	2600005N12Rik	GeneID:70317	-	1.4497	1.18343	1.29586	1.3432	0.819528
chr2	130479819	130490381	2600009E05Rik	GeneID:77006	-	0.716816	0.838937	0.76991	0.79823	0.684955
chr2	101555269	101637862	2600010E01Rik	GeneID:72446	-	0.75426	0.692116	0.808595	0.752841	0.73118
chr6	13817735	13823347	2610001J05Rik	GeneID:66520	-	0.608273	1.0146	0.725062	0.851582	0.586374
chr4	154624105	154630792	2610002J02Rik	GeneID:67513	+	1.3446	1.20495	1.38514	1.21396	0.657659
chrX	104982683	105011620	2610002M06Rik	GeneID:67028	-	0.518421	0.355264	0.609651	0.578071	0.530702
chr17	25965992	25968711	2610003J06Rik	GeneID:72106	+	3.39687	2.29062	1.48438	1.66875	0.734377
chr9	45791661	45820803	2610005M20Rik	GeneID:70308	-	1.45201	1.51134	1.54537	1.3185	0.81588
chr7	16857362	16859051	2610014I16Rik	GeneID:66300	-	3.90625	4	3.28472	3.24653	0.972225
chr10	20067631	20081125	2610016C23Rik	GeneID:71804	+	2.0274	2.35921	2.13242	1.51294	0.541856
chrX	48194613	48245033	2610018G03Rik	GeneID:70415	+	0.934288	0.932635	0.985643	0.856987	0.54721
chr9	86200841	86358523	2610018I03Rik	GeneID:70348	-	0.725742	0.68681	0.666086	0.561303	0.637226
chr7	126937644	126992457	2610020H08Rik	GeneID:434234	+	2.01848	2.43378	1.92197	1.64476	0.701234
chr18	34602005	34666477	2610024E20Rik	GeneID:225358	-	1.12755	1.05156	0.757777	0.777331	0.630667
chr5	77723276	77739083	2610024G14Rik	GeneID:56412	-	1.24417	1.15089	1.02743	0.877917	0.744858
chr4	125825247	125827118	2610027C15Rik	GeneID:230752	+	1.97619	2.33333	1.71429	1.29252	0.816327
chr14	56364550	56372901	2610027L16Rik	GeneID:67842	+	1.40726	1.4496	1.36088	1.54838	0.725804
chr14	64479201	64538641	2610028A01Rik	GeneID:72400	+	1.20402	0.974678	1.24367	1.2064	0.772573
chr4	21683986	21703739	2610029I01Rik	GeneID:77032	-	0.808912	0.726846	0.550997	0.738569	0.596719
chr11	112905203	113062945	2610035D17Rik	GeneID:72386	-	0.579863	0.754501	0.873185	0.907067	0.613552
chr10	29915815	29920346	2610036L11Rik	GeneID:66311	-	0.753316	0.649868	0.623342	0.803714	0.62334
chr16	90719557	90727616	2610039C10Rik	GeneID:66578	-	0.954825	0.691991	0.975361	0.759755	0.718684
chr2	164286496	164291012	2610042O14Rik	GeneID:66460	+	1.64191	1.37931	1.37931	1.50133	0.891246
chr9	95361396	95412415	2610101N10Rik	GeneID:67958	-	1.45136	1.27322	1.18579	1.19891	0.628963
chr17	36036797	36046990	2610110G12Rik	GeneID:73242	-	2.19134	2.14079	1.48014	1.5704	0.918773
chr4	130125775	130168392	2610200G18Rik	GeneID:67149	+	1.63943	1.09764	0.971284	0.870451	0.65603
chr7	88907839	88914376	2610204K14Rik	GeneID:67148	+	1.64091	1.46137	1.08409	1.26136	0.670455
chr11	106060668	106077681	2610204L23Rik	GeneID:67163	-	1.01695	0.852672	0.891787	0.827902	0.756191
chr12	113826995	113853768	2610204M08Rik	GeneID:70435	+	2.48321	2.44963	1.39739	1.70896	0.720151
chr2	30663497	30678534	2610205E22Rik	GeneID:66617	+	3.42553	3.19716	2.78156	3.12482	0.876596
chr14	104876751	104921883	2610206B13Rik	GeneID:72486	-	1.06015	0.844473	0.856623	0.862697	0.702916
chr7	125274826	125387151	2610207I05Rik	GeneID:233789	-	2.03818	1.82995	1.73919	1.43406	0.658037
chr7	107307787	107309875	2610209A20Rik	GeneID:67164	+	0.647841	0.465116	0.817274	0.803987	0.797343
chr14	70537974	70553618	2610301G19Rik	GeneID:219158	-	2.32735	2.59669	2.30663	1.9779	0.732042
chr2	157854530	157903056	2610304G08Rik	GeneID:70470	+	0.766552	0.767126	0.860729	0.703197	0.65297
chr16	17113491	17125199	2610318N02Rik	GeneID:70458	-	0.896839	0.700499	0.840266	0.84526	0.695506
chr11	78075258	78104125	2610507B11Rik	GeneID:72503	+	1.51715	1.47317	1.46262	1.21108	0.780125
chr2	117075475	117097276	2610510H03Rik	GeneID:68215	+	1.55616	1.60305	1.84297	1.41549	0.654309
chr8	119445640	119465403	2610510J17Rik	GeneID:72155	+	1.95311	1.67409	1.45838	1.33881	0.697537
chr16	57302113	57606956	2610528E23Rik	GeneID:66497	-	0.769923	0.74534	0.660726	0.717065	0.734893
chr2	106802686	106814554	2700007P21Rik	GeneID:212772	-	1.42904	1.11386	0.89109	1.05611	0.67657
chr11	83567139	83597256	2700008B19Rik	GeneID:217026	+	1.30331	1.06882	1.09176	0.851319	0.687342
chr10	33646742	33678597	2700019D07Rik	GeneID:72580	-	1.15597	1.22258	1.08773	1.00325	0.568644
chr5	74489102	74490362	2700023E23Rik	GeneID:70036	+	4.89455	3.39272	4.58545	4.29091	0.799998
chr8	63369188	63386379	2700029M09Rik	GeneID:72612	+	1.69599	1.64295	1.60155	1.41526	0.750321
chr5	137735897	137736892	2700038N03Rik	GeneID:70240	+	1.85338	1.69173	1.31203	1.55639	0.774437
chr1	133424564	133436449	2700049P18Rik	GeneID:108900	+	0.74959	1.04777	0.790775	0.840197	0.774301
chr7	140829389	140864654	2700050L05Rik	GeneID:214764	+	1.36948	1.33733	1.19297	1.00599	0.643232
chr4	34497864	34514157	2700059D21Rik	GeneID:433693	+	1.95973	1.34228	1.0255	1.26846	0.731545
chr14	20630624	20643045	2700060E02Rik	GeneID:68045	-	1.12981	0.865385	1.05449	0.879808	0.620192
chr19	60603769	60656883	2700078E11Rik	GeneID:78832	-	1.23272	1.18945	0.968339	0.920845	0.644326
chr7	149194458	149246939	2700078K21Rik	GeneID:101513	-	0.930668	1.02293	0.756265	0.906666	0.708801
chr19	7495039	7500394	2700081O15Rik	GeneID:108899	+	1.24069	1.21588	0.947892	0.992554	0.575683
chr6	30431233	30459706	2700094F01Rik	GeneID:72649	-	1.08	1.2	1.03822	0.973331	0.64178
chr12	56146648	56181097	2700097O09Rik	GeneID:72658	-	0.733993	0.716462	0.628811	0.708079	0.659297
chr17	95151536	95174471	2700099C18Rik	GeneID:77022	+	0.539916	0.453781	0.663865	0.579833	0.629204
chr5	112766992	112772043	2810002G02Rik	GeneID:70118	-	2.64631	1.83969	1.95929	2.04835	0.936388
chr12	86629603	86640308	2810002I04Rik	GeneID:72350	+	1.2614	1.12105	1.12281	1.2614	0.605262
chr12	112951482	112972402	2810002N01Rik	GeneID:68020	+	1.01575	0.742406	0.778404	0.87964	0.654668
chr8	127363257	127386891	2810004N23Rik	GeneID:66523	-	1.08316	0.731006	0.831623	0.895275	0.508214
chr5	124778098	124790130	2810006K23Rik	GeneID:72650	+	1.00655	0.900164	0.662847	0.708673	0.862518
chr13	108834668	108839340	2810008M24Rik	GeneID:75616	+	1.67979	1.28609	1.14173	1.4042	0.711285
chr18	34918560	34933414	2810012G03Rik	GeneID:66306	+	1.1	1.04714	1.07428	0.97143	0.635716
chr13	17787247	17790939	2810021B07Rik	GeneID:66308	+	3.80627	3.93163	4.18234	3.67236	0.777777
chr1	159342483	159350366	2810025M15Rik	GeneID:69953	+	0.36307	0.663901	0.383819	0.520748	0.566391
chr9	88415890	88417372	2810026P18Rik	GeneID:72655	-	3.70922	2.69858	2.78723	2.28014	0.585105
chr3	53267739	53285677	2810046L04Rik	GeneID:212127	+	1.62186	1.2588	1.44975	1.27135	0.734922
chr5	24218087	24236498	2810046M22Rik	GeneID:269633	-	0.789149	0.909989	0.912453	0.803944	0.623921
chr19	47206729	47212784	2810048G17Rik	GeneID:72691	-	2.03059	1.59764	1.70353	1.64235	0.835292
chr3	88489740	88516844	2810403A07Rik	GeneID:74200	+	2.97597	2.60628	2.49908	2.01016	0.739372
chr17	75936426	75951286	2810405J04Rik	GeneID:72722	-	1.29	1.19286	1.21857	1.10714	0.734286
chr7	106614520	106622532	2810406K13Rik	GeneID:72184	+	5.39506	4.77983	4.17284	4.09877	0.882714
chr3	58380580	58397466	2810407C02Rik	GeneID:69227	+	1.50983	1.41678	1.07602	1.25819	0.743121
chr9	65738130	65751358	2810417H13Rik	GeneID:68026	+	0.716488	0.701077	0.539292	0.531588	0.61479
chr8	73028195	73030638	2810428I15Rik	GeneID:66462	-	2.83333	2.34295	2.07692	1.71474	1.13462
chr4	41659065	41660538	2810432D09Rik	GeneID:69961	-	1.98932	1.67971	1.85054	1.89324	0.900353
chr18	12802309	12895560	2810439F02Rik	GeneID:72747	+	1.24992	1.33407	0.825022	0.935854	0.595427
chr19	10624956	10630730	2810441K11Rik	GeneID:68642	-	2.0024	1.57452	1.45433	1.23558	0.483171
chr12	112110832	112127324	2810452K22Rik	GeneID:67236	-	2.17577	2.01997	1.31558	1.32357	0.86551
chr12	112088516	112107288	2810455K09Rik	GeneID:72805	+	1.11922	1.05353	0.924573	0.855231	0.699515
chr9	40821724	40965577	2810457I06Rik	GeneID:72828	-	3.2528	2.6914	2.06912	1.95308	0.765164
chr11	97606221	97606821	2810474C18Rik	GeneID:72785	+	1.92913	1.83071	2.35433	2.13779	1.05118
chr6	149257953	149284178	2810474O19Rik	GeneID:67246	+	1.57915	1.94313	1.61422	1.32227	0.69763
chr9	13632171	13650966	2810485I05Rik	GeneID:72826	+	1.565	1.25759	1.63548	1.38518	0.821386
chr19	24550267	24551964	2900009I07Rik	GeneID:68034	-	2.48959	2.41319	3.42361	2.17708	0.868057
chr17	27259610	27270836	2900010M23Rik	GeneID:67267	-	1.65699	1.52731	1.18942	1.26621	0.853244
chr8	15009793	15027472	2900016B01Rik	GeneID:67262	+	2.43401	2.3033	3.35152	2.95051	0.911169
chr5	108337357	108416052	2900024C23Rik	GeneID:67266	-	1.59703	1.25454	1.27124	1.17588	0.846756
chr16	20695130	20703109	2900046G09Rik	GeneID:78408	+	2.2165	1.73196	1.63711	1.71959	0.698968
chr2	112295182	112307593	2900064A13Rik	GeneID:73024	+	1.13002	0.956663	1.09149	1.05136	0.699838
chr17	71343133	71351873	2900073G15Rik	GeneID:67268	-	2.47544	2.48134	2.01375	2.39686	0.844793
chr8	41393405	41470107	2900075B16Rik	GeneID:78506	+	0.939968	0.833966	0.748479	0.710485	0.522417
chr7	134158565	134160866	2900092E17Rik	GeneID:67278	-	2.21825	1.81759	1.77524	1.40065	1.35831
chr2	156213802	156225333	2900097C17Rik	GeneID:347740	-	1.1745	1.19967	0.775168	0.667785	0.536912
chr11	49988353	50013611	3010026O09Rik	GeneID:68067	+	2.4439	2.52975	2.22244	1.93366	0.624388
chr13	108832313	108835338	3021401N23Rik	GeneID:70680	-	1.40909	1.25758	1.2606	1.53939	1.03636
chr2	3630730	3699406	3110001A13Rik	GeneID:66540	+	22.8752	20.874	18.8358	14.1151	0.936582
chr16	13672113	13678478	3110001I22Rik	GeneID:66598	+	1.56452	1.67281	1.44009	1.50461	0.801844
chr14	35050219	35123689	3110001K24Rik	GeneID:75698	-	0.607664	0.542077	0.56855	0.517188	0.590674
chr18	12327239	12348483	3110002H16Rik	GeneID:76482	+	1.43159	1.6663	1.1079	1.03893	0.748609
chr10	17731067	17770263	3110003A17Rik	GeneID:73112	-	0.826711	0.801371	0.804793	0.941782	0.58904
chr11	120319443	120325668	3110023B02Rik	GeneID:67291	+	1.37209	1.25116	1.24419	1.29535	0.930231
chr13	105607320	105628739	3110031B13Rik	GeneID:67288	+	0.823203	0.856355	0.679558	0.563535	0.7337
chr5	125483845	125492917	3110032G18Rik	GeneID:73121	+	3.07322	3.85549	2.22158	2.37187	0.610788
chr7	88926880	88934317	3110040N11Rik	GeneID:67290	-	2.17521	1.8547	1.89102	1.55342	0.690172
chr4	35138531	35173129	3110043O21Rik	GeneID:73205	-	0.763098	0.565679	0.728928	0.706151	0.561882
chr10	62487260	62521560	3110049J23Rik	GeneID:67307	+	0.605201	0.683244	0.581483	0.66794	0.612088
chr6	38482560	38483885	3110054G05Rik	GeneID:73239	-	1.7148	1.65343	1.86282	1.77257	1.01083
chr12	72110339	72116875	3110056K07Rik	GeneID:73204	-	3.35228	3.25	2.54545	2.75455	0.818182
chr6	34821771	34828021	3110062M04Rik	GeneID:78412	-	1.46635	1.32947	1.64269	1.82134	0.99072
chr5	139835694	139936467	3110082I17Rik	GeneID:73212	-	2.1743	2.06056	2.4452	1.99557	0.851109
chr7	109044929	109048057	3200002M19Rik	GeneID:75430	+	1.89789	2.05405	1.84684	1.57658	0.936938
chr9	101004294	101154125	3222402P14Rik	GeneID:235542	-	1.76922	1.60024	1.39833	1.27532	0.586415
chr2	163231558	163245206	3230401D17Rik	GeneID:66680	-	1.05891	1.14502	0.709969	0.58157	0.669184
chr2	132629951	132641791	3300001M20Rik	GeneID:66926	-	1.61984	1.33058	1.4843	1.49918	0.710743
chr11	94152453	94183225	3300001P08Rik	GeneID:67684	-	3.2406	2.11529	2.3066	1.99248	0.760235
chr17	5798697	5803242	3300005D01Rik	GeneID:78512	+	1.85676	1.80637	2.18833	1.74536	1.49337
chr11	44332466	44379018	3732413I11Rik	GeneID:74315	+	2.60474	2.3503	1.38461	1.36686	0.749702
chr14	13116723	13135745	3830406C13Rik	GeneID:218734	+	0.771085	0.908435	0.73494	0.831324	0.775902
chr16	5013995	5050003	3930401K13Rik	GeneID:74022	-	1.81044	1.63189	1.43497	1.23659	0.794268
chr11	98656830	98667741	4121402D02Rik	GeneID:74026	+	2.02257	1.76736	1.10243	1.33681	0.920138
chr11	43494578	43520696	4631424J17Rik	GeneID:70802	+	1.28422	1.13783	1.24715	1.18821	0.64829
chr6	29718533	29862309	4631427C17Rik	GeneID:74340	+	1.45093	1.44881	1.75698	1.54082	0.760366
chr1	36392575	36426026	4632411B12Rik	GeneID:226976	-	1.76971	1.9032	1.76581	1.47463	0.659641
chr16	33684552	33722999	4632417D23Rik	GeneID:245843	+	1.41197	1.38553	1.10369	1.07307	0.780793
chr7	99888634	99889977	4632427E13Rik	GeneID:666737	-	1.8556	1.82671	1.89531	2.37906	0.974728
chr10	59809652	59835432	4632428N05Rik	GeneID:74048	+	3.48127	2.69261	4.64745	3.61191	0.802115
chr7	4985680	4988370	4632433K11Rik	GeneID:77043	+	1.53292	1.84639	1.65831	1.26019	0.752349
chr7	100006036	100022742	4632434I11Rik	GeneID:74041	-	0.772789	0.878469	0.709379	0.871863	0.649935
chr1	6199939	6209341	4732440D04Rik	GeneID:654788	-	1.02079	1.40832	1.06616	1.11909	0.674856
chr13	54626698	54652651	4732471D19Rik	GeneID:319719	+	1.29255	0.989482	0.852773	0.821226	0.65392
chr15	79191114	79233733	4732495E13Rik	GeneID:223693	-	1.6873	1.76452	1.85003	1.56605	0.824508
chr4	143002329	143010990	4732496O08Rik	GeneID:242736	+	1.27865	1.31028	1.24506	1.28458	0.683795
chr9	108468196	108469673	4733401H18Rik	GeneID:66706	-	3.74468	3.08511	2.73404	2.94681	1.01064
chr12	106168159	106248019	4831426I19Rik	GeneID:212073	-	1.74551	1.72135	1.52655	1.51996	0.818384
chr4	116799418	116801335	4833401D15Rik	GeneID:242646	+	8.99661	9.77627	8.72881	8.59661	1.00678
chr13	120251579	120274924	4833420G17Rik	GeneID:67392	+	1.05389	1.25285	1.28083	1.30259	1.08705
chr8	123105166	123112975	4833427B12Rik	GeneID:272551	-	2.22756	2.2046	1.17119	1.19624	0.762006
chr13	54652586	54666701	4833439L19Rik	GeneID:97820	-	1.88609	1.30917	1.20562	1.02811	0.776628
chr15	6658383	6750387	4921505C17Rik	GeneID:78757	+	1.31533	1.11539	1.12086	1.00932	0.677596
chr10	112362484	112366082	4921506J03Rik	GeneID:382423	-	1.42816	1.37931	1.52011	1.0977	0.80747
chr16	90751772	90830513	4921511H13Rik	GeneID:207932	-	1.22218	1.09236	1.07159	0.891691	0.650964
chr5	144651612	144655936	4921520G13Rik	GeneID:66729	-	0.781672	0.636117	0.814014	0.630727	0.676552
chr17	53646785	53678776	4921523A10Rik	GeneID:110332	-	1.25911	1.37004	1.16113	1.04291	0.619433
chr8	87932658	87956732	4921524J17Rik	GeneID:66714	-	1.35627	1.12044	1.5334	1.64777	0.547572
chr2	25464149	25473198	4921530D09Rik	GeneID:77058	-	0.698841	0.810811	0.743244	0.791507	0.810809
chr10	94151535	94253081	4921537D05Rik	GeneID:77048	+	0.881491	0.840715	0.751248	0.848634	0.628628
chr4	109079702	109117350	4922503N01Rik	GeneID:230603	+	1.24363	1.4915	0.929177	1.18201	0.69476
chr2	35231082	35252695	4930402F06Rik	GeneID:74854	-	1.22722	1.56751	1.13502	1.14709	0.687158
chr7	52976590	52980229	4930403C10Rik	GeneID:73813	+	4.06017	3.77937	3.40115	2.81089	0.707736
chr10	80826794	80828535	4930404N11Rik	GeneID:432479	-	1.88621	2.26207	1.46207	1.26207	0.834482
chr7	127802810	127813857	4930408O21Rik	GeneID:67983	-	1.17384	1.14113	0.910501	0.994838	0.605851
chr2	9804138	9808389	4930412O13Rik	GeneID:381347	+	1.83696	1.875	1.39402	2.02174	0.828805
chr7	130112572	130113564	4930413G21Rik	GeneID:73951	-	3.02256	3.9812	3.24436	3.06391	0.725563
chr6	125215543	125223795	4930417O13Rik	GeneID:73870	+	2.37931	1.86816	2.33063	1.41785	0.922924
chr5	9100737	9118983	4930420K17Rik	GeneID:652925	+	2.06327	1.71464	1.3933	1.21836	0.785361
chr2	121945844	122011925	4930424G05Rik	GeneID:67578	-	2.15304	2.09	2.90652	2.73218	0.819999
chr4	133466469	133467359	4930429E23Rik	GeneID:73898	+	1.08365	0.836503	1.63498	1.55894	0.882128
chr4	107500501	107503449	4930430J20Rik	GeneID:78109	-	1.1315	1.42813	0.795106	0.694188	0.559633
chr3	100275450	100293178	4930431B09Rik	GeneID:74645	-	4.51458	4.33587	5.12548	3.49683	0.785803
chr7	116895834	116898792	4930431P19Rik	GeneID:73886	+	0.932928	0.932927	1.0061	0.807925	0.609756
chr5	150331254	150414469	4930434E21Rik	GeneID:381693	+	0.735897	0.700988	0.673835	0.584979	0.569816
chr8	27091076	27104593	4930444A02Rik	GeneID:74653	-	0.785714	0.908815	0.676293	0.773556	0.689971
chr1	16056058	16090599	4930444P10Rik	GeneID:75799	-	1.07909	0.747527	0.840305	0.904941	0.483651
chr16	64765931	64770765	4930453N24Rik	GeneID:67609	-	1.65803	1.4715	1.15285	1.37565	0.414507
chr16	38498433	38522709	4930455C21Rik	GeneID:76916	-	1.05131	1.15393	0.834004	0.950706	0.696176
chr15	10376519	10400271	4930461P20Rik	GeneID:78244	-	1.31084	1.04601	1.2045	1.21677	0.576688
chr5	30950336	30962102	4930471M23Rik	GeneID:74919	+	1.00166	0.771145	0.613597	0.709785	0.66335
chr10	92331454	92544647	4930485B16Rik	GeneID:380654	-	0.4971	0.513916	0.560887	0.567557	0.552336
chr9	81757351	81921098	4930486G11Rik	GeneID:75033	+	0.619581	0.516629	0.584642	0.527839	0.540921
chr3	95086866	95100083	4930504E06Rik	GeneID:75007	+	1.54784	1.88889	1.18827	1.31019	1.01235
chr10	120700475	120789326	4930505D03Rik	GeneID:74694	-	0.755311	0.810758	0.874835	0.866536	0.701862
chr5	3657004	3679416	4930511M11Rik	GeneID:75010	+	0.962606	1.24038	0.855768	0.747865	0.622863
chr10	12869346	12897791	4930519B02Rik	GeneID:75122	-	0.751781	0.564056	0.516013	0.560499	0.509788
chr9	114277537	114278280	4930520O04Rik	GeneID:75116	+	2.18147	1.71428	1.06177	1.00386	0.540539
chr1	161970323	162001640	4930523C07Rik	GeneID:67647	+	2.09637	1.94893	1.57743	1.24382	0.901975
chr5	100407738	100409190	4930524J08Rik	GeneID:75129	+	1.72598	2.02847	1.69751	1.29537	0.629894
chrX	7151618	7155541	4930524L23Rik	GeneID:78185	+	1.15922	0.810054	1.64525	1.13687	0.575419
chr4	21773472	21778566	4930528A17Rik	GeneID:67735	-	1.56456	1.20253	1.23544	1.33924	0.64304
chr16	90935212	90935873	4930534H18Rik	GeneID:68174	+	1.96875	1.82422	1.9375	1.3086	0.761717
chr3	95563796	95622876	4930535B03Rik	GeneID:75137	-	1.42795	1.26177	1.36263	1.10855	0.793947
chr9	57876484	57950104	4930535E21Rik	GeneID:382077	-	1.02879	1.18967	0.843847	0.855284	0.788249
chr11	58974374	58976819	4930543L23Rik	GeneID:75171	-	1.4359	1.60256	1.63141	1.49039	0.884614
chr17	17968028	17979973	4930546H06Rik	GeneID:75202	+	1.71757	1.59442	1.65024	1.45156	0.9179
chr14	57287085	57316267	4930548G07Rik	GeneID:75339	+	0.912815	0.697471	0.619007	0.738447	0.69311
chr2	69723552	69724697	4930550G17Rik	GeneID:75287	-	1.25461	0.701109	0.627306	0.756456	0.664205
chr16	4835416	4867691	4930562C15Rik	GeneID:78809	+	1.1262	1.17524	1.13505	1.17042	0.596464
chr1	162004866	162008049	4930562F07Rik	GeneID:75255	-	2.29552	1.84478	1.15821	1.37314	0.552237
chr8	112229988	112248832	4930566A11Rik	GeneID:75871	+	1.03641	0.961166	0.726942	0.637136	0.703883
chr15	97614796	97623119	4930570C03Rik	GeneID:67739	+	3.64242	3.19192	1.91515	2.02223	0.785858
chr2	25143665	25144703	4930571C24Rik	GeneID:78217	+	1.1306	1.04851	0.813432	0.895522	0.832088
chr12	112127522	112210604	4930573I19Rik	GeneID:104859	+	0.854166	0.924435	0.65678	0.774718	0.743291
chr2	69596114	69627543	4930578N16Rik	GeneID:75051	-	1.05008	0.894909	0.788178	0.722497	0.635468
chr9	98462879	98464030	4930579K19Rik	GeneID:75881	-	0.756458	1.45756	1.10701	1.01476	0.557195
chr5	22892927	22894421	4930580E04Rik	GeneID:75856	+	1.47163	1.71986	1.65248	1.64539	0.964539
chr5	65882069	65885668	4930589O11Rik	GeneID:78214	+	0.798851	1.3046	0.95115	0.977011	0.939656
chr6	91854227	91900719	4930590J08Rik	GeneID:381798	+	0.717418	0.694906	0.618484	0.556874	0.620851
chr12	112398061	112422702	4930595D18Rik	GeneID:78062	-	1.81194	1.55821	1.54328	1.34428	0.974127
chr9	15087783	15106000	4931406C07Rik	GeneID:70984	-	0.811181	0.618632	0.677017	0.848448	0.663353
chr14	26406290	26410147	4931406H21Rik	GeneID:77592	+	2.06742	2.37078	2.25562	2.77247	0.66011
chr4	116944069	117169520	4931406I20Rik	GeneID:66743	-	0.555006	0.612141	0.519847	0.554868	0.577116
chr7	35021733	35070628	4931406P16Rik	GeneID:233103	-	0.904141	0.865001	0.745888	0.726035	0.619968
chr3	65331405	65334255	4931440P22Rik	GeneID:71004	-	2.55247	2.16358	2.46605	2.54012	1.08333
chr5	3845173	3866596	4932412H11Rik	GeneID:242838	+	0.630938	0.767954	0.596684	0.618785	0.41768
chr16	10545480	10744964	4932416N17Rik	GeneID:74374	+	1.72871	1.77307	1.6998	1.48756	0.883443
chr11	119465124	119758796	4932417H02Rik	GeneID:74370	+	1.18145	1.11495	0.924148	0.86763	0.739932
chr5	123585487	123591572	4932422M17Rik	GeneID:74366	+	1.70657	2.16432	1.70892	1.7723	1.16197
chr14	49686224	49707398	4932432K03Rik	GeneID:74385	+	0.846154	0.839465	0.707917	0.841694	0.735788
chr3	36762035	36951955	4932438A13Rik	GeneID:229227	+	2.61183	2.1786	2.33193	1.82577	0.627067
chr16	91054180	91069390	4932438H23Rik	GeneID:74387	-	4.29536	3.18284	6.40506	3.03657	0.89311
chrX	159216851	159267331	4932441K18Rik	GeneID:353170	-	1.46884	1.17209	1.07005	1.05626	0.450084
chr17	15533210	15570545	4932442K08Rik	GeneID:67544	+	0.945081	0.706132	0.72468	0.685448	0.713267
chr11	103069441	103079746	4933400C05Rik	GeneID:328019	-	1.4596	1.83662	1.32495	1.41652	0.718132
chr1	63801481	63815841	4933402D24Rik	GeneID:74426	-	0.818712	0.618422	0.586258	0.602338	0.491226
chr18	68426332	68459874	4933403F05Rik	GeneID:108654	-	1.08567	1.00701	1.26168	1.10047	0.784266
chr11	78006894	78019265	4933404M19Rik	GeneID:216974	+	2.52411	2.66077	2.01608	2.01608	0.602895
chr9	108481157	108499931	4933406E20Rik	GeneID:74443	-	1.40024	1.55839	1.24088	1.26764	0.712893
chr8	119780993	119985406	4933407C03Rik	GeneID:74440	+	1.63898	1.833	1.63672	1.57889	0.777745
chr9	59528004	59531354	4933407I18Rik	GeneID:71121	+	6.96472	6.65588	6.3647	5.78529	0.591174
chr1	87825058	87837199	4933407L21Rik	GeneID:71141	+	0.996747	1.25203	0.731706	0.839023	0.759349
chr18	34739500	34757122	4933408B17Rik	GeneID:271508	-	0.858778	0.698474	0.566159	0.521628	0.591602
chr1	192986455	192988696	4933417M04Rik	GeneID:619288	-	1.9836	1.76721	1.53442	1.2918	0.721314
chr3	106487905	106539495	4933421E11Rik	GeneID:321000	+	1.23593	1.59199	1.00703	0.893941	0.430196
chr4	33116894	33118154	4933421O10Rik	GeneID:71073	-	1.38909	1.29091	1.50909	1.49091	0.610909
chr2	90319395	90321297	4933423P22Rik	GeneID:71158	+	6.11864	5.71865	5.59661	5.14237	0.898308
chr6	146498154	146526357	4933424B01Rik	GeneID:71177	-	1.40824	1.28917	1.49508	1.28916	0.748431
chr1	36771383	36814805	4933424G06Rik	GeneID:71166	+	0.671482	0.67525	0.922739	0.847362	0.709797
chr2	130232258	130233530	4933425O20Rik	GeneID:66766	+	1.36364	1.32363	0.916366	0.821818	0.454546
chr15	63747335	63759166	4933426G20Rik	GeneID:74460	+	2.27273	2.35537	2.62975	2.25951	0.494215
chr12	81891546	81981820	4933426M11Rik	GeneID:217684	+	1.53108	1.36813	1.20125	1.26342	0.8017
chr9	85642685	85644036	4933431K14Rik	GeneID:71295	+	1.65467	1.54676	1.79137	2.00719	0.985613
chr12	106923562	106941268	4933433P14Rik	GeneID:66787	+	1.25475	1.0038	0.874525	0.85805	0.531053
chr3	89856759	89866369	4933434E20Rik	GeneID:99650	+	1.37687	1.30411	1.19963	1.27985	0.897386
chr11	23565674	23632876	4933435A13Rik	GeneID:74467	+	1.64282	1.55931	1.80728	1.19315	0.647109
chr11	60230805	60258779	4933439F18Rik	GeneID:66771	+	0.913514	0.848649	0.751352	0.841444	0.71171
chr6	117855292	117858223	4933440N22Rik	GeneID:74471	-	4.66361	4.77064	4.82875	4.7003	0.932721
chr15	84776150	84818401	5031439G07Rik	GeneID:223739	-	0.714009	0.7982	0.633034	0.745503	0.726866
chr19	29423167	29436361	5033414D02Rik	GeneID:67759	-	1.0108	1.02623	0.918211	0.882716	0.830247
chr12	73860759	73864513	5033425G24Rik	GeneID:75998	-	1.51558	1.51558	1.37111	1.50709	0.708215
chr8	90642699	90658379	5033428A16Rik	GeneID:382030	+	1.59172	1.41379	0.842756	0.995864	0.660688
chr13	46060622	46061876	5033430I15Rik	GeneID:76000	+	2.20727	2.25091	2.49091	2.17455	0.876362
chr13	58259015	58266052	5133401N09Rik	GeneID:75731	+	2.54505	2.64176	2.28791	1.92307	0.670328
chr1	82721493	82748965	5230400G24Rik	GeneID:75734	+	1.1106	1.14717	0.905848	0.9287	0.60512
chr1	52687591	52707480	5330401P04Rik	GeneID:227094	+	1.34773	1.64178	1.56359	1.32439	0.939322
chr2	151527582	151533046	5430405G05Rik	GeneID:108832	+	1.15024	1.25123	1.37192	0.896553	0.665026
chr2	151795134	151805865	5430432M24Rik	GeneID:73847	-	1.26795	0.971981	1.69352	1.15061	0.858146
chr2	155654919	155660589	5530400B04Rik	GeneID:71405	-	2.14286	1.90073	2.07748	2.45521	0.786926
chr16	4765461	4789935	5730403B10Rik	GeneID:66626	-	1.419	1.205	1.007	0.991001	0.893998
chr4	21774730	21803622	5730406M06Rik	GeneID:66625	+	2.19508	1.86292	1.91564	1.44991	0.663446
chr16	5244248	5256049	5730409G15Rik	GeneID:70511	-	1.03808	1.25828	1.01821	1.08775	0.822846
chr12	103996185	104015911	5730410I19Rik	GeneID:66622	+	1.35916	1.4777	0.970658	0.964791	0.876758
chr6	142959449	143061210	5730419I09Rik	GeneID:74741	-	0.51098	0.723281	0.595901	0.548169	0.710103
chr13	97900336	97907821	5730427N09Rik	GeneID:59050	-	1.78465	1.7548	1.59915	1.56716	0.554369
chr17	5410870	5440243	5730437N04Rik	GeneID:70544	-	1.01388	0.828272	0.841283	0.755421	0.759755
chr11	103221051	103224698	5730442P18Rik	GeneID:70559	-	1.46991	1.53295	1.00286	1.0659	0.77937
chr19	21727799	21760127	5730446C15Rik	GeneID:226016	+	3.37641	2.41974	2.49759	1.82664	0.722312
chr19	10599756	10622143	5730453I16Rik	GeneID:269061	+	2.37647	1.99037	1.96257	1.56684	0.719787
chr14	41807029	41827064	5730469M10Rik	GeneID:70564	-	1.18583	1.71312	1.31359	1.14982	0.973285
chr2	132065230	132073518	5730494N06Rik	GeneID:70612	-	2.13563	2.45749	1.7834	1.71053	0.882592
chr3	127573459	127599208	5730508B09Rik	GeneID:70617	-	1.54808	1.20673	1.21442	1.4125	0.697117
chr2	26495892	26501466	5730588L14Rik	GeneID:329369	+	1.7439	1.61464	1.06829	1.7122	0.80488
chr19	7569067	7609674	5730596K20Rik	GeneID:109168	+	0.761303	0.75931	0.702126	0.725397	0.620348
chr9	20299512	20325858	5730601F06Rik	GeneID:77519	-	1.57412	1.36355	1.05099	1.13314	0.857412
chr10	129784345	129799693	5830405N20Rik	GeneID:67596	+	2.98322	2.46434	2.60419	1.75944	0.682518
chr6	56664832	56711910	5830411G16Rik	GeneID:78937	+	1.23667	1.26655	1.20387	1.01875	0.579965
chr4	46389847	46402295	5830415F09Rik	GeneID:74753	-	1.21795	1.16506	1.5625	1.35096	0.769231
chr5	3543833	3570548	5830415L20Rik	GeneID:68152	+	2.77103	3.26449	2.76168	2.58879	0.781309
chr8	124900516	124941260	5830416A07Rik	GeneID:76014	+	1.90192	1.78197	1.67661	1.44135	0.755466
chr1	180117548	180182729	5830417C01Rik	GeneID:78825	+	0.898768	0.858276	0.796656	0.818664	0.588468
chr9	15121359	15137943	5830418K08Rik	GeneID:319675	-	5.11273	3.71088	2.85411	2.64456	0.742707
chr17	15840976	15842227	5830433I10Rik	GeneID:76030	-	1.77737	1.86132	1.55474	1.75912	0.711679
chr2	32037978	32090045	5830434P21Rik	GeneID:227723	+	2.2116	1.91676	1.32921	1.19012	0.714287
chr5	105443172	105482580	5830443L24Rik	GeneID:76074	-	1.6503	1.79755	1.89025	1.77846	0.436264
chr14	35485652	35486948	5830448L01Rik	GeneID:76031	+	2.27174	1.9384	2.34783	2.09058	0.471016
chr9	120486316	120487190	5830454E08Rik	GeneID:76100	+	4.09126	2.98479	2.69962	2.36121	0.828897
chr8	109407763	109417493	5830457O10Rik	GeneID:214987	-	2.34508	1.99258	2.12616	2.02226	0.868275
chr8	15015092	15018907	5830468F06Rik	GeneID:76082	-	3.09577	2.61972	4.95774	4.01972	0.957747
chr2	163428050	163444749	5830472M02Rik	GeneID:76080	+	2.97226	3.94716	4.41743	2.82167	0.733156
chr7	29573996	29583982	5830482F20Rik	GeneID:320435	+	1.82815	1.54479	1.49178	1.27239	0.890309
chr12	11246547	11272572	5830483C08Rik	GeneID:209334	-	0.542422	0.567208	0.603431	0.700665	0.591992
chr2	26865470	26876609	5930434B04Rik	GeneID:381356	+	2.86964	2.93653	1.74786	1.90566	0.910806
chr12	52449344	52474758	6030408C04Rik	GeneID:217558	+	0.700972	0.852425	0.667961	0.724272	0.752425
chr1	9901800	9931035	6030422M02Rik	GeneID:240697	+	2.33681	1.85379	1.50218	1.98869	0.6745
chr11	117658974	117668615	6030468B19Rik	GeneID:77727	+	0.988828	1.03725	0.837991	0.953444	0.836125
chr4	86227188	86257926	6230416J20Rik	GeneID:230376	-	0.994147	0.969064	0.856189	0.74582	0.701503
chr10	57960685	58038992	6230424H07Rik	GeneID:76138	+	0.894856	1.05742	0.794929	0.730425	0.53132
chr9	107886557	107888210	6230427J02Rik	GeneID:68176	-	1.41115	1.89895	2.36933	1.99303	0.829267
chr1	182364366	182413635	6330403A02Rik	GeneID:381310	-	1.26479	1.48507	1.50423	1.45296	0.729016
chr4	123412438	123427542	6330407G11Rik	GeneID:68050	-	1.56294	1.34371	1.29986	0.961808	0.544554
chr14	45885001	45898928	6330416L11Rik	GeneID:70713	+	3.68554	3.37854	2.94188	1.55588	0.533533
chr12	80062787	80108264	6330442E10Rik	GeneID:268567	-	0.866025	1.16536	1.09656	1.21002	0.736269
chr5	124933164	124941131	6330548G22Rik	GeneID:76167	+	1.64256	1.44835	1.62397	1.61157	0.652893
chr3	107415450	107434592	6330569M22Rik	GeneID:229707	-	1.43885	1.19904	0.955637	0.92206	0.86571
chr19	47806246	47810078	6330577E15Rik	GeneID:67788	+	2.09859	1.98591	1.46479	1.34648	0.873241
chr1	37473931	37486895	6330578E17Rik	GeneID:76178	-	2.11076	2.09048	1.84556	1.62715	0.811234
chr7	4971978	4984825	6430526N21Rik	GeneID:319748	+	1.4741	1.58869	1.50864	1.50863	0.806906
chr7	147158202	147164654	6430531B16Rik	GeneID:381933	-	3.52174	4.16019	3.69337	3.45767	1.22883
chrX	35550483	35605574	6430550H21Rik	GeneID:245386	-	0.541645	0.536024	0.557996	0.515585	0.51865
chr9	107242971	107252014	6430571L13Rik	GeneID:235599	+	3.46332	3.85907	3.01737	3.278	0.752894
chr13	38296808	38319532	6530403A03Rik	GeneID:67797	+	1.34497	1.11111	1.01164	0.915343	0.708995
chr3	105507595	105522639	6530418L21Rik	GeneID:109050	+	5.04823	5.71348	5.97021	5.02553	0.74468
chr9	108962263	108976625	6620401K05Rik	GeneID:235610	-	5.19883	5.78362	4.72515	4.95468	0.982457
chrX	47911422	47914205	6720401G13Rik	GeneID:103012	-	0.838511	0.512421	0.344721	0.481366	0.326086
chr3	130894761	130895884	6720418B01Rik	GeneID:77892	-	2.57037	2.4037	1.51852	1.62963	0.918517
chr6	113554766	113566945	6720456B07Rik	GeneID:101314	+	1.80682	1.20942	1.06331	1.20617	0.738634
chr12	112916354	112922111	6720458F09Rik	GeneID:328162	+	3.58072	2.49397	4.09638	3.50844	0.833734
chr14	99445596	99473326	6720463M24Rik	GeneID:77744	+	1.3294	1.10708	1.07985	1.06806	0.633393
chr4	12080871	12099144	6720467C03Rik	GeneID:68099	-	0.647644	0.770471	0.539703	0.534741	0.442927
chr8	19990623	20021248	6820431F20Rik	GeneID:381598	-	1.28607	1.24161	1.05537	1.05789	0.545303
chr3	53255918	53267180	8030451K01Rik	GeneID:212114	-	1.19421	1.12095	1.1448	1.00681	0.817716
chr18	77872020	77952749	8030462N17Rik	GeneID:212163	-	0.914432	0.866571	0.750542	0.772298	0.621827
chr2	144096771	144106965	8430406I07Rik	GeneID:74528	+	1.33935	1.33574	1.14982	1.18953	0.909749
chr6	87863970	87886608	8430410A17Rik	GeneID:232210	+	1.11241	0.994698	0.938494	0.918346	0.781548
chr2	153233202	153309519	8430427H17Rik	GeneID:329540	-	1.60687	1.91985	1.10038	1.2187	0.694658
chr10	80165438	80168127	9030607L17Rik	GeneID:71564	+	3.07837	3.6489	2.25706	2.58934	1.00314
chr6	65540392	65584034	9030611K07Rik	GeneID:414084	+	1.10694	0.887432	1.32896	1.31019	0.584739
chr17	32902441	32925232	9030612M13Rik	GeneID:208292	-	2.08017	1.85548	1.35759	1.15085	0.667722
chr12	102017333	102110820	9030617O03Rik	GeneID:217830	+	2.08045	1.96009	1.49984	1.34368	0.683562
chr7	125884255	125984999	9030624J02Rik	GeneID:71517	+	0.723701	0.754726	0.660167	0.737293	0.698878
chr9	25055729	25060018	9130004C02Rik	GeneID:626123	-	1.8103	1.62331	1.57182	1.60976	0.826556
chr8	75089097	75094947	9130011J15Rik	GeneID:66818	-	1.87559	1.76795	1.80622	1.44259	0.854065
chr1	192922293	192932822	9130211I03Rik	GeneID:381319	+	2.09752	2.48581	1.2766	1.3351	0.886523
chr7	26013706	26015282	9130221H12Rik	GeneID:77124	+	1.35789	1.21404	1.0807	0.726317	0.533333
chr14	56503806	56515618	9130227C08Rik	GeneID:219094	+	1.91736	2.04132	1.43802	1.38678	0.928924
chr5	66379167	66395524	9130230L23Rik	GeneID:231253	-	0.79652	1.05622	1.02276	1.09638	0.655958
chr11	22757534	22760486	9130230N09Rik	GeneID:77671	-	3.12195	2.84146	3.05488	3.26525	1.11586
chr8	72542481	72566633	9130404D08Rik	GeneID:74549	-	1.30303	1.06364	0.979798	1.02222	0.757577
chr13	63973763	64001610	9330134C04Rik	GeneID:432766	+	1.17089	1.03345	0.684447	0.615734	0.6736
chr12	70300357	70300855	9330151L19Rik	GeneID:414085	+	2.11155	1.63346	1.53386	1.43028	0.99203
chr9	85715133	85737266	9330154J02Rik	GeneID:442799	-	0.743257	0.626753	0.665589	0.784252	0.507013
chr2	158183050	158187316	9430008C03Rik	GeneID:68108	-	6.57452	6.17886	5.21409	4.48781	0.704605
chr8	8666576	8690537	9430010O03Rik	GeneID:234023	-	2.82317	2.33334	2.40041	2.14838	0.643294
chr1	57463172	57474797	9430016H08Rik	GeneID:68115	+	1.26043	1.11853	1.2404	1.15693	0.555925
chr18	4634927	4682867	9430020K01Rik	GeneID:240185	+	1.23312	1.18292	1.58742	1.3041	0.63012
chr12	111828722	111831502	9430024F10Rik	GeneID:77271	-	1.52795	1.50621	1.941	1.75466	0.981364
chr5	31191225	31209039	9430057O19Rik	GeneID:231093	+	2.17803	2.23359	1.6856	1.375	0.742422
chr8	113667214	113669468	9430091E24Rik	GeneID:434350	-	0.882353	1.12092	0.82353	0.924835	0.732028
chr6	34830426	34860831	9530020G05Rik	GeneID:101240	-	0.897976	0.847388	0.690555	0.773185	0.677068
chr4	116792467	116797186	9530048O09Rik	GeneID:78611	-	6.83029	8.14621	7.30026	6.79896	0.950392
chr11	45961657	45979861	9530066K23Rik	GeneID:214112	-	0.939053	1.051	1.32711	1.09577	0.74005
chr11	52209930	52222225	9530068E07Rik	GeneID:213673	+	0.919355	0.983872	0.925806	0.935484	0.604837
chr4	138748149	138748595	9530077C14Rik	GeneID:78454	-	2.1245	2.63855	2.81927	2.1004	1.16868
chr17	23886187	23888634	9530082P21Rik	GeneID:638247	+	1.39423	2.30769	2.14423	2.36218	0.996795
chr1	187253236	187265698	9630028B13Rik	GeneID:319562	-	1.2864	1.2912	1.224	1.0336	0.507199
chr5	45920944	46030547	9630031F12Rik	GeneID:58227	-	0.554919	0.53552	0.536067	0.516119	0.520765
chr16	38525264	38550266	9630046K23Rik	GeneID:224143	-	1.06686	1.09145	1.09636	1.00688	0.683381
chr1	192829711	192850069	9630055N22Rik	GeneID:226844	-	0.870415	0.83945	0.848624	0.884173	0.674312
chr9	51881984	51886146	9830163H01Rik	GeneID:414109	+	1.59726	1.47945	1.11781	1.25479	0.547945
chr14	70554212	70566517	9930012K11Rik	GeneID:268759	-	2.38871	2.23549	2.00806	1.84032	0.779031
chr17	24610829	24612414	9930021D14Rik	GeneID:319259	+	1.82105	2.13684	1.35088	1.03509	1.02105
chr11	109275231	109279800	9930022D16Rik	GeneID:320509	+	3.95238	3.96561	6.3545	3.98677	1.04762
chr2	154839306	154876748	a	GeneID:50518	+	0.639144	0.658364	0.793593	0.740927	0.61566
chr1	82909900	82910705	A030005L19Rik	GeneID:77922	+	8.16858	8.96169	9.18391	7.56705	0.532569
chr11	69154319	69156143	A030009H04Rik	GeneID:80515	+	1.4452	1.90411	2.29795	2.02739	0.893836
chr1	82921492	82922287	A030014E15Rik	GeneID:77917	+	0.980767	2.03462	1.20384	1.27308	0.503848
chr1	194999836	195002497	A130010J15Rik	GeneID:319266	+	3.01254	2.83072	2.61756	2.1536	0.999998
chr6	97060938	97098877	A130022J15Rik	GeneID:101351	-	0.724137	0.870513	0.632653	0.788881	0.667136
chr11	58968871	58977244	A230051G13Rik	GeneID:216792	-	1.36821	1.68612	1.55936	1.39839	0.915494
chr6	83051510	83059115	A230058J24Rik	GeneID:243510	+	1.41226	1.4482	1.1332	1.45243	0.892179
chr5	77304963	77334525	A230062G08Rik	GeneID:231326	-	0.918031	0.906816	0.747197	0.819673	0.685936
chrX	20539240	20564474	A230072C01Rik	GeneID:320742	+	0.83594	0.532225	1.09863	0.766602	0.455077
chr7	50728277	50745393	A230106M20Rik	GeneID:210094	-	0.61948	0.831169	0.683118	0.831169	0.529869
chr1	157923096	157935016	A230106N23Rik	GeneID:329274	-	0.447368	0.588815	0.386514	0.636514	0.526316
chr7	29966553	29999002	A230107C01Rik	GeneID:320225	-	0.517213	0.552443	0.408328	0.478784	0.534028
chr17	47025948	47027354	A330017A19Rik	GeneID:442840	+	1.39785	0.949819	1.12903	1.18638	0.9319
chr2	172275813	172284096	A330041C17Rik	GeneID:654821	-	2.00607	1.9332	1.7328	1.57895	0.763158
chr4	128436502	128446542	A3galt2	GeneID:215493	+	1.38798	1.3388	0.897997	0.861568	0.686703
chr12	66066745	66123562	A430041B07Rik	GeneID:328108	+	1.0726	1.03431	0.83789	0.648931	0.641969
chr13	114914556	114941800	A430090L17Rik	GeneID:319803	-	0.656853	0.940203	1.14351	1.069	0.584178
chr1	63104557	63132875	A430093A21Rik	GeneID:227195	-	1.85893	1.66339	1.51964	1.35714	0.631251
chr2	118579894	118587402	A430105I19Rik	GeneID:214239	-	1.29787	0.789364	1.0234	0.897871	0.689362
chr17	32527606	32540526	A430107D22Rik	GeneID:320484	-	1.84038	1.89045	1.82316	1.54929	0.821598
chr7	4877446	4896399	A430110N23Rik	GeneID:269855	+	0.694445	0.838165	0.718598	0.688404	0.827293
chr7	111503912	111507160	A530023O14Rik	GeneID:244183	-	0.7181	0.786349	1.17211	0.74184	0.655788
chr13	67717938	67738690	A530054K11Rik	GeneID:212281	-	0.697966	0.754526	0.726244	0.690047	0.350679
chr9	44863271	44873252	A530065I17Rik	GeneID:319742	+	1.36929	1.54844	1.45338	1.81719	0.769654
chr4	154975525	154997449	A530082C11Rik	GeneID:320541	+	1.33876	1.37785	1.38328	1.5038	0.81433
chr1	44066253	44076851	A530098C11Rik	GeneID:433294	-	2.70723	3.29277	3.82011	2.79189	0.731921
chr1	87613656	87675218	A630001G21Rik	GeneID:319997	-	0.704028	0.761926	0.843447	0.838351	0.724874
chr18	61281040	61336704	A630042L21Rik	GeneID:106894	-	1.28607	1.28253	0.893673	0.845062	0.668355
chr8	81819201	81829694	A630049P17	GeneID:234479	+	0.619893	0.605682	0.674957	0.625222	0.619895
chr11	29070809	29072820	A630052C17Rik	GeneID:320757	-	2.05369	2.08054	1.85906	1.69463	0.654362
chr6	39089118	39156610	A630082K20Rik	GeneID:338523	-	0.939447	0.901065	0.865669	0.724948	0.62047
chr7	105691830	105711500	A630091E08Rik	GeneID:233544	-	2.68353	2.45529	3.66353	2.22706	0.838826
chr1	75216670	75220223	A630095N17Rik	GeneID:381272	-	1.3526	1.5578	1.95087	1.40173	0.939307
chr11	66838656	66848292	A730055C05Rik	GeneID:338369	+	1.35195	1.16387	1.16201	1.03352	0.787707
chr5	87233515	87265682	A730098D12Rik	GeneID:231386	+	3.25061	3.10234	2.8622	2.53989	0.495568
chr16	24529425	24534558	A730098P11Rik	GeneID:624582	+	1.56313	1.55051	1.18434	1.02525	0.803029
chr13	48608939	48610231	A830005F24Rik	GeneID:442803	+	0.978264	0.833334	1.06884	1.01087	0.695652
chr7	134089522	134093095	A830007L07Rik	GeneID:233879	-	0.858792	0.7781	0.965416	0.979828	0.677232
chr4	4065204	4115850	A830012C17Rik	GeneID:319308	+	0.693068	0.645215	1.06106	0.820682	0.448844
chr7	26454161	26460185	A830041P22Rik	GeneID:320208	-	1.45519	1.36792	1.48821	1.43632	0.752357
chr5	34677773	34679831	A830049F12Rik	GeneID:319915	-	2.43	2.65	2.61333	2.17667	1.06
chrX	155970600	156031013	A830080D01Rik	GeneID:382252	+	0.791331	0.715969	0.68441	0.659444	0.504005
chr5	35258564	35266488	A930005I04Rik	GeneID:403174	+	1.33334	1.33955	1.20911	0.900623	0.650105
chr11	100488860	100512007	A930006D11Rik	GeneID:278304	-	0.703858	0.849844	0.763296	0.795622	0.69343
chr7	139903767	140004879	A930008G19Rik	GeneID:77938	-	1.23122	1.24036	0.949044	0.902208	0.771431
chr15	31531871	31547290	A930016P21Rik	GeneID:68073	+	0.887029	1.04603	0.933055	0.827056	0.668064
chr2	130243960	130250008	A930025D01Rik	GeneID:319513	-	1.50236	1.28066	1.20047	1.45047	0.719341
chr17	69766738	69768533	A930029G22Rik	GeneID:654806	-	1.63917	1.3299	2.03093	1.43986	0.676974
chr6	47401487	47410854	A930035D04Rik	GeneID:320946	-	1.17424	1.24243	1.125	1.13258	0.738639
chr6	125095259	125111800	A930037G23Rik	GeneID:320678	+	4.32846	3.32181	2.2101	2.47341	0.776597
chr2	38921734	39046250	A930041I02Rik	GeneID:320271	-	0.719166	0.723529	0.583234	0.583718	0.633388
chr6	28189931	28211601	AA407452	GeneID:627049	-	2.04162	1.97919	1.49507	1.41621	0.63965
chr5	115572575	115584984	AA407659	GeneID:106840	-	1.17978	1.26806	1.06099	0.882826	0.786519
chr1	194930597	194956445	AA408296	GeneID:215193	-	1.17162	1.02301	0.987534	1.01055	0.624162
chr15	75831533	75844766	AA409316	GeneID:105732	-	0.733438	0.963022	0.693377	0.896762	0.624036
chr4	119202913	119211374	AA415398	GeneID:433752	-	0.819999	0.852	1.03	0.969999	0.832002
chr2	122463623	122466814	AA467197	GeneID:433470	+	1.30149	0.871643	1.42388	1.34926	0.686566
chr7	117201441	117204935	AA474408	GeneID:767812	-	7.84348	5.66087	6.06377	5.43478	1.25217
chr14	21160896	21202713	AA536717	GeneID:105428	+	1.32879	1.06355	0.894941	0.898183	0.907264
chr7	148414687	148448650	AA673488	GeneID:101471	+	2.58289	2.45567	2.23901	2.11257	0.774865
chr8	97856240	97871409	AA960436	GeneID:101985	+	1.25952	1.54443	1.00846	1.31876	0.648801
chr15	102168687	102181129	Aaas	GeneID:223921	-	1.08013	0.79968	0.76923	0.745193	0.84936
chr5	125956243	125997773	Aacs	GeneID:78894	+	1.19504	1.0711	0.750162	1.03522	0.656884
chr6	86799511	86953221	Aak1	GeneID:269774	+	0.829332	0.823376	0.914866	0.885098	0.713433
chr1	74326421	74331240	Aamp	GeneID:227290	-	3.12176	2.51296	2.69948	2.20985	0.92487
chr11	116455001	116458858	Aanat	GeneID:11298	+	4.25843	3.55337	4.04495	3.01685	0.800563
chr8	113557867	113580770	Aars	GeneID:234734	+	1.84543	2.23449	1.98422	1.74764	0.728708
chr11	101268153	101278747	Aarsd1	GeneID:69684	-	0.494698	0.583039	0.598941	0.591873	0.547701
chr11	84236358	84327003	Aatf	GeneID:56321	-	2.04531	1.80085	1.53195	1.51174	0.602997
chr11	119868627	119908029	Aatk	GeneID:11302	-	0.610772	0.668029	0.578731	0.596455	0.613496
chr6	31115508	31168433	AB041803	GeneID:232685	-	2.69984	2.84171	2.56379	1.98359	0.83907
chr5	21168721	21207163	AB112350	GeneID:242864	-	0.567154	0.58455	0.621433	0.670144	0.625611
chr11	6497826	6506057	AB182283	GeneID:192950	-	1.84381	1.67546	1.27181	1.06896	0.811359
chr17	24488991	24547146	Abca3	GeneID:27410	+	0.949831	0.956649	0.815878	0.757914	0.76084
chr10	79460360	79478317	Abca7	GeneID:27403	+	1.01882	1.11669	0.897113	1.15057	0.814302
chr8	126476359	126507022	Abcb10	GeneID:56199	-	0.644053	0.695141	0.657455	0.716081	0.698494
chr5	23899514	23915765	Abcb8	GeneID:74610	+	0.997308	0.969047	0.84253	0.874833	0.834455
chr16	14361653	14474968	Abcc1	GeneID:17250	+	2.98278	2.70895	2.09666	2.06329	0.697828
chr11	94204609	94254290	Abcc3	GeneID:76408	-	0.556489	0.576063	0.66555	0.598435	0.607941
chr8	82207341	82235639	Abce1	GeneID:24015	-	3.86518	3.08482	3.4991	2.79821	0.705359
chr17	36093764	36106695	Abcf1	GeneID:224742	-	2.56651	2.07512	2.43662	2.45383	0.693272
chr5	24071163	24083177	Abcf2	GeneID:27407	-	1.48936	1.02455	1.20786	1.40753	0.646481
chr16	20548676	20561676	Abcf3	GeneID:27406	+	2.24455	2.05763	1.6947	1.2757	0.799067
chr17	85082471	85099673	Abcg8	GeneID:67470	+	0.90427	1.10608	0.970243	0.8163	0.628719
chr5	31252445	31257464	Abhd1	GeneID:57742	+	1.41326	1.64541	1.33674	1.45663	0.624999
chr16	45730510	45743017	Abhd10	GeneID:213012	-	0.891373	0.945686	1.0016	0.987223	0.69489
chr2	150658229	150668306	Abhd12	GeneID:76192	-	1.28909	0.979998	0.892728	0.921817	0.796362
chr8	9977717	9992155	Abhd13	GeneID:68904	+	1.23435	1.28384	0.880642	1.03784	0.818049
chr9	106342390	106349967	Abhd14a	GeneID:68644	-	1.03601	1.3517	0.870761	1	0.830506
chr7	86418152	86506487	Abhd2	GeneID:54608	+	1.05975	0.932244	0.902202	0.875502	0.66422
chr17	32320715	32326408	Abhd9	GeneID:71932	-	1.94915	2	1.38983	1.23729	0.811139
chr2	22795509	22895760	Abi1	GeneID:11308	-	2.41092	1.82304	1.62114	1.30344	0.666864
chr1	60466642	60538002	Abi2	GeneID:329165	+	1.48641	1.60527	1.10345	1.04057	0.596348
chr1	158489180	158579750	Abl2	GeneID:11352	+	1.53197	1.31572	1.15949	1.09393	0.710045
chr19	57111630	57290522	Ablim1	GeneID:226251	-	0.911088	0.981807	1.33986	1.13474	0.789737
chr11	76230236	76391229	Abr	GeneID:109934	-	0.635585	0.766617	0.675845	0.694837	0.716861
chr6	88785911	88792448	Abtb1	GeneID:80283	-	2.79545	3.03864	2.77955	2.25682	0.690908
chr2	103406467	103558580	Abtb2	GeneID:99382	+	6.06614	5.43094	5.38966	3.93185	0.892766
chr1	66877427	66909841	Acadl	GeneID:11363	-	0.993589	1.21795	0.873396	0.790064	0.673076
chr5	115560308	115569322	Acads	GeneID:11409	-	1.26692	1.2766	1.05222	0.64797	0.628628
chr9	53388627	53418455	Acat1	GeneID:110446	-	1.22194	1.12253	0.993145	1.05141	0.668379
chr17	13135756	13153577	Acat2	GeneID:110460	-	0.643939	0.690655	0.991163	0.67298	0.511365
chr17	13116825	13133262	Acat3	GeneID:224530	-	2.12951	1.99867	2.24699	1.75701	0.487317
chr1	182656174	182684296	Acbd3	GeneID:170760	+	2.04399	1.50898	1.45781	1.25224	0.75763
chr11	102963002	102973513	Acbd4	GeneID:67131	+	1.56383	1.62943	1.70213	1.93439	0.902483
chr2	3253440	3258269	Acbd7	GeneID:78245	+	0.945597	0.813471	0.764248	0.940416	0.844557
chr5	23919269	23923652	Accn3	GeneID:171209	+	0.927419	1.1129	0.793009	0.782258	0.594085
chr1	75447274	75470915	Accn4	GeneID:241118	+	1.04107	1.30801	0.917863	0.920944	0.754621
chr5	137729505	137735691	Ache	GeneID:11423	+	1.47785	1.38695	1.05594	1.34033	0.81352
chr14	55261004	55305768	Acin1	GeneID:56215	-	1.44553	1.53611	1.36659	1.33354	0.823134
chr11	100337670	100389215	Acly	GeneID:104112	-	4.49025	3.4572	3.01084	2.34832	0.73781
chr15	81702893	81745567	Aco2	GeneID:11429	+	1.77502	1.72467	1.98598	1.80497	0.821541
chr4	106417185	106472371	Acot11	GeneID:329910	-	0.543876	0.712755	0.782141	0.717346	0.673467
chr4	151552243	151645956	Acot7	GeneID:70025	+	1.49178	1.36125	1.08217	1.1299	0.684261
chr7	51508457	51512574	Acpt	GeneID:546967	-	4.57967	3.14285	2.87912	3.03572	0.832417
chr1	78654449	78703562	Acsl3	GeneID:74205	+	1.39209	1.28023	1.13503	0.976835	0.723165
chrX	138752536	138825078	Acsl4	GeneID:50790	-	2.81255	2.51239	2.72982	1.98001	0.509591
chr19	55327859	55371118	Acsl5	GeneID:433256	+	1.66667	1.65217	1.48393	1.54064	0.637052
chr19	34315581	34329826	Acta2	GeneID:11475	-	1.64464	1.62702	1.84875	1.77827	0.719529
chr5	143664795	143668403	Actb	GeneID:11461	-	20.8075	27.0029	23.6351	23.138	1.14368
chr11	120207004	120209798	Actg1	GeneID:11465	-	12.3034	17.6006	13.9009	16.1208	0.823529
chr3	32607648	32625881	Actl6a	GeneID:56456	+	1.35776	1.19876	1.14286	0.980122	0.71553
chr4	56756319	56757789	Actl7a	GeneID:11470	+	2.73666	2.19573	1.66904	2.1815	0.551602
chr4	56752877	56754268	Actl7b	GeneID:11471	-	1.78495	1.62366	1.01075	1.23656	0.405017
chr7	29678273	29747299	Actn4	GeneID:60595	-	1.89758	1.56773	1.25084	1.23746	0.761286
chr12	72038894	72063269	Actr10	GeneID:56444	+	0.807422	0.842527	0.852559	0.837515	0.578735
chr19	46451304	46470225	Actr1a	GeneID:54130	-	1.1838	1.29141	0.642079	0.787181	0.723097
chr1	36756047	36766770	Actr1b	GeneID:226977	-	2.56491	2.25614	2.6193	2.25789	0.850879
chr11	19962307	20012915	Actr2	GeneID:66713	-	3.05614	2.97413	2.705	2.18382	0.6153
chr1	127289483	127332067	Actr3	GeneID:74117	-	4.54279	4.5051	4.21073	3.59323	0.871007
chr2	158450649	158464947	Actr5	GeneID:109275	+	1.16569	1.08065	1.1305	0.813783	0.703814
chr14	30791572	30806399	Actr8	GeneID:56249	+	0.971388	1.06295	0.832617	0.856936	0.69385
chr2	48669677	48757683	Acvr2a	GeneID:11480	+	1.14903	1.08339	1.214	1.02646	0.58607
chr9	106335327	106340567	Acy1	GeneID:109652	-	3.94236	3.74687	2.85464	3.06015	0.964912
chr12	86613356	86621385	Acyp1	GeneID:66204	-	0.722222	0.788065	0.617286	0.794239	0.693414
chr2	120967877	120982414	Adal	GeneID:75894	+	0.757972	0.991303	0.885507	1.02174	0.611596
chr9	70526986	70626105	Adam10	GeneID:11487	+	2.003	1.40504	1.70567	1.33063	0.674768
chr12	21329370	21379452	Adam17	GeneID:11491	-	0.997221	1.06111	0.821665	0.767778	0.651112
chr11	45869489	45960845	Adam19	GeneID:11492	+	1.24757	1.24919	1.68058	1.32395	0.839804
chr5	121968613	121971704	Adam1a	GeneID:280668	-	1.73494	1.95783	1.34337	1.26506	0.557229
chr12	82659571	82669461	Adam21	GeneID:56622	-	0.588234	0.63603	0.490809	0.376838	0.606616
chr3	97964735	97967096	Adam30	GeneID:71078	+	1.04854	1.37217	0.744338	1.13268	0.537218
chr7	147164840	147178387	Adam8	GeneID:11501	-	3.15478	3.28225	2.40516	2.44916	0.924125
chr8	26060097	26127266	Adam9	GeneID:11502	-	0.670522	0.718079	0.595543	0.749787	0.670522
chr17	33661169	33690421	Adamts10	GeneID:224697	+	0.91732	0.926891	0.81375	0.905133	0.711921
chr2	26828936	26865145	Adamts13	GeneID:279028	+	0.538406	0.646673	0.537673	0.550841	0.610826
chr10	60659860	60736186	Adamts14	GeneID:237360	-	0.464325	0.678368	0.473864	0.52499	0.586417
chr13	105077953	105284843	Adamts6	GeneID:108154	+	1.19833	0.939711	1.22668	0.909415	0.580658
chr9	90057816	90094940	Adamts7	GeneID:108153	+	0.500357	0.699642	0.709679	0.6595	0.615053
chr7	89483677	89762958	Adamtsl3	GeneID:269959	+	2.69809	2.81457	2.4542	2.00447	0.623119
chr3	95480127	95491781	Adamtsl4	GeneID:229595	-	3.52	4.29833	4.62	3.71166	0.864998
chr3	89518982	89557367	Adar	GeneID:56417	+	1.56307	1.60975	1.8223	1.7108	0.759583
chr10	76753478	76881018	Adarb1	GeneID:110532	-	4.62757	3.67686	3.20256	2.52239	0.683252
chr8	114490808	114516202	Adat1	GeneID:30947	-	1.12828	1.07289	1.21866	1.22546	0.58309
chr4	128609390	128639661	Adc	GeneID:242669	-	1.40051	1.3641	0.719728	0.821339	0.700256
chr7	28018032	28042968	Adck4	GeneID:76889	+	0.800984	0.961577	0.615762	0.719211	0.800984
chr15	76406789	76426238	Adck5	GeneID:268822	+	1.01661	1.12099	0.970344	0.928828	0.604983
chr14	56387929	56402856	Adcy4	GeneID:104110	-	2.19373	2.32906	1.89886	1.97436	0.884617
chr8	90796302	90853860	Adcy7	GeneID:11513	+	1.76499	1.62192	1.27581	1.15732	0.831858
chr5	34916461	34974957	Add1	GeneID:11518	+	1.01939	1.08483	0.848766	0.842946	0.744062
chr3	138106128	138118463	Adh5	GeneID:11532	+	2.93881	2.27859	2.35104	2.05958	0.716587
chr1	9538161	9568049	Adhfe1	GeneID:76187	+	0.91531	0.929856	1.11719	1.02395	0.795553
chr1	136312044	136328918	Adipor1	GeneID:72674	+	1.60289	1.481	1.02097	1.21494	0.714285
chr6	119303168	119367501	Adipor2	GeneID:68465	-	1.2667	1.06233	1.22974	1.08682	0.731521
chr14	21871855	22267769	Adk	GeneID:11534	+	0.882694	0.850808	0.720416	0.679965	0.645543
chr2	168006465	168032562	Adnp	GeneID:11538	-	3.26832	2.53187	2.46432	1.84491	0.805898
chr10	74779688	74797533	Adora2a	GeneID:11540	+	1.89029	1.84742	2.20681	1.75031	0.843633
chr11	62062486	62079954	Adora2b	GeneID:11541	+	3.82458	3.02817	3.28554	2.52625	0.823305
chr3	105673825	105726954	Adora3	GeneID:11542	+	0.751583	0.886076	0.864978	1.00633	0.768985
chr9	59139379	59164007	Adpgk	GeneID:72141	+	1.33035	1.24876	1.44776	1.49553	0.671642
chr4	125993595	125998947	Adprhl2	GeneID:100206	-	1.38213	1.12903	0.967742	1.18114	0.789084
chr19	54119723	54123472	Adra2a	GeneID:11551	+	1.63456	2.2323	1.50425	1.58073	0.580737
chr19	4286001	4305955	Adrbk1	GeneID:110355	-	1.80676	1.86845	1.29453	1.30966	1.04424
chr2	179906293	179910988	Adrm1	GeneID:56436	+	9.3822	10.2225	8.08639	6.26963	0.772253
chr15	80778949	80799803	Adsl	GeneID:11564	+	1.70237	1.27058	1.17024	1.29651	0.594138
chr1	179693309	179726640	Adss	GeneID:11566	-	3.26781	2.72983	3.61394	3.2592	0.648393
chr12	113858300	113879551	Adssl1	GeneID:11565	+	1.34705	1.73193	1.30701	1.11012	0.83426
chr6	140571184	140625939	Aebp2	GeneID:11569	+	10.2256	10.4131	10.0185	8.90699	0.65776
chr5	104183181	104284341	Aff1	GeneID:17355	+	1.96409	1.96497	1.58169	1.50662	0.666764
chr11	53164335	53235342	Aff4	GeneID:93736	+	3.95925	3.57457	3.76447	2.75917	0.700491
chr8	126001803	126027816	Afg3l1	GeneID:114896	+	1.62023	1.84637	1.50286	1.51622	0.777674
chr18	67564418	67608790	Afg3l2	GeneID:69597	-	2.20345	2.61837	2.06967	2.14119	0.730579
chr11	117687238	117701219	Afmid	GeneID:71562	+	2.27083	2.24256	1.73958	1.59077	0.819939
chr11	20585087	20641487	Aftph	GeneID:216549	-	1.55655	1.47597	1.25876	1.20621	0.738237
chr2	90622884	90674594	Agbl2	GeneID:271813	+	0.626689	0.608318	0.604539	0.537008	0.494867
chr13	96120671	96145289	Aggf1	GeneID:66549	-	2.32338	2.59304	2.0199	1.86069	0.726367
chr6	40275494	40346761	Agk	GeneID:69923	+	1.07392	1.02559	0.995124	0.901704	0.621447
chr10	77734308	77814445	Agpat3	GeneID:28169	-	1.8062	1.5646	1.68066	1.29197	0.866058
chr17	12312150	12412506	Agpat4	GeneID:68262	+	2.31979	1.86651	1.84367	1.59863	0.768316
chr8	18846279	18884413	Agpat5	GeneID:52123	+	1.25719	1.35459	1.35109	1.1878	0.650313
chr8	24283418	24318818	Agpat6	GeneID:102247	-	1.33756	1.17362	0.927722	1.02533	0.614755
chr2	75670249	75767707	Agps	GeneID:228061	+	1.20055	1.09997	0.909782	0.914658	0.681195
chr8	127080487	127093607	Agt	GeneID:11606	-	0.750388	1.0124	0.714727	0.56589	0.542637
chr11	51398305	51416539	Agxt2l2	GeneID:72947	+	12.3479	11.7951	11.1329	9.9615	0.950313
chr1	181676222	181733796	Ahctf1	GeneID:226747	-	2.54988	1.93416	2.10025	1.78329	0.695333
chr2	154885046	154900162	Ahcy	GeneID:269378	-	1.21186	1.30226	1.07345	0.942088	0.628533
chr3	107466038	107499466	Ahcyl1	GeneID:229709	-	2.84063	2.09063	2.42032	1.86328	0.813281
chr19	9063774	9151409	Ahnak	GeneID:66395	+	3.15501	2.28783	1.89879	1.13988	0.862477
chr12	36182651	36219661	Ahr	GeneID:11622	-	1.0704	1.21049	1.3944	1.32184	0.625
chr12	88607678	88614902	Ahsa1	GeneID:217737	+	1.30152	1.29067	1.41215	1.13449	0.84165
chr11	23387882	23397946	Ahsa2	GeneID:268390	-	4.36727	4.11636	3.71637	2.95454	0.936361
chr9	64658818	64767474	AI115600	GeneID:102442	+	1.56458	1.47425	1.29358	1.06582	0.648305
chr12	110089339	110095025	AI132487	GeneID:104910	+	2.24213	1.95884	1.27845	1.18644	0.559322
chr4	58812902	58925597	AI314180	GeneID:230249	-	1.34389	1.27948	1.01544	1.14054	0.625498
chr17	48549405	48556591	AI314976	GeneID:106821	+	1.10869	1.39348	1.10652	1.40652	1.05435
chr11	78320560	78325670	AI316787	GeneID:195040	-	1.41772	1.20253	1.20253	1.03291	0.794935
chr17	27700714	27702672	AI413582	GeneID:106672	-	5.52189	4.66666	3.24579	3.52862	0.986531
chr12	88579825	88605194	AI413782	GeneID:104799	-	0.596303	0.569066	0.805448	0.771401	0.674123
chr7	31099835	31104064	AI428936	GeneID:233066	+	1.34511	1.5788	1.37772	1.17663	1.18206
chr8	72134553	72149447	AI449175	GeneID:234362	-	1.39087	1.40086	1.20542	1.32382	0.708988
chr19	57435170	57464076	AI450540	GeneID:226252	+	1.33538	1.26427	0.843721	0.805972	0.711151
chr8	97048967	97051164	AI451557	GeneID:102084	+	2.57895	3.42763	4.93421	3.91777	0.703946
chr7	134234950	134237563	AI467606	GeneID:101602	+	2.25867	2.44164	2.21136	1.60883	1.00946
chr7	52258320	52271619	AI480556	GeneID:233208	-	1.51766	1.32872	1.31797	1.27343	0.984639
chr2	166861293	166888515	AI481105	GeneID:98999	-	2.65838	1.90976	2.02486	1.91805	0.761511
chr3	106842422	106854080	AI504432	GeneID:229694	+	2.21333	1.59	1.8	1.44	0.808334
chr6	29231141	29240680	AI507611	GeneID:245884	+	1.01125	1.32458	1.22889	1.25141	0.589119
chr11	17111896	17135203	AI553587	GeneID:103784	+	0.982367	0.955394	0.835062	0.68361	0.617221
chr5	86500853	86533018	AI586015	GeneID:56792	+	1.36342	1.30218	1.28203	1.15713	0.676872
chr10	84565519	84580331	AI597468	GeneID:103266	+	1.54298	1.55874	1.1533	0.737824	0.714898
chr1	43155555	43172791	AI597479	GeneID:98404	+	1.39018	1.71318	0.918604	1.19897	0.652454
chr19	41667853	41670648	AI606181	GeneID:226118	+	1.33127	1.75851	0.990712	1.19195	0.532508
chr17	56853361	56856275	AI662250	GeneID:106639	-	2.52147	2.59509	1.85583	1.70552	1.00307
chr15	97998091	98000565	AI836003	GeneID:239650	+	0.869011	1.46645	0.79872	0.984026	0.677315
chr19	5425157	5427313	AI837181	GeneID:107242	+	1.62376	1.78218	1.35974	1.45215	0.749173
chr2	167468725	167487044	AI840826	GeneID:407243	-	1.75743	1.75124	1.05817	1.48515	0.982671
chr1	163746243	163807276	AI848100	GeneID:226551	-	2.4853	2.06207	1.79095	1.67615	0.629493
chr7	48629142	48648630	AI987944	GeneID:233168	-	0.616114	0.478674	0.420617	0.497632	0.522514
chr16	17489784	17507575	Aifm3	GeneID:72168	+	0.719342	0.836916	0.625791	0.603035	0.657397
chr10	13372515	13588636	Aig1	GeneID:66253	-	0.838319	0.757619	0.704249	0.672483	0.685505
chr10	43670113	43724652	Aim1	GeneID:11630	-	2.39021	2.30722	2.39021	1.78402	0.844845
chr19	4114446	4125827	Aip	GeneID:11632	-	1.80034	1.82572	1.59898	1.72419	1.14213
chr17	12941161	12944859	Air	GeneID:104103	+	1.54986	1.62963	1.87179	1.92878	0.888891
chr8	126547373	126572404	AK122209	GeneID:382038	+	1.61985	1.25246	1.1611	1.18467	0.724953
chr10	43198946	43235217	AK122525	GeneID:331623	+	1.15413	1.08473	1.3477	1.48502	0.698318
chr4	128670509	128688773	Ak2	GeneID:11637	+	4.34615	3.47394	2.34864	1.83002	0.839952
chr18	10325177	10562939	AK220484	GeneID:381157	+	0.499675	0.544161	0.47619	0.531899	0.51272
chr19	29095322	29122392	Ak3	GeneID:56248	-	1.20999	1.20722	1.07863	1.0222	0.66235
chr11	61684809	61743728	Akap10	GeneID:56697	-	1.25662	1.07366	1.10977	0.997595	0.640829
chr14	78892053	78936670	Akap11	GeneID:219181	-	0.978528	0.945397	0.935582	0.753987	0.668711
chr7	82600185	82899495	Akap13	GeneID:75547	+	2.18271	2.1144	2.06643	1.57587	0.77829
chr10	24889928	25018969	Akap7	GeneID:432442	-	0.59161	0.562326	0.571695	0.540065	0.584582
chr17	32440621	32458098	Akap8	GeneID:56399	-	2.30818	1.84399	1.73274	1.42583	0.79284
chr17	32458369	32487522	Akap8l	GeneID:54194	-	1.65183	1.79669	1.30803	1.17888	0.863
chr5	3928186	4080204	Akap9	GeneID:100986	+	1.04072	0.980546	0.858404	0.774166	0.602686
chr4	63028159	63064388	Akna	GeneID:100182	-	2.02266	2.37646	1.83041	1.71272	0.857454
chr4	116309115	116324256	Akr1a4	GeneID:58810	-	1.66432	1.56135	1.14951	1.11424	0.80254
chr12	113892032	113912401	Akt1	GeneID:11651	-	2.13303	1.64679	1.56766	1.36468	0.780961
chr7	52104597	52110780	Akt1s1	GeneID:67605	+	2.43823	2.57109	1.89977	2.0979	1.19813
chr7	28390877	28424473	Akt2	GeneID:11652	+	2.44202	2.3323	2.67393	1.94942	0.568094
chr16	52251026	52454187	Alcam	GeneID:11658	-	2.20915	2.17801	3.21993	2.67619	0.636695
chr7	52397210	52409908	Aldh16a1	GeneID:69748	-	0.952533	0.965188	0.870255	0.947786	0.691455
chr19	40624747	40662859	Aldh18a1	GeneID:56454	-	1.02455	1.14376	1.12553	0.992287	0.599579
chr4	139178925	139205602	Aldh4a1	GeneID:212647	+	0.791392	0.799812	0.673528	0.577176	0.776425
chr10	21097106	21116384	Aldh8a1	GeneID:237320	+	0.552507	0.638426	0.489261	0.514321	0.584727
chr7	133938750	133942697	Aldoa	GeneID:11674	-	3.26184	2.79109	2.9805	2.85237	1.10863
chr8	23171192	23178761	Alg11	GeneID:207958	+	1.19704	1.10805	0.836864	0.84534	0.635595
chr16	20605545	20610817	Alg3	GeneID:208624	-	0.962499	1.025	1.23	1.325	0.807503
chr3	54539461	54553717	Alg5	GeneID:66248	+	1.37739	1.07049	0.834066	0.89721	0.678412
chr7	104520138	104540665	Alg8	GeneID:381903	+	0.980616	0.895095	0.805018	0.85519	0.68415
chr2	93820791	93850887	Alkbh3	GeneID:69113	-	1.1267	1.21258	0.886055	1.03316	0.790816
chr5	136614651	136617485	Alkbh4	GeneID:72041	+	1.38889	1.19753	1.04321	0.925927	0.62037
chr11	60351480	60369399	Alkbh5	GeneID:268420	+	1.63647	1.37736	1.16352	1.07547	0.733333
chr17	57136776	57138745	Alkbh7	GeneID:66400	+	2.23569	1.90909	1.83502	1.51852	0.757576
chr18	65425479	65509188	Alpk2	GeneID:225638	-	0.955805	0.909505	0.96703	0.825323	0.750614
chr11	69573386	69575346	Amac1	GeneID:56293	-	2.38721	2.32996	3.22559	2.48148	0.925928
chr10	40007264	40021978	Amd1	GeneID:11702	-	1.95971	1.43885	1.23165	1.61871	0.656114
chr10	40009135	40021664	Amd2	GeneID:11703	-	1.89792	1.48007	1.28389	1.66986	0.677833
chr17	24292800	24300700	Amdhd2	GeneID:245847	-	1.46265	1.51452	1.46266	1.29046	0.869293
chr8	96495488	96536540	Amfr	GeneID:23802	-	1.72003	1.59947	1.35046	1.16008	0.631092
chr10	80267993	80270393	Amh	GeneID:11705	+	3.05161	2.84839	1.86774	2.0742	0.661291
chr15	102275851	102285061	Amhr2	GeneID:110542	+	0.621416	0.640537	0.537286	0.506693	0.573615
chr3	107989253	107994695	Amigo1	GeneID:229715	+	1.44198	1.14074	1.28148	0.903706	0.876544
chr9	107955490	107958032	Amigo3	GeneID:320844	+	3.44445	3.50476	3.22539	2.31746	0.911111
chrX	139288017	139401271	Ammecr1	GeneID:56068	-	0.600002	0.541988	0.536159	0.591787	0.501985
chr18	31919534	31942397	Ammecr1l	GeneID:225339	+	1.87158	1.58737	1.3821	1.34947	0.834737
chr12	112509322	112514637	Amn	GeneID:93835	+	1.31172	1.34164	1.25187	0.885287	0.66085
chr3	102877937	102903643	Ampd1	GeneID:229665	+	1.14918	1.36766	0.973049	1.02599	0.677572
chr3	107876980	107889545	Ampd2	GeneID:109674	-	1.55255	1.6879	0.995224	1.14968	0.62261
chr2	128438440	128513116	Anapc1	GeneID:17222	-	1.30829	1.16193	0.988712	0.949008	0.70066
chr8	82235719	82301220	Anapc10	GeneID:68999	+	0.62007	0.65425	0.55872	0.614374	0.540315
chr11	120459751	120469512	Anapc11	GeneID:66156	+	1.32963	1.4074	1.02407	0.994442	0.846295
chr9	102532093	102536571	Anapc13	GeneID:69010	+	0.626668	0.621335	0.671999	0.805333	0.618667
chr2	25128019	25141435	Anapc2	GeneID:99152	+	1.25343	1.06107	1.0458	0.893131	0.770994
chr5	53225374	53257973	Anapc4	GeneID:52206	+	1.1882	1.14514	0.78708	0.775918	0.720894
chr5	123237468	123271348	Anapc5	GeneID:59008	-	0.908035	0.873259	0.823028	0.802936	0.59119
chr5	122872490	122894588	Anapc7	GeneID:56317	+	1.4892	1.32937	1.1987	1.06587	0.710585
chr15	27396432	27524660	Ank	GeneID:11732	+	1.11431	1.1744	1.27905	1.18265	0.677586
chr11	72503504	72585648	Ankfy1	GeneID:11736	+	1.56281	1.45574	1.19343	1.23305	0.70307
chr5	3690000	3802925	Ankib1	GeneID:70797	-	1.36185	1.24974	1.08847	1.00957	0.600689
chr8	11611583	11635689	Ankrd10	GeneID:102334	-	1.37007	1.10516	1.26896	1.14864	0.712843
chr8	125407221	125498693	Ankrd11	GeneID:77087	-	2.57369	2.40045	2.65934	2.07693	0.854555
chr17	66316841	66426386	Ankrd12	GeneID:106585	-	0.815798	0.754305	0.664116	0.566003	0.625854
chr5	115225149	115255830	Ankrd13a	GeneID:68420	+	0.942213	0.974038	0.838357	0.815744	0.75042
chr3	157610430	157669801	Ankrd13c	GeneID:433667	+	1.92635	1.67671	1.83549	1.41416	0.530369
chr19	4270180	4283137	Ankrd13d	GeneID:68423	-	1.24375	1.33594	0.789064	0.712501	0.78125
chr5	90656191	90795211	Ankrd17	GeneID:81702	-	3.5786	2.87577	2.41026	2.15677	0.707424
chr1	36587379	36592574	Ankrd23	GeneID:78321	-	1.19347	1.38191	0.75377	0.81156	0.487438
chr7	36371266	36424256	Ankrd27	GeneID:245886	+	0.710207	0.622423	0.542041	0.626125	0.597569
chr14	32513201	32643601	Ankrd28	GeneID:105522	-	1.92041	1.53991	1.44547	1.29118	0.716242
chr11	5469687	5589340	Ankrd36	GeneID:76389	+	0.824151	0.994719	1.17132	0.941885	0.591949
chr1	36595018	36604046	Ankrd39	GeneID:109346	-	0.928434	0.783366	0.483559	0.663444	0.570601
chr11	94189315	94203161	Ankrd40	GeneID:71452	+	0.913176	0.711078	0.898202	0.628743	0.681136
chr7	99757380	99785545	Ankrd42	GeneID:73845	-	0.572581	0.72043	0.515234	0.485662	0.542115
chr1	54702184	54983202	Ankrd44	GeneID:329154	-	1.13442	1.21337	1.35067	1.1353	0.690694
chr15	36407423	36426506	Ankrd46	GeneID:68839	-	1.29207	0.947115	1.08534	0.806492	0.8125
chr17	33947468	33959859	Ankrd47	GeneID:80880	+	2.60514	2.08668	1.87641	1.91493	0.983949
chr9	14584642	14587408	Ankrd49	GeneID:56503	-	2.09316	1.6118	2.23292	1.80124	1.02484
chr3	38351001	38354479	Ankrd50	GeneID:99696	-	1.13663	0.85465	0.662792	0.819766	0.572673
chr10	127814180	127831062	Ankrd52	GeneID:237615	+	1.4076	1.346	1.01048	0.884667	0.606814
chr4	32891010	33037801	Ankrd6	GeneID:140577	-	0.436864	0.544681	0.452	0.60336	0.568733
chr17	28046285	28199582	Anks1	GeneID:224650	+	1.00378	1.06666	1.11321	1.12654	0.753484
chr16	4941443	4964277	Anks3	GeneID:72615	-	1.50053	1.51107	1.07692	0.884091	0.792414
chr9	62189235	62226609	Anp32a	GeneID:11737	+	3.1226	2.79829	1.94084	1.90235	0.894509
chr4	46463989	46485395	Anp32b	GeneID:67628	+	3.9115	2.96903	2.26217	2.06416	0.850666
chr3	95733214	95750898	Anp32e	GeneID:66471	+	1.77538	1.64213	1.41498	1.51015	0.777918
chr14	26661656	26706284	Anxa11	GeneID:11744	+	1.24233	1.07608	1.34663	0.938036	0.550918
chr9	69301490	69339592	Anxa2	GeneID:12306	+	3.2777	2.4972	1.50421	1.23773	0.718795
chr3	36347847	36374620	Anxa5	GeneID:11747	-	1.31623	1.32556	0.769589	0.723882	0.702427
chr11	54792613	54846916	Anxa6	GeneID:11749	-	1.60093	1.38147	1.05797	1.05383	0.747929
chr14	21274499	21299038	Anxa7	GeneID:11750	-	1.72555	1.497	1.11177	1.16467	0.629742
chr3	95100017	95111054	Anxa9	GeneID:71790	-	1.27241	1.93621	0.977587	0.939657	0.848275
chr11	101186377	101191013	Aoc2	GeneID:237940	+	3.69474	3.06579	3.21842	2.29474	0.542104
chr11	101191920	101200738	Aoc3	GeneID:11754	+	1.45401	1.10176	1.27789	0.700586	0.5773
chr13	47138939	47179969	Aof1	GeneID:218214	+	0.888011	1.03821	0.743084	0.789197	0.757574
chr4	136106472	136158625	Aof2	GeneID:99982	-	1.33083	1.08847	1.19571	0.973727	0.672921
chr11	4886908	4942732	Ap1b1	GeneID:11764	+	1.18182	1.14192	0.895457	0.854547	0.689897
chr8	112302610	112385258	Ap1g1	GeneID:11765	+	1.50639	1.26295	1.22498	1.01739	0.638397
chr11	83777973	83855591	Ap1gbp1	GeneID:217030	+	0.849302	0.751221	0.729051	0.662534	0.661029
chrX	160347092	160367478	Ap1s2	GeneID:108012	+	0.76376	0.58142	0.574541	0.527522	0.682338
chr1	79603457	79668545	Ap1s3	GeneID:252903	-	1.23358	1.01587	1.20758	1.17012	0.702951
chr7	52155743	52184860	Ap2a1	GeneID:11771	-	1.54498	1.44454	0.955457	1.09257	0.890831
chr11	83116199	83218537	Ap2b1	GeneID:71770	+	1.43315	1.26362	0.951063	0.924846	0.65424
chr16	20535577	20544126	Ap2m1	GeneID:11773	+	2.76342	2.27635	1.54871	1.77932	0.928429
chr13	95128986	95336270	Ap3b1	GeneID:11774	+	1.16118	1.21198	0.947416	0.951885	0.598838
chr10	80169723	80204956	Ap3d1	GeneID:11776	-	1.71632	1.64072	1.25	1.3226	0.828593
chr14	21854032	21871407	Ap3m1	GeneID:55946	-	1.55141	1.29563	1.32262	1.0964	0.814909
chr18	46901571	46950480	Ap3s1	GeneID:11777	+	0.736963	0.751699	0.560658	0.591837	0.597504
chr2	126834447	126895550	Ap4e1	GeneID:108011	+	0.785546	0.74126	0.670861	0.55478	0.624708
chr12	52792024	52839918	Ap4s1	GeneID:11782	+	1.27425	1.20785	1.153	1.09815	0.59007
chr10	90452056	90545488	Apaf1	GeneID:11783	-	0.770207	0.949603	0.827893	0.878605	0.63233
chr10	80730985	80735973	Apba3	GeneID:57267	+	0.831201	1.02046	1.0179	1.32481	0.677751
chr2	22629952	22730890	Apbb1ip	GeneID:54519	+	0.834806	0.804719	0.742181	0.770797	0.737756
chr18	36830813	36839020	Apbb3	GeneID:225372	-	2.50203	2.56301	2.25203	2.32723	0.813006
chr18	34380638	34479735	Apc	GeneID:11789	+	1.14496	1.04382	0.962485	0.832835	0.656961
chr10	79764565	79781001	Apc2	GeneID:23805	+	1.41255	1.25367	1.06141	1.24833	0.694259
chr9	107987744	107996782	Apeh	GeneID:235606	-	1.41699	1.61969	1.15251	1.38996	0.849419
chr14	51544696	51546813	Apex1	GeneID:11792	+	2.08609	2.39073	2.06954	2.69205	1.09271
chr9	66662801	66682513	Aph1c	GeneID:68318	-	5.56756	6.38073	6.37015	6.03643	0.70153
chr2	94251884	94278304	Api5	GeneID:11800	-	1.96701	1.74269	1.26107	1.27709	0.771915
chr7	31220001	31230580	Aplp1	GeneID:11803	-	1.74205	1.26678	1.37279	1.67138	0.62721
chr9	30957142	31019400	Aplp2	GeneID:11804	-	0.703804	0.662538	0.70885	0.683174	0.680879
chr9	46036793	46038549	Apoa1	GeneID:11806	+	1.57931	1.8931	1.43793	1.68621	0.77586
chr3	87860445	87862417	Apoa1bp	GeneID:246703	-	2.43434	2.28956	1.57913	1.44444	0.781145
chr15	79722888	79738516	Apobec3	GeneID:80287	+	3.65884	4.27762	4.63398	4.31354	0.827346
chr9	46041134	46043380	Apoc3	GeneID:11814	-	0.911766	0.960784	0.578433	0.862743	0.738561
chr7	20281621	20284381	Apoe	GeneID:11816	-	2.26708	2.25466	1.94721	1.41925	0.596275
chr10	127705053	127707207	Apof	GeneID:103161	+	2.28053	2.48845	2.33663	2.91749	1.0066
chr15	77578229	77591206	Apol2	GeneID:239552	-	4.70359	5.99688	4.078	3.5117	0.702026
chr17	35265942	35268697	Apom	GeneID:55938	-	1.19938	1.17446	1.08099	1.12461	0.763238
chr8	107034924	107058508	Appbp1	GeneID:234664	-	1.22942	0.920781	0.864198	0.746912	0.65638
chr11	85004810	85048622	Appbp2	GeneID:66884	-	1.73957	1.39502	1.33333	1.11651	0.690966
chr14	27732174	27783737	Appl1	GeneID:72993	-	1.52247	1.50622	1.15755	1.07147	0.633462
chr8	125098537	125100807	Aprt	GeneID:11821	-	2.10784	1.68301	1.69935	1.70915	0.967322
chr4	40629111	40650220	Aptx	GeneID:66408	-	1.14525	1.08715	1.28492	1.12849	0.730725
chr7	104874889	104886757	Aqp11	GeneID:66333	-	1.10891	1.11881	1.04456	0.891091	0.69307
chr4	40980110	40995003	Aqp7	GeneID:11832	-	0.960059	0.931527	0.763194	0.850212	0.570613
chr9	70958468	71011096	Aqp9	GeneID:64008	-	0.786172	0.821808	0.935637	0.753723	0.576597
chr2	113926908	114001055	Aqr	GeneID:11834	-	1.16771	1.03762	1.08464	0.880879	0.673198
chrX	95345089	95512486	Ar	GeneID:11835	+	0.843975	0.736234	0.858971	0.675873	0.424912
chrX	20425724	20437644	Araf	GeneID:11836	+	1.33552	1.43092	1.23684	1.09046	0.542764
chr5	116009524	116013736	Arbp	GeneID:11837	+	6.7357	5.66485	5.3406	4.82016	0.929155
chr9	44549651	44575880	Arcn1	GeneID:213827	-	2.11848	1.96208	1.90332	1.45687	0.666349
chr11	59024915	59041688	Arf1	GeneID:11840	-	5.39342	4.48027	4.30921	3.58552	0.931581
chr11	103828185	103846650	Arf2	GeneID:11841	+	1.7032	1.52463	0.945811	1.1638	0.791872
chr15	98568057	98593549	Arf3	GeneID:11842	-	1.92635	1.31298	1.27035	0.845928	0.692832
chr14	27457683	27476744	Arf4	GeneID:11843	+	5.1769	4.90975	5.11553	5.33093	0.711192
chr6	28373640	28376499	Arf5	GeneID:11844	+	2.55385	3.03692	2.96308	3.04	0.999999
chr12	70473175	70474770	Arf6	GeneID:11845	+	9.30176	8.42807	9.3614	9.08772	1.16491
chr2	180701974	180717147	Arfgap1	GeneID:228998	+	2.70282	2.18028	2.07887	1.73662	0.732394
chr15	83130170	83180677	Arfgap3	GeneID:66251	-	0.912351	1.05568	0.830209	0.738697	0.752479
chr1	10127588	10222751	Arfgef1	GeneID:211673	-	1.86476	1.79775	1.5363	1.33188	0.626363
chr2	166631064	166723553	Arfgef2	GeneID:99371	+	0.68458	0.679784	0.603647	0.554701	0.636595
chr2	181092538	181100066	Arfrp1	GeneID:76688	-	3.31634	2.73036	2.18259	2.138	0.732485
chr10	24635027	24648286	Arg1	GeneID:11846	-	1.01539	1.02923	0.818463	0.684616	0.515383
chr12	80231812	80257283	Arg2	GeneID:11847	+	1.04753	1.22211	1.02813	0.793403	0.785643
chr2	91493365	91512475	Arhgap1	GeneID:228359	+	1.64946	1.39376	1.2401	1.19808	0.734695
chr8	79774265	80041806	Arhgap10	GeneID:78514	-	0.578176	0.614936	0.557237	0.623079	0.593301
chr2	43604344	44243143	Arhgap15	GeneID:76117	+	0.798844	0.770868	0.85132	0.733437	0.624962
chr7	130422785	130513396	Arhgap17	GeneID:70497	-	1.77209	1.49169	1.45549	1.22269	0.80535
chr10	26492318	26638454	Arhgap18	GeneID:73910	+	1.10579	1.13161	0.856309	0.838194	0.639319
chr18	39152799	39535939	Arhgap26	GeneID:71302	+	0.636087	0.669098	1.05799	0.848718	0.728969
chr11	103192814	103206016	Arhgap27	GeneID:544817	-	0.983023	0.702161	0.969135	0.925927	0.84105
chr1	173319143	173340371	Arhgap30	GeneID:226652	+	2.87541	2.89321	2.47497	2.06341	0.889875
chr12	53617064	53668839	Arhgap5	GeneID:11855	+	1.68376	1.53049	0.90394	0.782515	0.589856
chr11	120438549	120442916	Arhgdia	GeneID:192662	-	7.40591	6.72312	5.68817	5.12635	1.20699
chr6	136872230	136890238	Arhgdib	GeneID:11857	-	2.55514	2.6817	2.08897	2.16291	0.977443
chr17	26336128	26338295	Arhgdig	GeneID:14570	-	2.33334	2.0066	1.74258	1.22772	0.676569
chr7	25688075	25711611	Arhgef1	GeneID:16801	+	1.71678	1.52832	1.38723	1.32132	0.791967
chr8	14911717	15001085	Arhgef10	GeneID:234094	+	0.905877	0.929657	1.37384	1.0895	0.81407
chr9	42771925	42913801	Arhgef12	GeneID:69632	-	0.604625	0.66931	0.599701	0.504389	0.609767
chr4	140798799	140813477	Arhgef19	GeneID:213649	+	0.634004	0.417867	0.498558	0.540345	0.498559
chr3	88425060	88450836	Arhgef2	GeneID:16800	+	2.77714	2.57541	1.88377	1.85783	0.800192
chr14	28051225	28217090	Arhgef3	GeneID:71704	+	2.3663	1.63019	2.72984	1.79314	0.779482
chr1	34858567	34869599	Arhgef4	GeneID:226970	+	2.02069	2.08448	1.68103	1.34483	0.686207
chrX	54484664	54591906	Arhgef6	GeneID:73341	-	0.589073	0.663507	0.636464	0.690829	0.546418
chr8	11758347	11835219	Arhgef7	GeneID:54126	+	1.36657	1.19712	1.00493	1.00948	0.691055
chr4	133234923	133309526	Arid1a	GeneID:93760	-	2.5672	2.28711	1.87923	1.64862	0.840668
chr17	4995074	5347656	Arid1b	GeneID:239985	+	0.975032	0.98054	0.865471	0.908035	0.740805
chr15	96187206	96235894	Arid2	GeneID:77044	+	1.78828	1.78998	1.38873	1.35914	0.682983
chr10	79389817	79417757	Arid3a	GeneID:13496	+	1.04869	1.01894	0.791706	0.791705	0.765557
chr9	57638303	57684291	Arid3b	GeneID:56380	-	1.30484	1.23969	0.935444	1.11536	0.855348
chr12	72116954	72200338	Arid4a	GeneID:238247	+	1.62548	1.48117	1.20838	1.12214	0.557902
chr13	14156059	14291870	Arid4b	GeneID:94246	+	1.18665	1.31123	0.88703	0.962937	0.631838
chr1	36364599	36379820	Arid5a	GeneID:214855	+	7.92827	9.68634	14.5106	12.1983	0.832632
chr10	67558341	67741474	Arid5b	GeneID:71371	-	3.39191	2.97869	3.85532	3.12857	0.763681
chr9	59240403	59334092	Arih1	GeneID:23806	-	2.74044	2.36959	2.7006	1.99873	0.694592
chr9	108505273	108551711	Arih2	GeneID:23807	-	3.76349	3.0083	3.86188	3.17546	0.77534
chr10	88194140	88206827	Arl1	GeneID:104303	+	2.80538	2.7769	2.62816	2.31013	0.674051
chr13	54676426	54682489	Arl10	GeneID:56795	+	2.2	1.9953	1.86353	1.50353	0.752939
chr13	114584767	114947637	Arl15	GeneID:218639	+	0.738659	0.82894	0.904969	0.842073	0.618748
chr19	6134389	6141137	Arl2	GeneID:56327	-	0.57175	0.706278	0.515694	0.672648	0.67489
chr8	97190655	97198322	Arl2bp	GeneID:107566	+	2.68421	2.76	2.18526	2.06105	0.745264
chr12	40759878	40764574	Arl4a	GeneID:11861	-	1.35602	1.47644	1.5445	1.45288	0.651831
chr1	90594800	90598766	Arl4c	GeneID:320982	-	2.93872	3.30919	4.70473	3.8273	0.849581
chr2	52253471	52280394	Arl5a	GeneID:75423	-	1.15135	1.14485	0.988859	1.03621	0.70102
chr2	14976989	15000818	Arl5b	GeneID:75869	+	2.14184	1.44796	2.1949	1.95918	0.713263
chr11	97850892	97857487	Arl5c	GeneID:217151	-	1.25397	1.55102	1.39909	1.12245	0.893424
chr16	59613151	59638986	Arl6	GeneID:56297	-	0.441036	0.719079	0.455417	0.534995	0.674016
chr7	125262414	125273077	Arl6ip1	GeneID:54208	-	3.40949	3.14412	2.90861	2.78735	0.912124
chr17	80247732	80295463	Arl6ip2	GeneID:56298	-	1.01274	0.974523	0.988421	0.814126	0.658367
chr5	124566117	124568204	Arl6ip4	GeneID:65105	+	2.701	2.67442	2.26246	2.12957	0.936876
chr6	97160786	97183309	Arl6ip5	GeneID:65106	+	2.4345	2.1278	2.86262	2.5165	0.757186
chr2	53051145	53078060	Arl6ip6	GeneID:65103	+	1.19517	1.06134	1.10595	0.961894	0.697027
chr1	137043411	137052845	Arl8a	GeneID:68724	+	3.60188	2.80943	2.16226	2.12453	0.60566
chr6	108733053	108773717	Arl8b	GeneID:67166	+	1.37583	1.39708	1.36587	1.28685	0.744354
chr5	77433080	77438503	Arl9	GeneID:384185	+	1.06173	1.23457	0.933334	0.841977	0.619753
chr7	135380871	135388614	Armc5	GeneID:233912	+	1.60796	1.49895	1.56184	1.66876	0.960169
chr11	115336991	115351780	Armc7	GeneID:276905	+	1.26647	1.17478	1.17192	1.33811	0.961321
chr9	99380514	99469318	Armc8	GeneID:74125	-	0.988375	0.809697	0.80206	0.728992	0.611092
chr9	106789746	106794269	Armet	GeneID:74840	-	5.41114	4.37135	3.86207	4.26525	0.864719
chr2	3430337	3443648	Armetl1	GeneID:227526	+	0.861751	0.654378	1.0169	0.83103	0.880186
chr3	95238350	95300210	Arnt	GeneID:11863	+	0.98294	0.942372	0.757954	0.700782	0.640849
chr7	120350979	120457636	Arntl	GeneID:11865	+	0.786437	0.801848	0.660033	0.670965	0.667039
chr5	145844738	145869625	Arpc1a	GeneID:56443	+	1.84205	1.56664	1.35933	1.37216	0.674237
chr5	145875199	145889055	Arpc1b	GeneID:11867	+	5.93563	5.20509	4.76647	3.71407	0.630238
chr1	74283124	74314787	Arpc2	GeneID:76709	+	4.22776	4.15429	4.61307	3.59102	0.823672
chr5	122841937	122856187	Arpc3	GeneID:56378	+	1.71953	1.63583	1.72541	1.18649	0.822322
chr6	113328107	113339643	Arpc4	GeneID:68089	+	3.14933	2.90101	2.50504	2.18792	0.845639
chr1	154613781	154622705	Arpc5	GeneID:67771	+	3.9319	3.1712	3.70428	2.84047	0.844358
chr2	38863659	38871392	Arpc5l	GeneID:74192	+	1.66248	1.80503	1.42558	1.44863	0.763103
chr9	74885539	74908120	Arpp19	GeneID:59046	+	1.83316	1.68119	1.3932	1.22104	0.797025
chr2	24780872	24790683	Arrdc1	GeneID:215705	-	0.839485	0.710334	0.520295	0.760147	0.592249
chr8	73359037	73363619	Arrdc2	GeneID:70807	-	1.27969	0.949867	1.12137	1.30607	0.939315
chr13	81022683	81035303	Arrdc3	GeneID:105171	+	1.2381	1.26032	0.825395	1.17778	0.712697
chr5	137737059	137748395	Ars2	GeneID:83701	-	1.52543	1.53051	1.0678	1.37288	0.922032
chr7	108701290	108704316	Art2a	GeneID:11871	-	0.812121	1.24242	1.27273	1.08485	0.721212
chr5	92817169	92843648	Art3	GeneID:109979	+	0.88523	0.750706	0.84666	0.672627	0.700847
chr13	74777320	74829323	Arts1	GeneID:80898	+	1.45914	1.33333	1.62258	1.51183	0.495163
chr8	127246039	127258023	Arv1	GeneID:68865	+	1.51639	1.33279	1.17377	1.23934	0.721311
chr8	42426019	42459981	Asah1	GeneID:11886	-	1.29375	1.30224	0.916729	0.862761	0.680802
chr14	27707798	27728441	Asb14	GeneID:142687	+	1.41023	1.21591	1.05113	0.928409	0.579548
chr12	104559352	104594211	Asb2	GeneID:65256	-	4.37057	4.20679	4.3283	3.0468	1.00226
chr2	30678617	30683820	Asb6	GeneID:72323	-	4.70352	3.96985	3.98492	3.79649	0.83166
chr11	4537796	4583388	Ascc2	GeneID:75452	+	1.05723	1.04217	1.02892	1.13253	0.66265
chr10	50312475	50571008	Ascc3	GeneID:77987	+	1.29477	1.21792	1.32519	1.12123	0.53205
chr2	127034140	127066187	Ascc3l1	GeneID:320632	+	1.47535	1.22716	1.02425	1.10105	0.798706
chr10	85390646	85392113	Ascl4	GeneID:67341	+	0.928827	0.88968	1.01423	0.889678	0.797151
chr10	53316767	53329031	Asf1a	GeneID:66403	+	1.73667	1.55089	1.40549	1.44588	0.804525
chr3	88769734	88883297	Ash1l	GeneID:192195	+	1.85518	1.72542	1.47436	1.27537	0.646142
chr8	26927342	26958142	Ash2l	GeneID:23808	-	1.20367	1.08013	0.975791	0.893154	0.613522
chr8	87541830	87549177	Asna1	GeneID:56495	-	1.50538	1.16774	1.24731	1.02581	0.929034
chr6	7625171	7643182	Asns	GeneID:27053	-	0.931077	0.82456	0.66416	0.756891	0.620301
chr1	141351350	141390665	Aspm	GeneID:12316	+	0.723361	0.816941	0.730193	0.640712	0.765708
chr2	31325790	31376190	Ass1	GeneID:11898	+	1.47127	1.32099	0.933149	0.922099	0.681217
chr9	105297852	105307791	Aste1	GeneID:66595	+	2.58425	2.4359	1.8956	1.78938	0.732601
chr2	127164375	127183387	Astl	GeneID:215095	+	4.16164	4.28227	3.12907	3.35464	1.00241
chr2	153171875	153229743	Asxl1	GeneID:228790	+	3.52838	3.63551	2.38748	2.49462	0.721134
chr12	3426901	3502468	Asxl2	GeneID:75302	+	0.907583	0.90335	1.05776	0.849825	0.643048
chr19	32747053	32786788	Atad1	GeneID:67979	-	1.94245	1.64455	1.69939	1.56804	0.722413
chr12	4924159	5054216	Atad2b	GeneID:320817	+	1.01744	0.866277	0.81279	0.763955	0.491859
chr4	155114750	155135202	Atad3a	GeneID:108888	-	2.52	1.52	1.69714	1.47543	0.763427
chr11	79902914	79949293	Atad5	GeneID:237877	+	0.664689	0.580414	0.575666	0.636202	0.554894
chr7	137535007	137663475	Ate1	GeneID:11907	-	0.752237	0.730116	0.691529	0.643059	0.528235
chr15	100058290	100091679	Atf1	GeneID:11908	+	2.24003	2.05082	2.02502	1.96872	0.70211
chr2	73654578	73730685	Atf2	GeneID:11909	-	1.23871	1.0329	0.995407	0.816758	0.577659
chr1	192994175	193007212	Atf3	GeneID:11910	-	10.5894	7.64541	9.16018	7.29394	0.914462
chr15	80085614	80087971	Atf4	GeneID:11911	+	11.7411	12.6213	10.7605	9.99677	1.06796
chr7	52067628	52071942	Atf5	GeneID:107503	-	1.75676	1.83784	1.19189	1.64054	0.986486
chr1	172634588	172797902	Atf6	GeneID:226641	-	1.36674	1.24574	1.40213	1.43005	0.693574
chr15	102367074	102455852	Atf7	GeneID:223922	-	0.998337	0.85083	0.707641	0.66279	0.530565
chr1	89652646	89688997	Atg16l1	GeneID:77040	+	2.09992	1.93654	2.09117	1.88038	0.818383
chr7	108437737	108450765	Atg16l2	GeneID:73683	-	2.29704	2.57854	2.51011	2.05754	0.805597
chr16	45158942	45188651	Atg3	GeneID:67841	+	1.90808	1.47766	1.15808	1.15206	0.770619
chr1	95651610	95686106	Atg4b	GeneID:66615	+	1.15004	1.01523	0.974868	1.04722	0.632142
chr9	21069743	21078812	Atg4d	GeneID:235040	+	3.21772	3.6763	3.47399	3.01349	0.797685
chr10	43988164	44084097	Atg5	GeneID:11793	+	0.812247	0.770181	0.797091	0.780392	0.660684
chr6	114593143	114809954	Atg7	GeneID:74244	+	0.705318	0.743262	0.703037	0.747252	0.686207
chr1	75177439	75188770	Atg9a	GeneID:245860	-	0.928694	1.05263	0.882851	1.04245	0.653651
chr5	23889999	23897961	Atg9b	GeneID:213948	-	1.83265	1.73554	1.97727	1.46281	0.88223
chr7	148127480	148133557	Athl1	GeneID:212974	+	3.56235	4.19529	2.51059	2.30353	1.02588
chr1	71603748	71625978	Atic	GeneID:108147	+	1.52904	1.51075	1.05914	1.17312	0.646236
chr6	124692562	124706505	Atn1	GeneID:13498	-	2.97764	2.61252	2.3085	2.18331	1.05514
chr7	65913702	66084161	Atp10a	GeneID:11982	+	1.8443	1.6762	1.91028	1.62351	0.679971
chr8	12757224	12865173	Atp11a	GeneID:50770	+	2.81879	2.78083	2.14907	2.04849	0.653921
chr3	35653060	35755198	Atp11b	GeneID:76295	+	1.29093	1.25504	1.93172	1.50919	0.650714
chrX	57476467	57657156	Atp11c	GeneID:320940	-	0.495918	0.505781	0.515811	0.519381	0.430466
chr8	72315133	72331644	Atp13a1	GeneID:170759	+	1.90546	1.49134	1.74567	1.82024	0.818908
chr16	30312488	30388616	Atp13a3	GeneID:224088	-	1.82479	1.78462	1.50076	1.47093	0.630069
chr3	101380146	101408582	Atp1a1	GeneID:11928	-	3.16103	2.59609	2.85142	2.23131	0.791814
chr9	96233092	96264718	Atp1b3	GeneID:11933	-	1.68301	1.56781	1.32843	1.42157	0.694442
chr7	133589374	133606587	Atp2a1	GeneID:11937	-	0.648125	1.2044	0.81242	0.725742	0.727037
chr5	122903523	122951904	Atp2a2	GeneID:11938	-	3.98397	3.66285	3.36863	2.9107	0.749855
chr10	98377804	98486426	Atp2b1	GeneID:67972	+	6.52452	5.68319	5.09697	3.773	0.726448
chr1	135603234	135649858	Atp2b4	GeneID:381290	-	1.53783	1.28014	1.22045	1.13239	0.630616
chr9	105313692	105397429	Atp2c1	GeneID:235574	-	1.20196	1.09502	0.829595	0.820477	0.656732
chr8	13386209	13396778	Atp4b	GeneID:11945	-	0.704949	0.9894	0.618376	0.521202	0.4841
chr18	78012507	78021608	Atp5a1	GeneID:11946	+	4.39615	4.31731	3.66346	3.62884	0.625
chr10	127520363	127527444	Atp5b	GeneID:11947	+	3.37418	3.05471	2.52735	2.73523	1.03939
chr2	9977661	10002056	Atp5c1	GeneID:11949	-	1.47295	1.03708	1.11222	0.841685	0.756512
chr10	79605110	79608556	Atp5d	GeneID:66043	+	2.32361	2.30904	2.93003	1.98251	1.17784
chr2	174286576	174289602	Atp5e	GeneID:67126	-	2.50909	2.39394	2.29091	2.16061	0.645453
chr3	105745781	105763166	Atp5f1	GeneID:11950	-	1.71887	0.973041	1.08986	1.04108	0.744544
chr11	95930166	95936351	Atp5g1	GeneID:11951	-	1.51049	1.46853	1.40793	1.44522	0.97902
chr15	102493299	102501478	Atp5g2	GeneID:67942	-	1.88798	1.29939	1.5499	1.54379	0.790226
chr2	73746507	73749351	Atp5g3	GeneID:228033	-	1.80556	1.28704	1.12346	1.62963	0.885802
chr11	115277011	115281233	Atp5h	GeneID:71679	-	2.01362	2.16621	2.2643	1.58038	1.02997
chr16	84828116	84835819	Atp5j	GeneID:11957	-	2.09033	1.77941	1.62815	1.57563	0.863444
chr5	145944575	145952461	Atp5j2	GeneID:57423	-	1.59958	1.62241	1.24481	1.1307	0.663898
chr5	108862272	108863397	Atp5k	GeneID:11958	-	1.19926	1.03321	1.02952	1.32841	0.900368
chr9	44721352	44728781	Atp5l	GeneID:27425	-	2	1.44658	1.21581	1.20086	0.844015
chrX	71542485	71550030	Atp6ap1	GeneID:54411	+	1.19109	0.904459	0.997876	0.772822	0.679404
chr5	125079657	125097396	Atp6v0a2	GeneID:21871	+	0.86962	0.689873	0.493672	0.70886	0.56329
chr17	24300833	24306374	Atp6v0c	GeneID:11984	-	2.12714	2.35941	1.96822	1.77995	0.941319
chr4	19803988	19849713	Atp6v0d2	GeneID:242341	-	1.01923	0.781249	0.605169	0.417669	0.582333
chr17	26813341	26836592	Atp6v0e	GeneID:11974	+	1.24221	1.15177	0.8368	0.988566	0.744281
chr6	48487614	48491797	Atp6v0e2	GeneID:76252	+	0.950819	1.12842	0.967211	0.961746	0.592895
chr16	44085517	44139132	Atp6v1a	GeneID:11964	-	0.615907	0.817898	0.73574	0.742543	0.688122
chr15	38591709	38621638	Atp6v1c1	GeneID:66335	+	0.982919	0.883861	0.785655	0.625106	0.672927
chr12	17291527	17331518	Atp6v1c2	GeneID:68775	-	0.862628	0.750843	0.592592	0.609426	0.575758
chr12	79943969	79962625	Atp6v1d	GeneID:73834	-	1.01589	0.922984	1.10391	0.924205	0.627137
chr6	120745262	120772703	Atp6v1e1	GeneID:11973	-	1.18573	1.03568	0.960658	1.07594	0.526077
chr6	29417783	29420509	Atp6v1f	GeneID:66144	+	1.47041	1.93458	2.18692	1.99688	1.0405
chr4	63205871	63211735	Atp6v1g1	GeneID:66290	+	1.20286	1.04296	0.90692	0.952266	0.708831
chr17	35373541	35375712	Atp6v1g2	GeneID:66237	+	2.37624	2.84488	2.48185	3.0462	1.47195
chr10	79982330	80001869	Atp8b3	GeneID:67331	-	0.919623	0.908983	0.567375	0.802602	0.676125
chr2	168459938	168567300	Atp9a	GeneID:11981	-	0.788299	0.784678	0.804458	0.737605	0.569359
chr18	80931816	81130797	Atp9b	GeneID:50771	-	1.72188	1.57236	1.62008	1.42764	0.663618
chr11	60214126	60230507	Atpaf2	GeneID:246782	-	1.12851	0.927712	0.96921	0.93039	0.860779
chr4	133140295	133147649	Atpbd1b	GeneID:100210	+	1.35269	1.71398	1.47957	1.06882	0.707525
chr2	130732232	130856065	Atrn	GeneID:11990	+	0.876494	0.775885	0.619976	0.696713	0.667481
chrX	102995492	103124681	Atrx	GeneID:22589	-	0.803415	0.768311	0.690381	0.723146	0.519775
chr13	45650262	46060345	Atxn1	GeneID:20238	-	2.04215	1.89188	1.92897	1.67126	0.72973
chr15	85166811	85294266	Atxn10	GeneID:54138	+	0.814366	0.683262	0.706257	0.621147	0.611666
chr5	122161618	122264959	Atxn2	GeneID:20239	+	1.40288	1.21558	1.16422	0.864356	0.731023
chr7	133635222	133646816	Atxn2l	GeneID:233871	-	2.60703	2.33278	1.83947	1.92977	0.794317
chr14	14845005	14936574	Atxn7	GeneID:246103	+	1.72489	1.71004	1.54311	1.40426	0.700033
chr12	33987416	34053138	Atxn7l1	GeneID:380753	+	1.96417	1.99563	1.60026	1.71472	0.779818
chr3	108005173	108013852	Atxn7l2	GeneID:72522	-	1.38264	1.76923	1.25247	1.37081	1.17751
chr12	33832645	33936011	Atxn7l4	GeneID:72174	+	4.11021	3.71119	3.79429	2.83728	0.783613
chr4	46151383	46185275	AU014645	GeneID:433702	+	1.29344	1.1251	1.08417	1.0749	0.737454
chr9	50413345	50425351	AU019823	GeneID:270156	-	2.41244	2.61866	1.83306	2.14566	0.818332
chr7	107520743	107618668	AU020772	GeneID:277939	+	0.82221	0.699333	0.819175	0.810072	0.68295
chr12	58331399	58340854	AU021838	GeneID:328099	+	1.60264	1.46705	1.61017	1.66667	0.672316
chr5	144748778	144775722	AU022870	GeneID:231874	-	1.44661	1.38811	1.19127	1.40668	0.67874
chr17	35199638	35203129	AU023871	GeneID:106722	-	2.18605	2.32558	1.51163	1.28489	0.828489
chr2	26264951	26300736	AU024582	GeneID:227648	-	1.9771	1.81019	1.58419	1.44609	0.841951
chr4	126430799	126546938	AU040320	GeneID:100317	+	0.800774	0.847088	0.645796	0.598706	0.638553
chr5	121708332	121818584	AU042671	GeneID:269700	+	0.856287	0.928554	0.733495	0.732952	0.703341
chr13	52930479	53025046	Auh	GeneID:11992	-	1.99812	1.79818	2.10686	1.66092	0.875898
chr6	83004647	83007676	Aup1	GeneID:11993	+	2.31818	2.24849	2.6	2.05455	0.887879
chr4	155205755	155207168	Aurkaip1	GeneID:66077	+	3.28214	3.21072	2.92857	2.29286	0.789286
chr19	11986926	12019456	AV312086	GeneID:225929	+	1.85144	1.64617	1.31709	1.22604	0.599043
chr19	42197765	42203483	Avpi1	GeneID:69534	-	1.61836	1.50725	1.33816	1.38648	0.799516
chr4	155577203	155580137	AW011738	GeneID:100382	+	0.944954	0.785932	0.703363	0.908256	0.801221
chr5	108026754	108090855	AW060207	GeneID:231571	+	0.895488	0.73917	0.808395	0.779367	0.645376
chr19	11122102	11125056	AW112010	GeneID:107350	-	2.39024	2.1067	3.03049	3.54268	1
chr6	81873663	81909092	AW146020	GeneID:330361	+	0.880118	0.956814	0.667906	0.994788	0.685035
chr6	57702258	57775119	AW146242	GeneID:232023	-	0.597134	0.660031	0.621017	0.50876	0.623804
chr13	14722544	14731363	AW209491	GeneID:105351	+	1.43444	1.32094	1.10763	0.843444	0.604696
chr1	75487114	75502216	AW822216	GeneID:98733	-	1.30127	1.30976	0.786423	0.937767	0.751059
chr17	26275679	26332756	Axin1	GeneID:12005	+	1.61169	1.45468	1.31203	1.0525	0.73254
chr7	26542292	26573560	Axl	GeneID:26362	-	1.93735	1.61583	1.32482	1.26051	0.741962
chr9	119880284	119893776	Axud1	GeneID:215418	-	19.3014	16.4003	23.9497	19.0289	0.981737
chr7	31208323	31213765	AY078069	GeneID:243910	+	6.64197	5.04939	5.66914	7.30617	0.733335
chr9	117949617	117973025	Azi2	GeneID:27215	+	1.82627	1.81076	1.83971	1.66908	0.649431
chr15	38417185	38449021	Azin1	GeneID:54375	-	3.48374	3.06911	2.44309	2.22114	0.717888
chr16	87496359	87502283	B130034C11Rik	GeneID:414095	+	1.21853	1.30166	1.0095	1.21378	0.855107
chr9	20871964	20877958	B230118G17Rik	GeneID:68165	-	5.0922	5.06146	4.32151	3.54373	0.709219
chr2	72123834	72280667	B230120H23Rik	GeneID:65964	+	0.868964	0.897976	0.867404	0.820289	0.639212
chr2	25438538	25463966	B230208H17Rik	GeneID:227624	-	1.46408	1.4	1.18932	1.25728	0.753397
chr6	142362532	142368260	B230216G23Rik	GeneID:319552	+	1.34783	1.19324	0.978263	0.652173	0.734299
chr11	97702094	97704357	B230217C12Rik	GeneID:68127	+	1.50981	1.61765	1.20915	1.14379	0.558825
chr13	55794485	55804861	B230219D22Rik	GeneID:78521	+	2.20893	1.60178	1.75893	1.52678	0.778569
chr4	43045382	43059075	B230312A22Rik	GeneID:230088	-	0.823528	1.181	0.83258	0.897438	0.980394
chr2	26483986	26492015	B230317C12Rik	GeneID:56279	+	5.65844	5.36009	3.07613	3.83745	0.788065
chrX	34148178	34185409	B230333C21Rik	GeneID:338351	-	0.578986	0.563261	0.389564	0.466761	0.443172
chr1	180245164	180245590	B230369F24Rik	GeneID:320110	-	1.37349	1.73494	1.06024	0.899597	0.562249
chr9	70446821	70504981	B230380D07Rik	GeneID:235461	-	1.47735	1.36678	1.05943	0.919141	0.591329
chr2	121973423	121978818	B2m	GeneID:12010	+	8.68069	7.65346	11.9307	11.2302	1.22524
chr4	141102077	141104228	B330016D10Rik	GeneID:320456	+	2.55445	2.54125	2.32673	1.9307	0.950495
chr13	14046941	14091335	B3galnt2	GeneID:97884	+	1.19655	1.2292	0.961798	0.935307	0.681452
chr1	145487873	145496960	B3galt2	GeneID:26878	+	2.44701	2.38536	2.06744	1.70521	0.655107
chr17	34086857	34088424	B3galt4	GeneID:54218	-	7.14085	5.60211	4.05634	4.41549	0.728874
chr4	155364638	155366758	B3galt6	GeneID:117592	-	2.73841	2.67881	3.06291	2.78145	0.960267
chr19	8994883	9001726	B3gat3	GeneID:72727	+	1.60356	1.67038	1.28285	1.53007	0.957685
chr11	22734747	22765435	B3gnt2	GeneID:53625	-	3.38107	2.63317	2.51089	2.42044	0.917083
chr8	74215618	74225691	B3gnt3	GeneID:72297	-	3.54364	3.74727	3.61455	3.03273	0.600002
chr5	123960469	123961891	B3gnt4	GeneID:231727	+	1.55357	2.08929	1.95357	1.675	0.650001
chr18	67482815	67487651	B430212C06Rik	GeneID:338360	-	1.49612	1.36951	1.28165	1.22739	0.798452
chr17	48455487	48465836	B430306N03Rik	GeneID:320148	+	1.2898	1.34884	1.65832	1.00894	0.753132
chr10	126602281	126609386	B4galnt1	GeneID:14421	+	3.41794	3.98906	2.55142	3.27571	0.945295
chr7	148247173	148258018	B4galnt4	GeneID:330671	+	1.50174	1.54355	0.824042	1.10279	0.756095
chr4	40751635	40801031	B4galt1	GeneID:14595	-	1.82518	1.80439	1.41821	1.19449	0.865653
chr1	173200519	173207026	B4galt3	GeneID:57370	+	0.835992	1.04784	0.635536	0.769929	0.674258
chr2	167123944	167174678	B4galt5	GeneID:56336	-	5.31851	5.25316	3.85941	3.95332	0.917626
chr13	55701472	55711315	B4galt7	GeneID:218271	+	1.15838	1.10497	0.806629	1.03131	0.63536
chr6	13575937	13627966	B630005N14Rik	GeneID:101148	-	0.887696	0.741536	0.588393	0.656637	0.594303
chrX	131505911	131543748	B930008K04Rik	GeneID:215693	-	0.450636	0.412552	0.5677	0.600847	0.525389
chr19	5495278	5510489	B930037P14Rik	GeneID:225861	-	3.31083	3.44163	2.45007	2.63432	0.708862
chr16	87699199	87733591	Bach1	GeneID:12013	+	2.01451	1.56107	2.01145	1.68778	0.864887
chr4	32325925	32668174	Bach2	GeneID:12014	+	1.24472	1.1321	1.70515	1.51523	0.88528
chr19	7016345	7026383	Bad	GeneID:12015	+	0.972679	1.07468	0.850636	0.892532	0.837886
chr12	112948069	112951467	Bag5	GeneID:70369	-	2.09064	1.81287	1.76901	1.33041	0.789472
chr2	118727351	118750260	Bahd1	GeneID:228536	+	1.38696	1.46162	1.01472	1.11777	0.886438
chr11	119804406	119868093	Baiap2	GeneID:108100	+	1.03504	0.90072	0.837377	0.79515	0.754717
chr17	27156757	27165571	Bak1	GeneID:12018	-	1.90998	1.82583	1.4638	1.48728	0.949118
chr19	5364640	5366645	Banf1	GeneID:23825	-	2.30537	2.4094	2.63423	2.5839	0.872483
chr8	124474447	124549969	Banp	GeneID:53325	+	1.02967	0.937959	1.01541	0.966476	0.693643
chr14	32064675	32073115	Bap1	GeneID:104416	+	2.39279	2.08818	2.49699	2.08617	1.01203
chr2	28763199	28771941	Barhl1	GeneID:54422	-	1.6444	1.79175	1.53242	1.28487	0.609038
chr15	25293984	25294664	Basp1	GeneID:70350	-	4.13619	3.28016	1.94553	1.78988	0.700388
chr17	35378815	35390628	Bat1a	GeneID:53817	+	4.74546	4.47934	3.4876	3.96529	0.950413
chr17	35286021	35299993	Bat2	GeneID:53761	-	4.31548	3.22322	3.20685	2.78721	0.846727
chr1	164601916	164670687	Bat2d	GeneID:226562	-	3.35025	2.86032	3.07634	2.55663	0.696311
chr17	35272187	35284181	Bat3	GeneID:224727	+	5.15574	4.33442	4.18033	3.72131	0.809834
chr17	35259897	35261751	Bat4	GeneID:81845	+	1.62116	1.55973	1.31399	1.09898	0.982935
chr12	87027670	87050037	Batf	GeneID:53314	+	5.90364	5.08137	6.55995	5.27302	0.992507
chr7	52717065	52722268	Bax	GeneID:12028	-	3.72111	4.27387	2.36432	2.80402	0.814072
chr12	55993976	56095372	Baz1a	GeneID:217578	-	4.63543	4.03026	3.73472	3.01175	0.668626
chr5	135663229	135720437	Baz1b	GeneID:22385	+	1.31438	1.4088	0.981218	0.922887	0.668808
chr10	127529839	127566359	Baz2a	GeneID:116848	+	1.5817	1.40523	0.962962	1.18809	0.715324
chr7	16894987	16903683	Bbc3	GeneID:170770	+	1.57791	1.9073	1.34122	1.27613	0.798817
chr19	4889158	4906612	Bbs1	GeneID:52028	-	0.878361	0.865558	0.629961	0.681179	0.668372
chr10	110735735	110739228	Bbs10	GeneID:71769	+	6.13333	6.1855	4.83768	5.08406	0.936233
chr3	37211476	37220372	Bbs12	GeneID:241950	+	2.22417	1.76414	2.33723	2.39961	1.03509
chr9	59169773	59201267	Bbs4	GeneID:102774	-	0.981966	0.841802	0.668031	0.72541	0.627048
chr16	50197272	50432494	Bbx	GeneID:70508	-	1.04759	1.14263	1.13696	1.07514	0.698126
chr3	127510182	127540410	BC002199	GeneID:211556	-	1.05085	0.94661	0.855931	0.836443	0.777967
chr4	155238832	155243549	BC002216	GeneID:79554	-	1.98695	2.07833	1.30548	1.21149	0.890339
chr12	101363662	101397863	BC002230	GeneID:217827	-	0.940952	1.14264	0.97776	0.962424	0.743096
chr5	124913274	124928244	BC003324	GeneID:80291	-	4.04125	2.98009	2.9687	2.01991	0.718348
chr9	72961276	72971140	BC003885	GeneID:225215	+	2.24448	1.74632	1.89338	2.15625	0.661763
chr17	25321201	25324607	BC003965	GeneID:214489	+	2.33918	2.38304	2.1345	2.26608	1.04678
chr2	77733710	77784240	BC003993	GeneID:80744	-	1.80871	1.74752	1.54906	1.35006	0.675856
chr17	29405924	29439826	BC004004	GeneID:80748	+	0.791508	0.942085	0.881854	1.02317	0.79382
chr8	89365037	89427214	BC004022	GeneID:80750	-	1.47842	1.68274	2.02342	1.88292	0.840221
chr15	100451770	100467296	BC004728	GeneID:207818	-	1.63662	2.16644	2.03606	1.59778	0.822471
chr2	25145467	25146696	BC004853	GeneID:227618	+	0.682481	0.802918	0.689783	0.547445	0.729925
chr13	24893526	24904768	BC005537	GeneID:79555	+	3.44293	2.64225	2.98467	2.3833	0.831347
chr2	30828356	30837406	BC005624	GeneID:227707	-	1.26834	1.25869	1.40155	1.57143	0.637065
chr10	79327526	79337379	BC005764	GeneID:216152	-	5.62615	5.4291	5.24125	4.66114	0.734806
chr2	180962320	180976732	BC006779	GeneID:229003	-	2.17201	2.3761	2.79738	2.8863	0.801748
chr13	48974585	49063197	BC010304	GeneID:218236	-	2.40433	1.97338	1.61664	1.43694	0.680534
chr17	46804391	46811204	BC011248	GeneID:224823	-	1.87053	1.37277	0.982142	1.16072	0.747768
chr5	66409885	66542168	BC013481	GeneID:245945	-	0.753718	0.871367	0.918977	0.903641	0.740442
chr10	7487748	7500715	BC013529	GeneID:215751	-	1.82995	1.87675	1.70827	1.29953	0.748831
chr11	77929128	77969588	BC017647	GeneID:216971	+	1.35334	0.980669	0.913998	0.821332	0.692666
chr13	70727567	70776472	BC018507	GeneID:218333	-	1.43198	1.32143	0.980725	0.9949	0.685377
chr5	140280906	140290196	BC019731	GeneID:231832	-	3.12358	2.71103	3.74905	3.46958	0.75095
chr8	32257475	32271526	BC019943	GeneID:234138	+	2.75371	2.84421	2.85608	2.5	0.765578
chr6	8159229	8186274	BC020002	GeneID:252875	+	1.05458	0.936169	0.849216	0.975951	0.708603
chr13	55640680	55672481	BC021381	GeneID:212483	-	0.705451	0.816924	0.68023	0.660698	0.734744
chr18	24643463	24688705	BC021395	GeneID:225283	-	1.11037	1.15161	0.739237	0.855064	0.578534
chr9	21077906	21092405	BC021438	GeneID:215194	-	3.37936	3.64535	3.68169	3.3939	0.645349
chr15	85888137	85967974	BC021523	GeneID:223752	+	1.53883	1.58571	1.60989	1.36117	0.828204
chr9	44607483	44611034	BC021608	GeneID:192653	-	2.89017	3.237	2.49711	2.47977	0.910407
chr19	4057487	4059431	BC021614	GeneID:225884	-	6.08108	7.38176	9.68579	15.5439	0.722975
chr11	84634230	84642488	BC022224	GeneID:192970	-	3.69777	3.54767	3.05883	2.42394	0.894523
chr5	123526284	123567454	BC022593	GeneID:330189	+	2.40802	2.5703	1.99672	1.92773	0.756899
chr12	114047186	114054456	BC022687	GeneID:217887	+	1.74946	1.36717	1.37365	1.30669	1.02376
chr3	87726827	87734068	BC023814	GeneID:229503	-	2.09956	2.22944	1.56926	1.57792	0.848485
chr9	85214046	85220757	BC023892	GeneID:212943	-	7.13259	5.73483	7.9618	6.85843	0.741572
chr7	26185072	26197905	BC024561	GeneID:232983	-	0.652517	0.68868	0.584906	0.573899	0.666667
chr7	20116316	20147747	BC024868	GeneID:232947	-	1.69705	1.29146	1.11494	1.09195	0.735633
chr7	86537224	86595150	BC025462	GeneID:208836	+	0.916423	0.936952	0.784457	0.78397	0.682794
chr8	112741889	112748386	BC025546	GeneID:234728	+	0.899544	0.815069	0.694063	0.844751	0.721461
chr4	106406520	106420897	BC026682	GeneID:230579	+	0.448176	0.642335	0.737228	0.693433	0.649637
chr16	44724412	44737245	BC027231	GeneID:212547	+	2.72799	1.9544	2.02044	1.5739	0.76258
chr7	26466177	26471577	BC028440	GeneID:232987	+	4.08169	4.06931	3.71535	3.48267	1.27723
chr8	72411386	72417874	BC028663	GeneID:234365	-	1.55023	1.62557	1.10502	1.35388	0.789954
chr19	61194480	61209665	BC029127	GeneID:214368	-	0.90986	1.06902	0.797181	0.691551	0.449294
chr11	109534240	109583570	BC029169	GeneID:208659	-	1.38661	1.86213	1.51547	1.48227	0.765337
chr2	25315008	25316614	BC029214	GeneID:227622	-	0.9021	1.23776	0.926573	0.891606	0.744754
chr4	129254112	129255791	BC030183	GeneID:230766	-	2.05208	2.18403	1.60764	2.25695	1.1875
chr11	78104343	78107247	BC030499	GeneID:216976	+	1.65337	2.25767	1.80368	1.54601	0.690184
chr18	75165554	75169587	BC031181	GeneID:407819	+	3.86704	3.73684	3.48477	3.27978	0.673131
chr1	182781282	182798244	BC031781	GeneID:208768	+	2.69934	2.4719	2.28758	2.32026	0.841833
chr17	46935065	46995431	BC032203	GeneID:210982	-	1.53864	1.61169	1.53157	1.43591	0.726201
chr19	7073468	7093925	BC032204	GeneID:108101	-	3.73486	3.58743	2.60343	2.71428	0.85143
chr9	45820961	46031225	BC033915	GeneID:70661	+	4.9142	4.70952	5.28754	4.47694	0.790477
chr1	157059601	157089407	BC034090	GeneID:207792	-	2.28106	2.54842	2.15339	1.96658	0.659813
chr5	34763500	34829105	BC037112	GeneID:231128	+	1.97332	1.78346	1.50306	1.2091	0.682413
chr5	151450785	151468152	BC037393	GeneID:381695	-	2.26607	2.01028	1.95629	1.87147	0.629818
chr15	97077538	97216107	BC038822	GeneID:239647	+	0.867936	0.792815	0.769819	0.790188	0.705649
chr4	128450329	128483356	BC039093	GeneID:230761	-	1.09787	1.17443	0.949488	1.02999	0.779796
chr7	135028958	135034484	BC039632	GeneID:330657	-	1.30147	1.03677	1.42157	1.06617	0.875
chr1	34870071	34899819	BC043098	GeneID:214469	-	1.98111	1.92017	1.61202	1.50987	0.884121
chr16	59491922	59555578	BC043118	GeneID:224273	-	1.45708	1.28	1.1164	1.13259	0.693935
chr7	50814176	50830831	BC043301	GeneID:210104	+	0.772485	0.826718	0.734126	0.785715	0.694443
chr4	153349670	153381334	BC046331	GeneID:230967	+	1.03837	0.920817	0.752654	0.812246	0.731431
chr11	62418386	62462025	BC046404	GeneID:192976	-	2.75797	2.53596	2.33021	2.07693	0.758601
chr7	126833604	126858079	BC048390	GeneID:233801	+	1.196	1.39	1.371	1.25	0.601998
chr10	121176993	121189915	BC048403	GeneID:270802	+	1.29108	1.18153	1.18154	1.19875	0.688577
chr6	40845261	40850386	BC048599	GeneID:232717	-	1.38636	1.9495	2.63131	2.08838	0.878789
chr8	124431733	124442328	BC048644	GeneID:407789	+	0.999999	1.12367	1.16784	1.61131	0.78445
chr7	116094171	116095323	BC049265	GeneID:414075	+	1.80074	1.88561	1.25093	1.2952	0.852398
chr6	136777364	136789075	BC049715	GeneID:320135	+	0.777038	0.965059	1.198	1.00832	0.836938
chr11	51067153	51076453	BC049762	GeneID:193286	-	0.804183	0.969581	1.1692	1.1654	0.693914
chr17	21704010	21725652	BC049807	GeneID:381066	+	1.5636	0.875	0.817983	0.751096	0.619516
chr9	22051874	22064339	BC050092	GeneID:235048	-	1.0064	0.716802	0.779199	0.758401	0.687999
chr5	22937626	22940171	BC050254	GeneID:269630	-	5.74603	6.07937	7.63492	6.53968	1.31111
chr17	34045128	34046123	BC051226	GeneID:407803	-	0.793233	0.921051	1.35715	1.52256	0.789476
chr2	180954721	180957556	BC051628	GeneID:332713	+	1.37963	1.52778	1.33642	1.20679	0.879631
chr15	27586025	27611253	BC052328	GeneID:223433	-	1.84277	1.49902	1.72461	1.37891	0.770509
chr6	40392967	40416810	BC052883	GeneID:381759	+	0.52653	0.533675	0.577552	0.655103	0.577549
chr8	69335827	69414460	BC053440	GeneID:234344	+	0.837357	0.711102	0.791311	0.757518	0.56591
chr4	106263514	106289843	BC055111	GeneID:242602	-	0.763705	0.732514	0.64934	0.538751	0.586955
chr8	87604862	87606238	BC056474	GeneID:414077	+	5.34532	5.64389	4.46403	4.35971	0.906472
chr1	93263007	93270794	BC056923	GeneID:227358	+	2.27349	2.23382	1.96451	1.69102	0.670147
chr4	87740534	88056915	BC057079	GeneID:230393	+	2.16558	2.09633	2.34618	1.84341	0.623393
chr5	105508317	105539297	BC057170	GeneID:236573	-	1.26933	1.55029	1.90524	1.99252	0.491271
chr8	86620971	86628661	BC057552	GeneID:212123	-	2.47479	3.10294	1.94958	1.97479	0.834032
chr7	16986600	17023044	BC057627	GeneID:330474	+	2.74527	2.41194	2.10844	1.86318	0.895196
chr4	118035343	118081794	BC059842	GeneID:230676	-	0.944282	0.887966	0.726143	0.877295	0.684647
chr6	115760747	115788430	BC060267	GeneID:212516	-	1.31182	1.16636	1.12727	1.19	0.690001
chr8	119467308	119484345	BC060631	GeneID:234776	+	1.69922	1.60807	1.12891	1.16537	0.696614
chr8	113245384	113265300	BC060632	GeneID:244654	+	0.713288	0.87529	0.681817	0.663169	0.503495
chr2	25074265	25077798	BC061039	GeneID:68222	+	2.0896	2.27456	1.49711	1.6185	0.641619
chr19	47969086	47993789	BC063749	GeneID:414801	-	1.97319	1.72592	1.42304	1.53426	0.847071
chrX	133276321	133277682	BC065397	GeneID:436230	+	1.54676	1.07554	1.3741	0.967625	0.546761
chr2	166391845	166539332	BC067047	GeneID:277360	-	1.55966	1.75599	1.70458	1.71532	0.852187
chr10	105200303	105278410	BC067068	GeneID:216292	-	0.877431	0.96562	1.05904	0.917787	0.607625
chr16	10420650	10447443	BC068110	GeneID:383103	-	1.04194	1.08015	0.705499	0.864864	0.741845
chr10	80295546	80306775	BC072620	GeneID:237403	-	1.35665	1.24915	0.977816	1.03754	0.59727
chr15	27535674	27549292	BC087945	GeneID:432940	-	2.23752	2.39183	2.2708	2.24357	0.777609
chr12	32280216	32319464	Bcap29	GeneID:12033	-	1.4015	1.30096	1.20383	1.33926	0.612174
chrX	70931522	70961514	Bcap31	GeneID:27061	-	0.832055	0.670077	0.701621	0.607843	0.560102
chr3	102975634	102983086	Bcas2	GeneID:68183	+	0.929487	1.2735	0.822648	0.876069	0.884615
chr6	144947673	145024603	Bcat1	GeneID:12035	-	3.22432	2.78666	2.84918	2.53808	0.688899
chr5	138223134	138227929	Bcdin3	GeneID:231803	-	1.68831	2.22078	1.94546	1.4052	1.11429
chr3	145587342	145597247	Bcl10	GeneID:12042	+	3.23853	2.75046	2.18899	1.94495	0.981651
chr12	109148613	109241624	Bcl11b	GeneID:58208	-	2.14767	2.38001	3.02992	2.59007	0.760659
chr1	108434756	108610867	Bcl2	GeneID:12043	-	1.67834	1.66161	2.81634	2.23001	0.904339
chr9	89094067	89102664	Bcl2a1b	GeneID:12045	+	1.23214	1.03175	1.46825	1.23016	0.291666
chr9	88618126	88626688	Bcl2a1d	GeneID:12047	-	0.898608	0.844932	1.00397	0.948311	0.258448
chr2	152606404	152657418	Bcl2l1	GeneID:12048	-	6.70983	5.62787	7.17759	5.92022	0.89071
chr2	127951774	127988283	Bcl2l11	GeneID:12125	+	1.91497	1.76963	3.8016	3.37573	0.815406
chr7	52246595	52252949	Bcl2l12	GeneID:75736	-	1.63825	1.18433	1.58064	1.5576	1.10599
chr14	55502262	55507071	Bcl2l2	GeneID:12050	+	0.997407	0.963732	0.608809	0.720207	0.577719
chr7	20393811	20408064	Bcl3	GeneID:12051	-	3.93979	3.62115	5.03524	4.01174	1.12628
chr16	23965138	23988698	Bcl6	GeneID:12053	-	2.1286	2.47943	2.39197	2.50926	0.798354
chr5	135644362	135657715	Bcl7b	GeneID:12054	+	1.60184	1.60949	1.71976	1.64165	0.689128
chr10	20032275	20062307	Bclaf1	GeneID:72567	+	3.02726	2.39864	2.74787	2.09199	0.737648
chrX	11613863	11657180	Bcor	GeneID:71458	-	1.54185	1.74638	1.72624	1.51353	0.604152
chrX	45694535	45759905	Bcorl1	GeneID:320376	+	0.724757	0.825287	0.700174	0.738367	0.534679
chr10	74523641	74645695	Bcr	GeneID:110279	+	0.979754	1.13827	0.880249	0.915802	0.796298
chr1	74634935	74639017	Bcs1l	GeneID:66821	+	1.69421	1.29477	1.55096	1.19835	0.928373
chr13	100787949	100874025	Bdp1	GeneID:544971	-	1.9723	1.60342	1.42803	1.24274	0.644445
chr11	101149581	101163581	Becn1	GeneID:56208	-	1.23626	1.15156	1.23477	1.26449	0.674592
chr19	10059664	10071704	Best1	GeneID:24115	-	2.9902	3.02941	2.44118	2.10784	0.895426
chr7	148039310	148042166	Bet1l	GeneID:54399	-	4.37231	3.84	2.91692	2.49231	1.04616
chr3	88172542	88173634	Bglap-rs1	GeneID:12095	-	1.52416	1.71376	1.23048	0.899629	0.47212
chr6	108610623	108616919	Bhlhb2	GeneID:20893	+	11.7639	10.3889	10.3426	10.0023	1.15046
chr6	145811257	145813860	Bhlhb3	GeneID:79362	-	1.57728	1.34069	1.62145	1.25552	0.861197
chr5	144951155	144955310	Bhlhb8	GeneID:17341	+	1.46027	1.97261	1.87671	1.57535	0.657535
chr6	120843137	120866838	Bid	GeneID:12122	-	1.03894	0.947747	1.03483	1.07582	0.829918
chr18	32536871	32595394	Bin1	GeneID:30948	+	1.19186	1.08866	0.726744	0.887595	0.822675
chr15	100470388	100499933	Bin2	GeneID:668218	-	0.979291	1.25367	0.944778	0.836066	0.735114
chr14	70499952	70538013	Bin3	GeneID:57784	+	1.61474	1.51368	1.57193	1.28421	0.803509
chr9	7818227	7835255	Birc2	GeneID:11797	-	1.47458	1.46415	1.36897	1.59452	0.671446
chr9	7848699	7873024	Birc3	GeneID:11796	-	7.0492	7.65562	7.51506	7.1747	0.886547
chr17	74927635	75103113	Birc6	GeneID:12211	+	1.43522	1.34481	1.05455	0.989508	0.667947
chr2	157382098	157392097	Blcap	GeneID:53619	-	1.57664	1.77737	1.30839	1.4781	0.822995
chr11	76759260	76800878	Blmh	GeneID:104184	+	1.20182	1.33789	0.992837	0.970055	0.675779
chr19	44213735	44220936	Bloc1s2	GeneID:73689	-	1.74783	1.68478	1.16304	1.41304	0.802175
chr2	126896393	126922820	Blvra	GeneID:109778	+	0.781337	0.754948	0.744582	0.743639	0.656925
chr2	18598645	18608256	Bmi1	GeneID:12151	+	1.38619	1.13806	1.07276	1.4403	0.811569
chr5	97426708	97520067	Bmp2k	GeneID:140780	+	1.14335	1.20774	1.50523	1.34951	0.765619
chr4	122989888	123020046	Bmp8a	GeneID:12163	-	0.619694	0.782681	0.552632	0.613753	0.5781
chr4	122782408	122803334	Bmp8b	GeneID:12164	+	0.742408	0.731159	0.669291	0.701912	0.545556
chr6	118333399	118369435	Bms1	GeneID:213895	-	1.44085	1.13005	0.914769	0.936811	0.698752
chr9	69837308	69856124	Bnip2	GeneID:12175	+	1.28554	1.12758	1.08262	1.1045	0.81045
chr7	146082519	146101189	Bnip3	GeneID:12176	-	1.3138	1.26618	1.02564	0.860804	0.713067
chr14	67604077	67627661	Bnip3l	GeneID:12177	-	1.37037	1.33642	1.03704	0.926956	0.622426
chr3	95045215	95055024	Bnipl	GeneID:171388	-	4.65498	4.08672	2.4059	1.66236	0.656826
chr1	95582271	95592339	Bok	GeneID:51800	+	0.59091	0.872726	0.690908	0.734547	0.610911
chr7	133839514	133840207	Bola2	GeneID:66162	+	3.66537	4.78211	4.1284	3.82102	1.22179
chr6	83299478	83308386	Bola3	GeneID:78653	+	6.92218	6.94163	5.09533	3.77821	0.795717
chr15	76283426	76307699	Bop1	GeneID:12181	-	1.82998	1.47787	1.65091	1.69618	0.682094
chr13	34129510	34165943	Bphl	GeneID:68021	+	0.927221	0.942502	1.16521	0.962153	0.702331
chr11	106894395	106993236	Bptf	GeneID:207165	-	1.65524	1.52407	1.47322	1.20096	0.685621
chr5	122110595	122137257	Brap	GeneID:72399	+	1.13283	1.11319	0.823198	0.88681	0.643593
chr15	88529281	88564660	Brd1	GeneID:223770	-	2.51305	2.1126	1.4094	1.07979	0.734525
chr17	34248964	34258692	Brd2	GeneID:14312	-	12.2912	10.9833	9.06493	8.91094	1.08905
chr2	27303310	27330706	Brd3	GeneID:67382	-	0.967004	0.828598	0.747019	0.837766	0.760767
chr17	32333218	32421054	Brd4	GeneID:57261	-	2.15168	1.95739	1.72953	1.47986	0.692616
chr8	90856210	90886055	Brd7	GeneID:26992	-	2.27654	2.38956	1.82192	1.59332	0.800513
chr18	34758269	34784464	Brd8	GeneID:78656	-	1.40227	1.27135	0.943075	0.920304	0.596773
chr5	32000423	32387112	Bre	GeneID:107976	+	0.871987	0.841787	0.810699	0.799658	0.679438
chr12	114198073	114238832	Brf1	GeneID:72308	-	1.00265	1.0106	0.907884	0.956263	0.842279
chr5	145016105	145025442	Bri3	GeneID:55950	+	1.51044	1.43453	1.09298	1.13852	0.618594
chr15	76199328	76201858	Brp16	GeneID:59053	+	1.94267	1.60828	1.29299	1.69745	0.923567
chr6	113257191	113274703	Brpf1	GeneID:78783	+	1.52107	1.31928	1.1788	0.97829	0.945084
chr7	149135656	149190149	Brsk2	GeneID:75770	+	0.507225	0.692983	0.634157	0.603715	0.6161
chr10	80924959	80945429	Brunol5	GeneID:319586	-	0.654858	0.669715	0.64343	0.692572	0.640001
chr16	96214054	96304033	Brwd1	GeneID:93871	-	1.64982	1.4191	1.25303	1.24319	0.648837
chr7	136735443	136779250	Brwd2	GeneID:207425	+	0.609101	0.760599	0.557978	0.629675	0.620324
chr19	8913993	8923157	Bscl2	GeneID:14705	+	1.82758	1.87165	1.28161	1.2931	0.900385
chr10	79167103	79174724	Bsg	GeneID:12215	+	2.07384	1.75105	1.54641	1.36076	0.774261
chr8	74058158	74061336	Bst2	GeneID:69550	-	1.25373	1.53732	1.80597	1.47463	0.955224
chr19	37000569	37088547	Btaf1	GeneID:107182	+	1.7588	1.56851	1.55779	1.33166	0.646232
chr7	88936960	88974317	Btbd1	GeneID:83962	-	1.84604	1.72131	1.71775	1.31362	0.611547
chr7	120459158	120512853	Btbd10	GeneID:68815	-	1.16989	1.10036	0.695241	0.665449	0.606377
chr16	3979123	4003756	Btbd12	GeneID:52864	-	1.20199	1.17413	0.926369	1.01294	0.799999
chr8	87194378	87211734	Btbd14b	GeneID:66830	-	2.23522	1.69152	1.56684	1.62339	0.726221
chr10	80105360	80119816	Btbd2	GeneID:208198	-	1.67831	1.69578	1.77438	1.2722	0.61572
chr12	114214774	114217151	Btbd6	GeneID:399566	+	1.64516	1.43549	1.35806	1.17419	0.777419
chr12	104022858	104116616	Btbd7	GeneID:238386	-	1.05087	0.99779	0.778514	0.76556	0.586098
chr17	30357046	30667310	Btbd9	GeneID:224671	-	0.785621	0.875138	0.752794	0.712716	0.690667
chr13	99079852	99086922	Btf3	GeneID:218490	-	6.07675	5.61403	5.51096	4.69298	0.844299
chr4	108486900	108506189	Btf3l4	GeneID:70533	-	1.47375	1.4642	1.37828	1.53938	0.710023
chr10	96079661	96082261	Btg1	GeneID:12226	+	19.0474	24.2839	27.2776	29.3155	0.940061
chr1	135971442	135975732	Btg2	GeneID:12227	-	2.84824	3.16531	3.81029	4.09756	0.981028
chr16	78360105	78377030	Btg3	GeneID:12228	-	2.11388	1.88351	2.59817	2.23037	0.575918
chrX	131076950	131117655	Btk	GeneID:12229	-	0.472461	0.413405	0.495023	0.56337	0.551427
chr16	45224450	45253008	Btla	GeneID:208154	+	2.32003	1.47251	1.17908	0.859927	0.783687
chr7	138703905	138715412	Bub3	GeneID:12237	+	1.71765	1.33277	1.45042	1.26386	0.589918
chr9	46091095	46106866	Bud13	GeneID:215051	+	1.33929	1.03022	0.898353	1.17857	0.722528
chr5	145901266	145908943	Bud31	GeneID:231889	+	2.02527	2.37684	1.84211	1.29053	0.84842
chr11	58731559	58740467	Butr1	GeneID:192194	+	0.943578	0.749026	0.55642	1.03113	0.863812
chr10	39943052	39966845	Bxdc1	GeneID:67239	-	1.34831	1.28192	1.32788	1.14913	0.705824
chr15	10404534	10415692	Bxdc2	GeneID:67832	-	3.01884	3.22603	2.7774	3.02397	0.815069
chr3	146169382	146184382	Bxdc5	GeneID:70285	-	3.9375	3.86222	3.24006	3.19034	0.744317
chr9	107495398	107499406	BY080835	GeneID:434436	-	1.38227	1.37119	2.00554	1.93352	0.759002
chr17	47737029	47748433	Bysl	GeneID:53414	-	2.78378	2.49325	2.95608	2.65541	0.777028
chr11	87590595	87599420	Bzrap1	GeneID:207777	+	1.10567	2.11938	0.774952	0.904111	0.64775
chr1	58449980	58463392	Bzw1	GeneID:66882	+	6.63206	6.4229	5.81832	5.43358	0.793895
chr9	35024550	35075365	C030004A17Rik	GeneID:109229	-	1.36753	1.27482	1.26056	1.16237	0.589687
chr15	76551895	76554270	C030006K11Rik	GeneID:223665	-	2.41613	2.44516	1.68709	1.63548	1.06451
chr13	63914619	63916868	C030010C08Rik	GeneID:77329	-	2.7549	3.2549	1.86928	1.85948	1.28105
chr11	46049059	46053373	C030019I05Rik	GeneID:320116	+	2.01081	2.56216	1.80271	1.84865	0.791892
chr6	136778452	136783971	C030030A07Rik	GeneID:654818	-	1.23529	1.35539	1.50735	1.29657	0.816176
chr17	69761369	69768533	C030034I22Rik	GeneID:77533	+	1.30719	1.18519	1.58605	1.18301	0.612202
chr13	49063797	49065719	C030044B11Rik	GeneID:68128	+	1.73559	1.45424	1.54576	1.38983	0.833897
chr19	29596772	29680411	C030046E11Rik	GeneID:226089	+	0.710073	0.649349	0.704458	0.657074	0.602317
chr5	3583982	3596408	C030048B08Rik	GeneID:269623	-	4.46634	4.69231	4.40064	3.78205	0.759617
chr6	91828066	91849842	C130022K22Rik	GeneID:232236	+	1.5262	1.1048	1.09716	0.895196	0.791484
chr14	47917989	47942766	C130032J12Rik	GeneID:218975	+	3.63565	2.97524	2.4099	2.31881	0.628715
chr12	85493352	85559831	C130039O16Rik	GeneID:238317	-	1.19326	1.23779	1.1885	1.03761	0.89667
chr5	139882341	139892046	C130050O18Rik	GeneID:319772	+	1.00186	1.33395	0.946196	0.693877	0.89796
chr7	28769031	28773945	C130069I09Rik	GeneID:233026	-	1.35218	0.719796	0.771208	0.609253	0.688948
chr6	7795333	7822047	C1galt1	GeneID:94192	+	0.897197	0.765421	0.775702	0.785983	0.766356
chr11	70791348	70796528	C1qbp	GeneID:12261	-	2.9597	1.96222	2.06801	2.69521	0.831234
chr4	155336427	155340738	C1qdc2	GeneID:67389	+	2.65405	2.12973	1.88108	1.67298	0.632431
chr15	99252465	99288179	C230021P08Rik	GeneID:380969	-	0.526277	0.614361	0.436714	0.57735	0.558844
chr9	56075516	56265845	C230081A13Rik	GeneID:244895	-	0.744946	0.796862	0.672005	0.711627	0.672004
chr15	9592491	9678561	C230086A09Rik	GeneID:320277	-	3.1494	3.24547	2.35863	1.86667	0.65299
chr2	32390879	32425270	C230093N12Rik	GeneID:98952	+	2.56794	2.22977	3.4832	2.5771	0.967175
chr4	138908508	138934645	C230096C10Rik	GeneID:230866	+	1.16635	1.03802	0.907795	0.925855	0.774715
chr18	24129476	24140056	C230097I24Rik	GeneID:328918	-	0.881625	0.837455	0.835688	0.616609	0.475266
chr12	25659797	25744562	C330002I19Rik	GeneID:77480	+	1.38107	1.49133	1.15811	1.04577	0.625867
chr5	142939885	142954669	C330006K01Rik	GeneID:231855	+	1.4462	1.8264	1.73171	1.45768	0.820661
chr11	51456591	51464575	C330016O10Rik	GeneID:212706	-	1.07217	1.02887	0.589692	0.837114	0.948455
chr5	33131924	33170324	C330019G07Rik	GeneID:215476	-	1.71568	1.58537	1.60279	1.47875	0.706619
chr5	121847991	121890122	C330023M02Rik	GeneID:231713	+	3.67075	3.03286	2.9549	2.81765	0.702322
chr6	122797976	122806023	C3ar1	GeneID:12267	-	0.605749	0.574948	0.605749	0.646817	0.466118
chr7	140063262	140076794	C430003P19Rik	GeneID:109359	+	0.910333	0.972643	0.699087	0.768998	0.650455
chr4	12016517	12023418	C430048L16Rik	GeneID:77604	+	1.11308	1.1153	0.995568	0.946786	0.454546
chr17	34946037	34960399	C4a	GeneID:625018	-	0.899124	0.697367	0.789475	0.804095	0.403509
chr1	158608702	158649041	C530043G21Rik	GeneID:215015	-	0.997328	0.962565	0.81885	0.76404	0.762032
chr10	86241750	86301134	C630002B14Rik	GeneID:103466	+	1.0507	0.997129	1.22764	1.05452	0.651842
chr9	54765090	54795289	C630028N24Rik	GeneID:235386	+	0.588634	0.552162	0.547073	0.556403	0.555557
chr6	149106099	149137234	C730024G19Rik	GeneID:232566	-	1.19122	1.28973	1.1399	1.07202	0.663908
chr15	89259954	89263239	C730034F03Rik	GeneID:319362	+	1.18639	1.02071	0.973371	1.07988	0.680474
chr8	107776538	107779051	C76566	GeneID:97440	-	1.21019	1.83121	1.1465	1.22612	0.7707
chr4	128896822	128925687	C77080	GeneID:97130	-	0.985048	1.16359	0.819703	0.953388	0.567282
chr13	46764891	46771142	C78339	GeneID:97863	+	4.67982	5.46868	5.1485	3.8283	0.696055
chr10	126611832	126617701	C78409	GeneID:216441	-	3.51551	4.20525	2.63007	2.82578	1.05012
chr7	19862156	19865398	C79127	GeneID:232941	-	0.973294	0.952524	0.721068	0.922848	0.789317
chr4	139159128	139173012	C79267	GeneID:212632	+	1.55905	1.45441	0.881913	1.01644	0.795216
chr7	38745021	38804561	C80913	GeneID:19777	-	0.890742	0.851622	0.667938	0.729007	0.718514
chr6	86388392	86420379	C87436	GeneID:232196	+	1.14575	1.14656	1.22753	1.27207	0.839678
chr15	82171637	82176140	C920005C14Rik	GeneID:338368	+	1.53457	1.13298	1.69415	1.39361	0.917556
chr9	78023644	78027067	C920006O11Rik	GeneID:320295	+	0.847953	0.736843	1.04386	0.833333	0.555556
chr1	87691938	87746940	Cab39	GeneID:12283	+	3.31474	2.7523	2.36336	2.09928	0.756395
chr14	60059818	60167740	Cab39l	GeneID:69008	+	0.53908	0.577329	0.547394	0.548779	0.569566
chr1	182095271	182126143	Cabc1	GeneID:67426	-	1.23667	1.24333	0.725001	0.768334	0.712498
chr10	75108855	75227102	Cabin1	GeneID:104248	-	1.39277	1.17934	0.952686	0.917071	0.697535
chr2	179993244	180008170	Cables2	GeneID:252966	-	2.92165	2.24217	1.88177	1.74929	0.877494
chr18	12899864	12913651	Cabyr	GeneID:71132	+	1.24775	1.45045	0.765768	1.02102	0.645644
chr6	118543910	119146249	Cacna1c	GeneID:12288	-	1.0796	0.998266	0.685016	0.614966	0.617064
chr11	97864215	97884337	Cacnb1	GeneID:12295	-	0.858796	0.9456	0.920141	0.988427	0.711804
chr15	98462651	98474961	Cacnb3	GeneID:12297	+	1.12258	1.19516	0.908063	0.87903	0.706454
chr1	162133052	162142908	Cacybp	GeneID:12301	-	2.81768	2.4733	1.95948	2.2873	0.699814
chr5	31357184	31380852	Cad	GeneID:69719	+	1.12615	1.1959	0.901541	1.13846	0.822564
chr2	84170783	84217144	Calcrl	GeneID:54598	-	4.79157	3.42756	3.24763	2.50416	0.531473
chr12	101437751	101448016	Calm1	GeneID:12313	+	4.26439	2.89569	2.70323	2.27518	0.951441
chr17	87832757	87846182	Calm2	GeneID:12314	-	2.79542	2.14504	2.57252	2.00611	0.659543
chr7	17500728	17509381	Calm3	GeneID:12315	-	1.73123	1.57707	0.968379	1.28854	0.843873
chr9	62705911	62723725	Calml4	GeneID:75600	+	0.917931	0.896463	0.952019	0.902779	0.549244
chr8	87365987	87370830	Calr	GeneID:12317	-	5.43411	4.50646	4.0155	4.32817	1.04651
chr6	29298119	29326675	Calu	GeneID:12321	+	1.77748	1.81826	1.47606	0.957445	0.720745
chr6	113284118	113293916	Camk1	GeneID:52163	-	0.894836	1.10886	0.987084	0.848708	0.719555
chr2	5214503	5635710	Camk1d	GeneID:227541	-	0.636885	0.675249	0.839752	0.840426	0.612332
chr3	126299891	126547972	Camk2d	GeneID:108058	+	2.72822	2.22597	2.83963	2.23648	0.784928
chr14	21554097	21613310	Camk2g	GeneID:12325	-	2.0513	2.01391	1.51246	1.48226	0.785237
chr16	20619293	20621351	Camk2n2	GeneID:73047	-	1.23334	1.23667	1.03	1.46667	0.770002
chr18	33099010	33346580	Camk4	GeneID:12326	+	1.48495	1.3215	1.01142	0.917589	0.524337
chr5	123183197	123214303	Camkk2	GeneID:207565	-	0.879037	0.888154	0.653688	0.766362	0.741507
chr1	138164700	138242681	Camsap1l1	GeneID:67886	-	1.35254	1.33009	1.19985	1.15719	0.681888
chr11	70482968	70501436	Camta2	GeneID:216874	-	1.4182	1.38991	0.955718	0.939731	0.867161
chr10	118635868	118735810	Cand1	GeneID:71902	-	1.11492	0.849957	0.876749	0.768086	0.55969
chr6	115724593	115754887	Cand2	GeneID:67088	+	2.69459	2.82149	2.38917	2.26227	0.702199
chr11	118267603	118280366	Cant1	GeneID:76025	-	1.06624	1.0205	0.87697	1.11988	0.970033
chr11	50107969	50139093	Canx	GeneID:12330	-	2.15894	1.82533	1.38079	1.32947	0.798842
chr4	122536298	122549699	Cap1	GeneID:12331	-	4.44037	4.11621	4.24617	3.24006	1.00918
chr6	72494433	72512974	Capg	GeneID:12332	+	2.51534	2.15705	2.13374	1.46626	0.895707
chr1	94830985	94844525	Capn10	GeneID:23830	+	0.773901	1.05463	0.649468	0.779971	0.667678
chr7	29666676	29678604	Capn12	GeneID:60594	+	1.66941	1.91612	1.25329	1.30428	0.52138
chr1	184397391	184447655	Capn2	GeneID:12334	-	2.35936	2.52215	2.01495	1.77963	0.711515
chr2	120289609	120330235	Capn3	GeneID:12335	+	0.849168	0.738207	0.714285	0.628572	0.734883
chr7	30971961	30980067	Capns1	GeneID:12336	-	1.60941	1.62372	1.20041	1.41104	0.787322
chr2	103605176	103637754	Caprin1	GeneID:53872	-	5.81963	4.48763	4.67358	3.82682	0.847566
chr15	9365783	9395790	Capsl	GeneID:75568	+	1.69992	1.39386	1.38107	1.13981	0.66155
chr3	104625851	104667312	Capza1	GeneID:12340	-	2.77858	2.7531	2.68648	2.29458	0.689743
chr6	17587098	17616534	Capza2	GeneID:12343	+	5.64502	5.93247	6.96537	5.68311	0.890906
chr4	138748846	138847727	Capzb	GeneID:12345	+	4.81203	4.70616	4.10346	3.56872	0.851426
chr7	52955337	52960041	Car11	GeneID:12348	+	1.18848	1.59424	1.57591	1.16492	0.994767
chr16	17835369	17838279	Car15	GeneID:80733	-	2.2546	2.11043	1.70245	1.48466	0.644173
chr2	26207832	26215067	Card9	GeneID:332579	-	1.29067	1.49675	1.26681	1.23644	1.00867
chr16	8658680	8672246	Carhsp1	GeneID:52502	-	2.17754	2.15933	1.94234	1.90137	0.664644
chr9	21351430	21393906	Carm1	GeneID:59035	+	1.76967	1.66794	1.40627	1.46577	0.792068
chr7	150743133	150785961	Cars	GeneID:27267	-	1.14613	1.27573	0.959338	0.917407	0.673443
chr8	11513975	11555691	Cars2	GeneID:71941	-	1.01494	0.916177	0.952565	0.896688	0.676412
chr6	145123445	145159421	Casc1	GeneID:320662	-	2.36617	2.29191	1.64926	1.475	0.757352
chr11	98666219	98695121	Casc3	GeneID:192160	+	2.0957	1.7252	1.44074	1.26866	0.770851
chr17	24625728	24645854	Caskin1	GeneID:268932	+	0.92824	1.04745	0.87963	0.671296	0.748843
chr9	5298517	5307281	Casp1	GeneID:12362	+	1.86051	1.95088	1.24361	1.39686	0.632613
chr8	47702803	47724071	Casp3	GeneID:12367	+	2.57555	2.31111	1.38556	1.61556	0.795555
chr9	5308874	5336717	Casp4	GeneID:12363	+	3.35747	2.53846	2.81991	2.17647	0.493214
chr3	129604382	129616869	Casp6	GeneID:12368	+	4.5607	4.2508	4.77476	3.64697	0.966451
chr1	58852218	58904347	Casp8	GeneID:12370	+	2.0574	2.27092	2.272	1.875	0.598175
chr4	32702488	32740235	Casp8ap2	GeneID:26885	+	1.0954	0.982334	1.14488	1.05795	0.766785
chr1	174140469	174149970	Casq1	GeneID:12372	-	0.973684	1.2688	0.802632	0.723684	0.725566
chr13	74831734	74945369	Cast	GeneID:12380	-	1.47253	1.32303	1.13048	1.10222	0.519019
chr2	121218367	121239528	Catsper2	GeneID:212670	-	0.818284	0.886288	0.858415	0.836119	0.585284
chr2	154262254	154365092	Cbfa2t2	GeneID:12396	+	0.743406	0.821108	0.584517	0.621918	0.67179
chr8	107694574	107741886	Cbfb	GeneID:12400	+	2.7993	2.53967	2.06242	1.96149	0.6021
chr16	52031662	52208160	Cblb	GeneID:208650	+	5.48462	4.70996	6.73031	5.76734	0.80334
chr12	32171761	32184405	Cbll1	GeneID:104836	-	1.67036	1.23613	1.22187	1.00158	0.578445
chr17	31749589	31774086	Cbs	GeneID:12411	-	0.934065	1.22278	0.938062	0.857142	0.566435
chr19	24994917	25036048	Cbwd1	GeneID:226043	-	0.702826	0.576593	0.653519	0.565416	0.596976
chr11	96650450	96669954	Cbx1	GeneID:12412	+	1.6781	1.50888	0.931361	1.10769	0.674557
chr6	51420615	51433703	Cbx3	GeneID:12417	+	2.48913	2.79038	2.50777	2.56056	0.881989
chr11	118941469	118947455	Cbx4	GeneID:12418	-	1.45735	1.60664	1.61374	1.2654	0.850712
chr15	103021977	103070247	Cbx5	GeneID:12419	-	1.24427	1.15367	1.01663	0.997705	0.647365
chr15	79746237	79763076	Cbx7	GeneID:52609	-	3.89764	4.88845	5.05905	4.2441	0.829397
chr8	86656727	86671652	Cc2d1a	GeneID:212139	-	2.09687	2.13105	1.82194	1.88176	0.790597
chr4	108292561	108306727	Cc2d1b	GeneID:319965	+	1.23156	0.999998	0.980824	0.946901	0.707966
chr10	62207210	62255004	Ccar1	GeneID:67500	-	1.6096	1.30075	1.09775	0.984385	0.665125
chr18	53841377	53904201	Ccdc100	GeneID:225523	-	1.18463	1.14416	0.893587	0.886314	0.673035
chr7	133792885	133816293	Ccdc101	GeneID:75565	+	0.86246	0.744572	0.873837	0.754913	0.815928
chr11	29121536	29147272	Ccdc104	GeneID:216618	-	1.83269	1.28077	1.22115	1.25288	0.649038
chr7	5008799	5012387	Ccdc106	GeneID:232821	+	2.33141	2.17291	2.21037	2.59942	0.936602
chr3	129617897	129673124	Ccdc109b	GeneID:66815	-	1.24426	1.31923	1.43294	1.0872	0.652727
chr18	74444370	74519499	Ccdc11	GeneID:74453	+	0.531551	0.497871	0.497485	0.41812	0.495159
chr8	47660948	47702554	Ccdc111	GeneID:408022	-	0.966797	0.897134	0.712889	0.751953	0.696614
chr1	34493521	34496517	Ccdc115	GeneID:69668	-	2.06383	2.66262	2.20669	3.06383	0.866263
chr16	17139157	17147321	Ccdc116	GeneID:76872	-	1.29531	1.49898	1.16497	1.25255	0.672095
chr11	5428890	5442158	Ccdc117	GeneID:104479	-	3.71539	3.53385	2.92461	2.66461	0.846151
chr9	110559007	110614058	Ccdc12	GeneID:72654	+	1.26125	1.07311	0.970345	0.98006	0.802657
chr8	73392126	73397389	Ccdc124	GeneID:234388	-	1.6125	1.895	1.48	1.8125	1.0125
chr13	101439465	101467195	Ccdc125	GeneID:76041	+	0.678766	0.687842	0.610708	0.71688	0.657893
chr10	114822015	114869827	Ccdc131	GeneID:216345	+	3.65356	3.12724	2.5668	1.88201	0.672066
chr15	81958352	81972633	Ccdc134	GeneID:76457	+	1.01026	1.03079	0.78006	0.818184	0.93695
chr4	133685774	133742965	Ccdc21	GeneID:70012	-	1.06031	1.08107	0.983685	1.08997	0.706873
chr14	66456139	66485441	Ccdc25	GeneID:67179	+	1.24326	1.04779	1.21199	1.30756	0.698521
chr4	153400753	153416786	Ccdc27	GeneID:381580	-	0.949729	0.801632	0.846469	0.869564	0.694293
chr4	129296518	129301152	Ccdc28b	GeneID:66264	-	2.59474	2.14737	1.77368	1.57895	0.871052
chr9	108305827	108334007	Ccdc36	GeneID:434438	-	0.485663	0.656811	0.557347	0.544804	0.589608
chr10	93003377	93047071	Ccdc38	GeneID:237465	+	0.97314	0.976888	0.773268	0.918174	0.733292
chr3	33711283	33743232	Ccdc39	GeneID:51938	-	1.14262	1.08428	1.12075	1.05511	0.531605
chr11	102546002	102559039	Ccdc43	GeneID:52715	-	0.886468	0.771385	0.855363	0.740281	0.547434
chr11	105927421	105934926	Ccdc44	GeneID:70207	+	0.840427	0.978724	0.712766	0.670213	0.702129
chr11	106650589	106680143	Ccdc45	GeneID:320162	+	1.8585	2.13719	1.98102	1.9396	0.712685
chr11	97606929	97627870	Ccdc49	GeneID:67480	-	1.16629	1.14607	1.34832	1.37641	0.83708
chr16	27389069	27448909	Ccdc50	GeneID:67501	+	1.17767	0.888363	0.851308	0.847507	0.629454
chr11	76857794	76891937	Ccdc55	GeneID:237859	-	1.32335	1.11136	1.34409	1.13287	0.814134
chr11	101139284	101140262	Ccdc56	GeneID:52469	-	1.46617	1.34586	1.18421	1.31579	0.883457
chr16	36071771	36092197	Ccdc58	GeneID:381045	+	1.5286	1.21282	1.2357	1.24028	0.693365
chr10	105278535	105284566	Ccdc59	GeneID:52713	+	2.24293	2.29953	2.37736	2.62972	0.636793
chr10	69559869	69655948	Ccdc6	GeneID:76551	+	1.1714	1.21773	1.11241	1.01791	0.651637
chr5	124380700	124415283	Ccdc62	GeneID:208908	+	0.583586	0.616261	0.626901	0.395137	0.575987
chr5	122558065	122588071	Ccdc63	GeneID:330188	-	0.967605	0.886615	0.873826	0.809891	0.703326
chr5	116099295	116181568	Ccdc64	GeneID:75665	-	1.9608	1.39843	1.25909	1.01675	0.680329
chr15	98538658	98553767	Ccdc65	GeneID:105833	+	1.02684	1.03814	0.847457	0.829096	0.649719
chr14	28295587	28321646	Ccdc66	GeneID:320234	-	1.57524	1.33905	1.28095	1.04095	0.829524
chr9	108362884	108367875	Ccdc71	GeneID:72454	+	1.34783	1.11253	1.15089	0.882353	0.601024
chr9	108980502	108984895	Ccdc72	GeneID:66167	-	1.40751	1.20643	1.02681	1.17158	0.747991
chr2	104792061	104839894	Ccdc73	GeneID:211936	+	1.17572	1.1185	1.05087	0.917342	0.546243
chr9	44218246	44226090	Ccdc84	GeneID:382073	-	3.9605	3.18087	3.72141	3.22661	1.03534
chr19	5456539	5457549	Ccdc85b	GeneID:240514	-	6.30337	5.41198	3.33333	4.25843	0.820227
chr19	11017221	11023756	Ccdc86	GeneID:108673	-	1.99773	1.91818	2.26591	2.11136	0.786362
chr19	6919113	6932701	Ccdc88	GeneID:78317	-	1.50757	1.26364	1.23788	1.51363	0.727275
chr7	16860813	16870008	Ccdc9	GeneID:243846	-	3.09369	3.15296	2.98279	2.65009	0.929257
chr17	56098597	56107704	Ccdc94	GeneID:72886	+	1.66539	2.21538	1.71923	1.61538	0.817309
chr7	133995947	134004977	Ccdc95	GeneID:233875	-	2.03089	1.50193	1.4305	1.35135	0.743241
chr5	36827237	36830820	Ccdc96	GeneID:66717	+	1.23919	1.3343	1.4121	1.12392	1.08069
chr7	26496136	26504072	Ccdc97	GeneID:52132	-	14.1242	14.8923	11.9172	10.0083	1.00207
chr5	101233821	101249954	Ccdc98	GeneID:70681	-	1.18378	0.959459	0.975677	0.914867	0.75946
chr4	43996376	43998405	Ccin	GeneID:442829	+	3.24081	3.2709	2.80267	2.301	0.789296
chr11	81990168	81993316	Ccl1	GeneID:20290	-	3.41317	2.81737	3.01796	3.08084	0.802396
chr8	97334369	97335936	Ccl17	GeneID:20295	+	1.19366	1.21831	0.989436	0.774649	0.883805
chr11	83461345	83462880	Ccl3	GeneID:20302	-	1.49823	1.59011	1.08127	1.30742	0.452297
chr11	83476086	83478185	Ccl4	GeneID:20303	+	3.19269	2.77408	3.25581	2.68106	0.661127
chr11	6446959	6496747	Ccm2	GeneID:216527	+	1.41765	1.13345	1.03852	1.02512	0.842547
chr3	36463787	36470863	Ccna2	GeneID:12428	-	1.25383	1.05033	1.12254	1.31729	0.76149
chr9	70255496	70269361	Ccnb2	GeneID:12442	-	1.28849	1.6846	1.36024	1.41555	0.730943
chr4	21654877	21677693	Ccnc	GeneID:51813	+	1.07278	0.918775	0.662448	0.758438	0.641352
chr6	127075726	127101066	Ccnd2	GeneID:12444	-	15.9543	13.6397	13.1927	11.0448	0.833493
chr17	47642000	47736638	Ccnd3	GeneID:12445	+	0.964611	0.968683	0.988101	1.01378	0.699341
chr4	11118501	11131926	Ccne2	GeneID:12448	+	1.82443	1.87786	1.50992	1.44885	0.725189
chr11	40562054	40568788	Ccng1	GeneID:12450	-	2.30718	1.99103	1.18834	1.80717	0.847536
chr13	85329082	85353328	Ccnh	GeneID:66671	+	1.30614	1.72206	1.81571	1.44511	0.610272
chr5	93610963	93635054	Ccni	GeneID:12453	-	4.11235	4.07693	2.61437	2.41397	0.780362
chr12	109418053	109441567	Ccnk	GeneID:12454	+	1.56082	1.43918	1.14639	1.38248	0.721649
chr3	65750073	65762147	Ccnl1	GeneID:56706	-	9.0522	9.24144	9.04731	8.48451	0.701471
chr4	155186598	155198652	Ccnl2	GeneID:56036	+	3.73529	3.0915	3.20915	2.65523	0.604575
chr15	98373642	98398067	Ccnt1	GeneID:12455	-	2.32132	1.50751	1.86987	1.76176	0.642643
chr1	129670741	129701414	Ccnt2	GeneID:72949	+	1.99079	1.63986	1.67169	1.34674	0.778058
chr18	9314042	9450148	Ccny	GeneID:67974	-	1.26754	1.15772	1.02985	0.926709	0.626198
chr9	72833385	72863798	Ccpg1	GeneID:72278	+	0.594436	0.655985	0.586005	0.581787	0.62816
chr9	123876957	123883399	Ccr1	GeneID:12768	-	1.72769	1.49657	1.34096	1.2357	0.741416
chr9	124016922	124023289	Ccr2	GeneID:12772	+	1.04839	1.47005	1.64747	1.53226	0.852532
chr9	123936832	123945672	Ccr3	GeneID:12771	+	1.59179	1.64453	1.18164	1.17187	0.800779
chr9	114400740	114405664	Ccr4	GeneID:12773	-	6.02571	4.70437	4.97173	3.83547	0.719793
chr9	124036312	124041920	Ccr5	GeneID:12774	+	3.28224	2.80779	3.19952	2.34306	0.888078
chr9	120001251	120004024	Ccr8	GeneID:12776	+	12.2236	8.91615	9.34783	6.70807	1.00311
chr3	51028369	51055497	Ccrn4l	GeneID:12457	+	3.41274	3.08679	2.87719	2.57433	0.627884
chr10	116488054	116500870	Cct2	GeneID:12461	-	4.26887	3.46541	3.49056	3.66195	0.723271
chr3	88101057	88125688	Cct3	GeneID:12462	+	3.79304	2.89553	2.96418	2.56816	0.804975
chr11	22890593	22903336	Cct4	GeneID:12464	+	3.85962	3.5205	3.24133	3.18139	0.965297
chr15	31520639	31531559	Cct5	GeneID:12465	-	5.0208	4.48353	4.25477	4.05719	0.738301
chr5	130293261	130300376	Cct6a	GeneID:12466	+	2.10699	1.77948	1.79039	2.02838	0.576419
chr6	85402067	85418466	Cct7	GeneID:12468	+	4.40909	3.05347	2.9385	3.00535	0.762034
chr16	87483570	87496114	Cct8	GeneID:12469	-	5.36044	5.12919	3.94737	3.58054	0.925038
chr3	96604078	96618416	Cd160	GeneID:54215	-	1.73499	1.83162	1.73792	1.54758	0.746707
chr10	41239306	41250848	Cd164	GeneID:53599	+	1.38926	1.28356	1.58054	1.34228	0.984902
chr3	101079831	101091862	Cd2	GeneID:12481	-	13.5712	13.4485	15.9787	13.3093	1.07692
chr16	45382248	45409166	Cd200	GeneID:17470	-	3.03436	1.48561	0.766947	0.789231	0.766019
chr16	44765905	44795091	Cd200r1	GeneID:57781	+	1.90148	1.43592	1.3252	1.12031	0.654752
chr18	89366819	89439719	Cd226	GeneID:225825	+	0.717866	0.734578	0.781935	0.729805	0.551134
chr1	167718854	167797565	Cd247	GeneID:12503	+	5.05232	5.06345	4.86048	4.38961	0.871986
chr19	29441945	29462585	Cd274	GeneID:60533	+	7.00796	6.17841	8.5375	8.1875	0.926136
chr1	60803310	60830203	Cd28	GeneID:12487	+	5.77696	5.18587	4.5948	4.0539	0.955388
chr7	134335174	134339514	Cd2bp2	GeneID:70233	-	1.83288	1.8248	1.18598	1.49326	0.781671
chr2	60090050	60122475	Cd302	GeneID:66205	-	1.91593	1.64452	1.66933	1.3787	0.656523
chr7	52489002	52494209	Cd37	GeneID:12493	-	0.982412	1.18342	1.00251	1.05025	0.743719
chr9	44789964	44794504	Cd3d	GeneID:12500	+	2.53316	2.53846	2.22811	2.21485	1.16976
chr9	44806826	44817673	Cd3e	GeneID:12501	-	1.62892	1.84669	1.47038	1.45471	0.796167
chr7	19942198	19944768	Cd3eap	GeneID:70333	-	2.56962	1.97469	1.49367	1.6519	0.737344
chr9	44777771	44788507	Cd3g	GeneID:12502	-	1.29422	1.15061	1.10333	1.11909	0.854643
chr6	124814711	124838227	Cd4	GeneID:12504	-	1.13814	1.18041	0.688661	1.06907	0.636081
chrX	54465320	54477219	Cd40lg	GeneID:21947	+	7.31466	5.93905	7.6425	5.85996	0.655685
chr2	102651298	102741822	Cd44	GeneID:12505	-	5.20594	4.05875	3.74674	3.05678	0.869779
chr16	49855767	49911801	Cd47	GeneID:16423	+	4.79406	4.9577	4.57251	4.28499	0.911881
chr19	10792633	10813464	Cd5	GeneID:12507	-	2.52822	2.45147	2.16478	2.08916	0.858916
chr3	106562851	106592969	Cd53	GeneID:12508	-	13.3246	13.7145	14.8037	12.5378	0.879356
chr19	10863829	10904548	Cd6	GeneID:12511	-	2.29244	1.77652	1.56101	1.34151	0.75398
chr11	69477873	69479564	Cd68	GeneID:12514	-	10.9236	8.00694	7.66319	7.02431	0.885417
chr6	129217343	129225387	Cd69	GeneID:12515	-	6.42916	9.06575	14.4846	17.5565	0.948665
chr18	60963503	60972306	Cd74	GeneID:16149	+	2.5098	2.58627	1.91961	2.48823	1.11569
chr7	25682530	25687216	Cd79a	GeneID:12518	+	1.83508	1.17539	1.09948	1.09686	1.089
chr7	150238700	150253829	Cd81	GeneID:12520	+	1.86299	1.62712	1.05932	1.1483	0.906782
chr2	93259269	93302653	Cd82	GeneID:12521	-	9.34506	9.40478	7.57385	7.54368	1.0088
chr1	173770735	173818817	Cd84	GeneID:12523	+	1.34925	1.1496	1.34062	1.08458	0.616227
chr8	86247263	86265068	Cd97	GeneID:26364	-	2.83081	1.6894	2.12374	1.45581	0.900252
chr14	60182813	60216781	Cdadc1	GeneID:71891	-	0.66307	0.705476	0.622978	0.64071	0.64765
chr3	115975471	116126950	Cdc14a	GeneID:229776	-	0.774402	0.730731	0.755684	0.690884	0.652045
chr8	13757690	13781882	Cdc16	GeneID:69957	+	1.20081	1.0777	1.0444	0.889002	0.735618
chr4	118105506	118109854	Cdc20	GeneID:107995	-	1.94879	1.82749	1.39623	1.55526	0.98652
chr13	113844876	113881343	Cdc20b	GeneID:238896	+	0.840729	0.842181	1.62546	1.51491	0.709091
chr18	34791337	34811390	Cdc23	GeneID:52563	-	0.899071	0.863111	0.759859	0.678656	0.605569
chr11	104363838	104411934	Cdc27	GeneID:217232	-	1.46433	1.41542	1.02301	0.972383	0.609894
chr4	154998978	155024041	Cdc2l1	GeneID:12537	+	2.27085	1.73798	1.75171	1.85966	0.815505
chr13	17807568	17896836	Cdc2l5	GeneID:69562	-	3.83967	3.30545	2.99835	2.26281	0.660164
chr10	79144940	79151143	Cdc34	GeneID:216150	+	4.08392	3.30769	1.86713	2.26107	0.785548
chr9	20942985	20954350	Cdc37	GeneID:12539	-	2.1269	1.66836	1.40947	1.73604	0.724194
chr19	29064984	29092059	Cdc37l1	GeneID:67072	+	1.2951	0.927843	0.981498	0.832561	0.721554
chr4	136875618	136892044	Cdc42	GeneID:12540	-	4.68758	3.83578	3.11615	2.69293	0.627505
chr1	181891182	182095899	Cdc42bpa	GeneID:226751	+	0.929143	0.834915	0.624303	0.630333	0.602442
chr19	6306448	6325177	Cdc42bpg	GeneID:240505	+	1.32156	2.1145	1.6687	1.35932	0.637027
chr17	79733365	79754431	Cdc42ep3	GeneID:260409	-	0.888144	1.00447	0.874722	1.09172	0.742732
chr7	4102862	4116304	Cdc42ep5	GeneID:58804	-	1.18321	1.17099	1.16947	1.10687	0.625954
chr3	95032702	95040331	Cdc42se1	GeneID:57912	+	7.64346	5.90718	4.57806	2.68776	0.776371
chr11	54531004	54601138	Cdc42se2	GeneID:72729	-	1.93449	2.15121	2.24557	2.19695	0.946438
chr17	45528836	45570656	Cdc5l	GeneID:71702	-	1.10571	0.99222	0.936447	0.830741	0.739948
chr11	98769203	98785256	Cdc6	GeneID:23834	+	0.987789	1.18453	0.917233	0.937586	0.864317
chr1	145454629	145549814	Cdc73	GeneID:214498	-	2.11682	1.99595	1.49533	1.33987	0.60436
chr2	155103988	155183160	Cdc91l1	GeneID:228812	-	0.732374	0.757843	0.684753	0.657069	0.67479
chr6	124780253	124783716	Cdca3	GeneID:14793	+	1.26454	1.09012	1.00581	1.10756	1.13372
chr12	114058445	114067600	Cdca4	GeneID:71963	-	2.05374	1.39155	1.71209	1.59693	0.710175
chr2	72314276	72324947	Cdca7	GeneID:66953	+	1.01933	1.01054	1.01406	0.934976	0.625659
chr16	38598456	38713148	Cdgap	GeneID:12549	-	0.630532	0.654622	0.604872	0.598586	0.604868
chr8	125372274	125391297	Cdh15	GeneID:12555	+	0.559036	0.851807	0.551808	0.842171	0.659037
chr4	11685362	11745042	Cdh17	GeneID:12557	+	1.01667	1.31905	0.814286	0.85381	0.754763
chr10	59766022	60159238	Cdh23	GeneID:22295	-	0.761478	0.708298	0.906331	0.866806	0.636827
chr14	55250068	55260155	Cdh24	GeneID:239096	-	1.35572	1.30671	1.10345	1.33394	0.662433
chr7	134119863	134124015	Cdipt	GeneID:52858	+	2.79452	3.07123	2.53973	2.34247	0.841097
chr5	124795448	124804637	Cdk2ap1	GeneID:13445	-	1.55832	1.7457	1.02868	1.30975	0.590824
chr10	126500671	126504451	Cdk4	GeneID:12567	+	2.44759	1.7592	1.21813	1.51558	0.764875
chr5	23924060	23929348	Cdk5	GeneID:12568	-	1.10224	1.19701	1.14713	0.952619	0.812969
chr11	80290548	80294683	Cdk5r1	GeneID:12569	+	2.54521	1.9589	1.6	1.96987	0.854792
chr2	154161122	154198455	Cdk5rap1	GeneID:66971	-	0.588446	0.574892	0.649071	0.51997	0.537088
chr5	3344312	3522225	Cdk6	GeneID:12571	+	4.6031	4.66109	4.71907	4.06713	0.66799
chr13	101473270	101500878	Cdk7	GeneID:12572	-	1.65119	1.08105	1.27505	1.08106	0.615664
chr5	147043251	147114450	Cdk8	GeneID:264064	+	1.66992	1.6187	1.10284	1.09512	0.779674
chr2	32562958	32568305	Cdk9	GeneID:107951	-	3.10448	2.93034	2.63184	2.62438	0.905472
chr5	92435101	92472044	Cdkl2	GeneID:53886	-	0.541008	0.699999	0.550361	0.58705	0.628058
chr17	80923496	80963174	Cdkl4	GeneID:381113	-	0.534237	0.694915	0.725423	0.778304	0.644067
chr17	29230720	29237667	Cdkn1a	GeneID:12575	+	6.06638	6.35841	4.22567	4.70133	0.619467
chr6	134870435	134874076	Cdkn1b	GeneID:12576	+	1.79943	1.7851	1.57306	1.4957	0.845274
chr8	48794802	48799253	Cdkn2aip	GeneID:70925	-	1.1738	1.3369	1.0615	0.748664	0.526737
chr9	21092907	21095463	Cdkn2d	GeneID:12581	-	1.06349	0.873017	1.4127	1.22222	0.380952
chr14	47380216	47391344	Cdkn3	GeneID:72391	+	1.50601	1.24872	1.13208	1.13036	0.519726
chr7	128100554	128125798	Cdr2	GeneID:12585	-	1.28711	0.942385	0.785154	0.693361	0.697265
chr8	125091915	125097030	Cdt1	GeneID:67177	+	2.24557	1.92405	1.87341	1.89874	0.934177
chr9	103255438	103267868	Cdv3	GeneID:321022	-	5.04006	3.55128	3.65705	3.5016	0.871795
chr13	35751749	35965493	Cdyl	GeneID:12593	+	0.738975	0.825017	0.723066	0.740418	0.647866
chr8	119098300	119256891	Cdyl2	GeneID:75796	-	1.27336	1.17781	1.11578	1.07108	0.725487
chr2	167514415	167515918	Cebpb	GeneID:12608	+	2.31915	2.66312	2.37588	2.79433	0.567374
chr7	35831804	35841522	Cebpg	GeneID:12611	-	2.02783	1.82189	0.988868	1.4564	0.769947
chr17	79318343	79336410	Cebpz	GeneID:12607	-	1.73875	1.525	1.5875	1.24	0.700002
chr6	120438957	120443825	Cecr6	GeneID:94047	-	1.34626	1.07493	1.28941	1.15245	0.723516
chr2	28411339	28418882	Cel	GeneID:12613	-	1.35669	1.09342	0.93206	0.902338	0.611467
chr15	85729188	85864207	Celsr1	GeneID:12614	-	0.901235	0.913583	0.689788	0.662175	0.680133
chr7	148612348	148615319	Cend1	GeneID:57754	-	0.753048	0.564025	0.612806	0.74695	0.564025
chr12	4211672	4234294	Cenpo	GeneID:52504	-	0.782379	0.800425	0.845012	0.781318	0.83652
chr13	49559428	49748100	Cenpp	GeneID:66336	-	0.529439	0.47007	0.420813	0.535801	0.52895
chr8	108368578	108375908	Cenpt	GeneID:320394	-	0.790949	0.624999	0.581895	0.510776	0.476291
chr5	139747830	139782273	Centa1	GeneID:231821	-	1.98552	2.29192	1.59299	1.47256	0.872711
chr11	69695069	69709041	Centb1	GeneID:216859	-	1.79911	1.83928	1.45982	1.35268	0.922621
chr4	155265984	155281360	Centb5	GeneID:140500	+	1.48743	1.23324	1.06844	1.05587	0.684359
chr5	62993684	63157333	Centd1	GeneID:212285	-	1.74761	1.71901	2.41465	2.09871	0.690783
chr7	108496583	108561100	Centd2	GeneID:69710	+	0.983126	1.33659	0.792186	0.97025	0.894316
chr10	126515963	126530225	Centg1	GeneID:216439	+	1.2188	1.16887	0.991189	1.31865	0.693098
chr5	23957995	24007865	Centg3	GeneID:213990	+	1.11204	1.14827	0.9738	0.992197	0.731886
chr2	155787708	155824439	Cep250	GeneID:16328	+	1.08098	1.45191	1.27766	1.19233	0.632682
chr2	120435172	120446556	Cep27	GeneID:66296	+	1.12013	1.03723	1.01523	1.06599	0.71912
chr9	13612239	13631496	Cep57	GeneID:74360	-	1.91757	2.06571	1.79809	1.60095	0.839907
chr9	102488908	102528454	Cep63	GeneID:28135	-	0.966009	1.03943	0.982326	0.92726	0.628825
chr11	20127040	20149427	Cep68	GeneID:216543	-	3.92406	3.17113	3.15508	1.98396	0.711228
chr3	106305178	106350679	Cept1	GeneID:99712	-	1.14062	1.13398	0.993361	0.997586	0.681956
chr15	85969559	86016571	Cerk	GeneID:223753	-	0.851612	0.982992	0.822872	0.829913	0.824631
chr13	81922291	81936156	Cetn3	GeneID:12626	+	0.977577	1.06427	0.929746	0.88042	0.762331
chr3	37207549	37211368	Cetn4	GeneID:207175	-	2.79437	2.06479	2.82535	2.68732	1.06479
chr3	129539657	129578246	Cfi	GeneID:12630	+	0.680081	0.728659	0.780014	0.66343	0.614155
chr19	5490525	5495201	Cfl1	GeneID:12631	+	5.81364	6.11023	4.24409	4.92913	0.986879
chr12	55959804	55963864	Cfl2	GeneID:12632	-	1.43094	1.35083	1.38121	1.29282	0.643648
chr1	58770130	58815728	Cflar	GeneID:12633	+	5.32651	5.26687	5.96566	5.78554	0.799998
chr16	64851911	64859317	Cggbp1	GeneID:106143	+	1.80728	1.52248	1.50107	1.30835	0.738759
chr14	47451919	47473865	Cgrrf1	GeneID:68755	+	0.586318	0.507058	0.488601	0.624322	0.602605
chr17	56179839	56207449	Chaf1a	GeneID:27221	+	0.855191	0.919853	0.578324	0.642076	0.711294
chr14	21522291	21523639	Chchd1	GeneID:66121	+	2.35379	1.96751	2.31769	1.86642	0.750905
chr5	130357032	130363340	Chchd2	GeneID:14004	-	1.63972	1.67436	1.0739	1.40878	0.491918
chr6	32742227	33010152	Chchd3	GeneID:66075	-	0.638361	0.636152	0.549488	0.570981	0.619309
chr6	91414270	91423417	Chchd4	GeneID:72170	-	2.56046	2.37236	2.31094	2.1881	0.748562
chr2	128955558	128959843	Chchd5	GeneID:66170	+	1.60434	1.33604	1.37669	1.31707	0.644988
chr7	107685614	107688326	Chchd8	GeneID:68185	+	1.48438	1.22812	1.09375	0.962499	1.03437
chr17	15842254	15907328	Chd1	GeneID:12648	+	3.14941	2.8907	3.58396	2.67519	0.718818
chr3	97364671	97414113	Chd1l	GeneID:68058	-	0.75	0.684833	0.826404	0.810675	0.667417
chr7	80574494	80686716	Chd2	GeneID:244059	-	4.11625	3.66675	3.33886	2.57002	0.842865
chr11	69156775	69182928	Chd3	GeneID:216848	-	1.24312	1.18804	1.55081	1.32669	0.77873
chr6	125046181	125080532	Chd4	GeneID:107932	+	3.80214	2.77387	2.48816	2.26509	0.885411
chr4	151712760	151764303	Chd5	GeneID:269610	+	0.803902	0.985374	0.692308	0.830988	0.620262
chr4	8618068	8793957	Chd7	GeneID:320790	+	4.70831	4.85136	4.87718	4.40248	0.812454
chr14	52817826	52857247	Chd8	GeneID:67772	-	1.26585	0.974098	0.898431	0.83572	0.671436
chr9	36516067	36534212	Chek1	GeneID:12649	-	1.94389	2.33043	1.94514	1.78678	0.536159
chr8	74984382	74999132	Cherp	GeneID:27967	-	2.03879	1.89511	1.40661	1.17672	0.916665
chr12	100433304	100688284	Ches1	GeneID:71375	-	0.822136	0.771425	0.931243	0.858708	0.732904
chr5	110564879	110600988	Chfr	GeneID:231600	+	1.11584	1.04912	1.06158	0.954547	0.745601
chr12	103793179	103803237	Chga	GeneID:12652	+	0.936361	0.881816	0.970908	0.86	0.596364
chr5	75402449	75440651	Chic2	GeneID:74277	-	1.18964	1.07138	0.730579	0.646607	0.72778
chr19	3851773	3894367	Chka	GeneID:12660	+	0.969349	0.989784	0.772668	0.737549	0.755429
chr15	89256798	89260330	Chkb	GeneID:12651	-	1.21387	1.30058	1.11272	1.22543	0.601157
chrX	110154201	110299124	Chm	GeneID:12662	-	1.41289	1.24601	1.21012	0.939127	0.488036
chr7	13617368	13620093	Chmp2a	GeneID:68953	-	4.78193	4.36137	3.38006	2.98131	0.878505
chr16	65539378	65562942	Chmp2b	GeneID:68942	-	0.767489	0.840536	0.771605	0.694445	0.655351
chr2	154482762	154520519	Chmp4b	GeneID:75608	+	5.29965	5.4106	6.74205	5.37739	0.769613
chr4	40895586	40912335	Chmp5	GeneID:76959	+	1.11726	0.826088	0.798418	0.844531	0.822136
chr11	119775124	119780866	Chmp6	GeneID:208092	+	1.83374	1.4	1.50843	1.51325	0.913252
chr9	18096711	18118444	Chordc1	GeneID:66917	+	1.4306	1.07869	1.19235	1.21093	0.556285
chr15	72920842	72924505	Chrac1	GeneID:93696	+	8.25714	7.96571	7.30857	6.39714	0.922859
chr2	91767406	91768845	Chrm4	GeneID:12672	+	1.72857	1.9	1.68928	2.03928	0.660712
chr7	109259780	109265227	Chrna10	GeneID:504186	-	1.93842	2.18719	1.70197	1.49754	0.652707
chr14	66759797	66771785	Chrna2	GeneID:110902	+	2.59508	3.38853	3.52459	3.2377	0.685247
chr3	89557370	89568507	Chrnb2	GeneID:11444	-	1.70154	1.91081	2.0343	2.06175	0.734131
chr11	70428385	70432696	Chrne	GeneID:11448	-	1.32162	1.57838	1.09459	1.08379	0.635134
chr1	89102386	89108410	Chrng	GeneID:11449	+	1.12972	1.21934	1.32076	1.12972	0.917454
chr10	82448242	82658645	Chst11	GeneID:58250	+	3.28223	3.53157	2.76094	2.79295	0.725405
chr2	118752260	118754321	Chst14	GeneID:72136	+	1.59667	1.25	1.29	0.790001	0.766666
chr9	95304920	95307141	Chst2	GeneID:54371	-	2.38033	2.36721	2.60328	2.53115	0.639344
chr7	73254401	73318684	Chsy1	GeneID:269941	+	2.33333	2.17736	2.45321	2.041	0.779412
chr19	44147826	44181935	Chuk	GeneID:12675	-	1.18524	1.05688	0.849345	0.936201	0.629517
chr2	127066674	127073478	Ciao1	GeneID:26371	-	1.86607	1.66072	1.45536	1.32813	0.899551
chr8	97343718	97362240	Ciapin1	GeneID:109006	-	2.16584	1.59705	1.26904	1.35749	0.755526
chr7	87372046	87377502	Cib1	GeneID:23991	-	5.08621	3.16257	2.97783	1.80049	0.963055
chr7	26067829	26079165	Cic	GeneID:71722	+	1.76779	1.82203	1.35593	1.50169	0.864407
chr14	56372885	56382054	Cideb	GeneID:12684	-	1.57471	1.86781	1.75096	1.818	0.77203
chr6	113374630	113385749	Cidec	GeneID:14311	-	0.866211	1.11664	0.80789	0.660378	0.605488
chr8	72404757	72411586	Cilp2	GeneID:68709	-	0.674833	1.01336	0.824053	0.926502	0.645881
chr10	79630586	79634398	Cirbp	GeneID:12696	+	2.47606	2.73521	3.19436	2.4338	1.17183
chr8	109422417	109446994	Cirh1a	GeneID:21771	+	1.9681	1.90927	1.60419	1.51546	0.55932
chr9	107199020	107204292	Cish	GeneID:12700	+	32.0525	28.5875	36.3075	33.8775	1.355
chr10	17443052	17445462	Cited2	GeneID:17684	+	4.32476	5.38263	5.18328	6.94533	1.08681
chr2	32218754	32233817	Ciz1	GeneID:68379	+	1.24929	1.16006	0.861191	1.11898	0.849858
chr8	23278921	23296291	Ckap2	GeneID:80986	-	0.589975	0.632389	0.584832	0.514138	0.551412
chr2	129094617	129122900	Ckap2l	GeneID:70466	-	0.641644	0.662199	0.553174	0.534405	0.58892
chr12	112907572	112910479	Ckb	GeneID:12709	-	2.83436	2.59509	1.94785	1.60122	0.766872
chr7	19996443	20006932	Ckm	GeneID:12715	+	1.19716	1.00711	1.02842	0.880994	0.63943
chr13	51740694	51746023	Cks2	GeneID:66197	+	2.7612	2.6617	2.29353	2.25871	0.945273
chr1	120285635	120506039	Clasp1	GeneID:76707	+	0.862419	0.79447	0.633441	0.669663	0.679487
chr8	63389186	63462097	Clcn3	GeneID:12725	-	1.04534	1.05449	0.928801	0.722754	0.681782
chr7	7235027	7252222	Clcn4-2	GeneID:12727	-	1.7141	1.7335	1.90815	1.7141	0.789135
chrX	6736599	6765812	Clcn5	GeneID:12728	-	0.969511	1.00697	1.03746	0.905926	0.556621
chr4	147380593	147412876	Clcn6	GeneID:26372	-	1.13023	1.08199	0.88344	0.873793	0.697749
chr17	23816332	23819407	Cldn6	GeneID:54419	+	0.752267	0.761328	0.555891	0.477343	0.622355
chr11	69779003	69781380	Cldn7	GeneID:53624	+	4.11613	3.22258	2.7	2.58065	0.741934
chr17	23819551	23820985	Cldn9	GeneID:56863	-	0.571429	0.69643	0.346429	0.482143	0.62143
chr16	58728157	58734350	Cldnd1	GeneID:224250	+	1.51981	1.41025	0.909092	1.04895	0.871796
chr7	50696186	50698690	Cldnd2	GeneID:74276	+	2.13376	2.22611	1.99045	2.14968	0.828024
chr6	129130640	129136552	Clec2d	GeneID:93694	+	5.73333	6.47143	7.49524	9.29283	1.05952
chr6	129411609	129422790	Clec7a	GeneID:56644	-	1.61367	2.4188	1.78462	1.67692	0.494016
chr17	35187188	35195664	Clic1	GeneID:114584	+	2.678	2.594	1.986	1.8	0.896002
chr4	134769884	134828675	Clic4	GeneID:29876	-	1.91269	1.93584	1.61457	1.59189	0.775686
chr11	45665466	45724125	Clint1	GeneID:216705	+	3.20938	2.9439	2.5382	2.22196	0.749518
chr1	58468844	58480932	Clk1	GeneID:12747	-	7.64927	7.50897	7.54976	5.69658	1.04078
chr3	88969005	88980511	Clk2	GeneID:12748	+	1.62857	1.3916	1.31933	1.31765	0.85546
chr9	57598518	57613667	Clk3	GeneID:102414	-	3.69535	3.65303	3.59661	2.34132	0.832157
chr11	51076673	51095266	Clk4	GeneID:12750	+	2.42647	2.09314	2.2598	1.98897	0.655639
chr7	133714914	133726734	Cln3	GeneID:12752	-	1.87108	2.16199	1.39339	1.51571	0.720662
chr14	103469433	103476847	Cln5	GeneID:211286	+	2.42398	2.03212	1.09208	1.61671	0.783724
chr7	104845201	104867389	Clns1a	GeneID:12729	+	1.66631	1.55651	1.46609	1.55221	0.764262
chr5	76641202	76733573	Clock	GeneID:12753	-	0.69891	0.648943	0.591287	0.496477	0.520502
chr17	57129732	57135610	Clpp	GeneID:53895	+	1.73031	1.57757	1.38902	1.41527	1.00238
chr7	20216929	20250379	Clptm1	GeneID:56457	-	1.81265	1.58782	1.37705	1.30914	0.78142
chr13	73741749	73758053	Clptm1l	GeneID:218335	+	2.04698	1.83087	1.95839	2.05369	0.734227
chr9	65142102	65178465	Clpx	GeneID:270166	+	1.043	0.8965	0.728864	0.697522	0.587466
chr4	148960747	149022008	Clstn1	GeneID:65945	+	0.839068	0.941862	0.95628	0.913953	0.632557
chr4	44025515	44045718	Clta	GeneID:12757	+	1.77624	1.53518	1.17647	1.16724	0.814301
chr13	54694300	54712633	Cltb	GeneID:74325	-	1.54084	1.37995	1.18565	1.52228	0.749999
chr11	86508155	86570994	Cltc	GeneID:67300	-	4.84766	4.05093	4.08004	2.9377	0.831743
chr16	3909009	3941147	Cluap1	GeneID:76779	+	1.69355	1.39839	1.57661	1.42581	0.834679
chr6	142705293	142724228	Cmas	GeneID:12764	+	2.2769	2.68198	2.60097	2.12938	0.800483
chr15	31498667	31519874	Cmbl	GeneID:69574	+	2.70379	2.16592	2.09354	2.05902	0.706012
chr4	114633243	114659749	Cmpk	GeneID:66588	-	0.888158	0.808271	0.889097	0.581766	0.587406
chr9	114640321	114658461	Cmtm6	GeneID:67213	+	1.68828	1.68454	2.38279	2.01995	0.978802
chr9	114665954	114690947	Cmtm7	GeneID:102545	-	1.42815	1.61319	1.41043	1.34252	0.999015
chr9	119923383	119928933	Cmya1	GeneID:22437	-	1.42787	1.51589	1.47922	1.26161	0.735941
chr6	87793073	87800989	Cnbp	GeneID:12785	-	12.3996	10.6853	11.412	10.4555	0.944099
chr18	84836861	84855025	Cndp2	GeneID:66054	-	2.36115	2.45828	2.48194	1.89913	0.794523
chr14	47395345	47408013	Cnih	GeneID:12793	-	1.66561	1.18067	1.23772	1.07131	0.641836
chr19	5092871	5098418	Cnih2	GeneID:12794	-	3.16626	2.15159	2.08557	1.73839	1.01467
chr1	183081118	183096557	Cnih4	GeneID:98417	+	1.13371	1.2688	1.09192	0.713091	0.63649
chr4	133783957	133794314	Cnksr1	GeneID:194231	-	0.595708	0.708408	0.615383	0.937387	0.674421
chr10	79451345	79458145	Cnn2	GeneID:12798	+	1.12277	1.65402	1.02455	1.04241	0.805805
chr3	121129459	121161123	Cnn3	GeneID:71994	+	1.00327	0.900407	0.54041	0.807346	0.693879
chr19	43515701	43570253	Cnnm1	GeneID:83674	+	1.39124	1.21804	1.10515	1.0134	0.565465
chr1	36568721	36585082	Cnnm3	GeneID:94218	+	0.836681	1.1245	0.809906	0.647924	0.785811
chr8	98243351	98331366	Cnot1	GeneID:234594	-	2.35063	2.12123	1.72773	1.60583	0.625249
chr10	115922222	116018567	Cnot2	GeneID:72068	-	1.66636	1.57671	1.53635	1.31793	0.697784
chr7	3587655	3612702	Cnot3	GeneID:232791	+	2.57858	2.64342	2.55403	2.43517	0.794696
chr6	34995176	35083715	Cnot4	GeneID:53621	-	1.28048	1.17422	1.22552	0.924382	0.617257
chr11	49488200	49526212	Cnot6	GeneID:104625	-	1.32045	1.14406	1.078	0.948698	0.777933
chr5	96504756	96591009	Cnot6l	GeneID:231464	-	1.51757	1.36814	0.92767	0.987717	0.653021
chr8	41578390	41596658	Cnot7	GeneID:18983	-	3.14888	2.82258	2.64889	2.53722	0.677421
chr11	57917655	57932096	Cnot8	GeneID:69125	+	1.60262	1.17904	1	1.30713	0.75837
chr11	100436289	100443039	Cnp1	GeneID:12799	+	3.13004	2.69282	2.47309	2.32063	1.0583
chr11	101140517	101150015	Cntd1	GeneID:68107	+	1.54699	1.38158	1.34962	1.31767	0.674811
chr19	12838018	12840122	Cntf	GeneID:12803	-	5.79734	6.51827	3.84053	3.88372	0.531561
chr11	101037431	101052034	Cntnap1	GeneID:53321	+	0.936414	1.17196	0.765894	0.653179	0.78468
chr12	52694442	52706760	Coch	GeneID:12810	+	2.06451	2.00806	1.53387	1.56129	0.716127
chr11	113510860	113523715	Cog1	GeneID:16834	+	2.42386	2.10204	1.70644	1.38462	0.742542
chr8	127044727	127075908	Cog2	GeneID:76332	+	1.30083	1.51322	1.26198	1.1	0.709917
chr14	76102158	76154300	Cog3	GeneID:338337	-	1.72976	1.4949	1.2386	1.12547	0.737803
chr8	113370924	113406134	Cog4	GeneID:102339	+	1.42665	1.30763	1.22156	1.22305	0.718561
chr8	109570189	109580573	Cog8	GeneID:97484	-	2.37322	1.85	1.98214	1.96786	0.775
chr4	47220884	47326037	Col15a1	GeneID:12819	+	0.705766	0.690144	0.917638	0.808009	0.813122
chr19	47720852	47766584	Col17a1	GeneID:12821	-	0.822825	0.853454	0.726728	0.813814	0.630031
chr2	180721240	180751033	Col20a1	GeneID:73368	+	1.73242	1.70755	1.4151	1.1578	0.67667
chr11	51103422	51394612	Col23a1	GeneID:237759	+	0.589286	0.690306	0.580824	0.622389	0.609964
chr8	11313024	11449215	Col4a2	GeneID:12827	+	0.632152	0.67535	0.636161	0.63349	0.60922
chr13	97312701	97407505	Col4a3bp	GeneID:68018	+	1.25172	1.14572	0.995933	0.923075	0.613197
chr9	108855790	108886920	Col7a1	GeneID:12836	+	0.645695	0.635763	0.56788	0.508277	0.542218
chr4	125964038	125991574	Col8a2	GeneID:329941	+	0.685221	0.666971	0.515513	0.631388	0.597629
chr4	120711937	120727906	Col9a2	GeneID:12840	+	0.715257	0.764304	0.576293	0.662125	0.606265
chr2	180332927	180356890	Col9a3	GeneID:12841	+	1.71647	1.95325	1.99898	1.86585	0.623982
chr2	18594089	18597843	Commd3	GeneID:12238	+	1.70821	1.48159	1.36544	1.5694	0.906518
chr15	76730371	76731727	Commd5	GeneID:66398	+	2.7554	2.4964	2.82374	2.33453	1.07914
chr2	153444570	153458467	Commd7	GeneID:99311	-	0.734327	0.629849	0.670151	0.686568	0.507461
chr16	18407636	18426608	Comt	GeneID:12846	-	2.10024	1.72101	1.00845	1.03261	0.856282
chr14	22665083	22668132	Comtd1	GeneID:69156	-	3.40786	2.13293	2.12085	1.58912	0.589124
chr1	174012934	174052455	Copa	GeneID:12847	+	1.84082	1.72449	1.45034	1.07075	0.62993
chr7	121359073	121398194	Copb1	GeneID:70349	-	1.46433	1.48148	1.09396	1.01098	0.701645
chr9	98464150	98488794	Copb2	GeneID:50797	+	1.50547	1.44776	1.30547	1.10249	0.646767
chr6	87837934	87863589	Copg	GeneID:54161	+	1.63452	1.29701	1.32112	1.25362	0.738667
chr2	125656040	125684754	Cops2	GeneID:12848	-	1.96205	1.62842	1.49073	1.47308	0.639893
chr11	59631306	59653269	Cops3	GeneID:26572	-	1.66486	1.36334	1.23319	1.24729	0.704987
chr5	100947475	100976795	Cops4	GeneID:26891	+	1.31337	1.38021	1.00955	0.894964	0.701389
chr1	10014911	10027987	Cops5	GeneID:26754	-	1.29969	1.09006	1.18168	0.982918	0.684782
[truncated: 6,063 more rows]
