# Supplementary material for: PARP-14 Binds Specific DNA Sequences to Promote Th2 Cell Gene Expression
Source: PLoS One. 2013 Dec 20;8(12):e83127. doi: 10.1371/journal.pone.0083127 (PMC3869773; doi:10.1371/journal.pone.0083127)
Supplement: Table S3 — Pool 2 - List of genes that show a dependence on PARP-14 for their transcription. Related to Figure 1. (XLS) [file pone.0083127.s003.xls]

## Sheet: Pool 2
Gene Chromosome	Gene Start	Gene End	Gene Name	Gene ID	Strand	Parp14 +/+	Parp14 +/+ + PJ34	Parp14 -/-	Parp14 -/- + PJ34	Input	Parp14 +/+ / Parp14 -/-
chr9	25060169	25116150	2011-09-07	GeneID:235072	+	3.23476	2.58741	2.53199	2.07204	0.649873	1.27756
chr5	93522483	93603984	2011-09-11	GeneID:52398	+	2.83177	2.26456	1.82962	1.60568	0.734006	1.54774
chr13	63916642	63970963	0610007P08Rik	GeneID:76251	+	1.20331	1.51009	0.858251	0.920329	0.705641	1.40205
chr4	137990587	137998180	0610009K11Rik	GeneID:68350	+	3.0592	3.54545	3.79282	3.21564	0.606767	0.806576
chr12	102150910	102267193	0610010D24Rik	GeneID:68339	-	3.06694	2.55363	2.26441	2.00724	0.85552	1.35441
chr18	36508278	36553024	0610010O12Rik	GeneID:66060	+	3.806	3.1732	2.77173	1.9492	0.7754	1.37315
chr11	86298159	86312509	0610013E23Rik	GeneID:76892	+	2.28508	2.13597	1.8348	1.86842	0.783624	1.24541
chr3	88128945	88132553	0610031J06Rik	GeneID:56700	+	2.51724	2.22701	2.02586	2.13505	0.520113	1.24255
chr16	14299337	14317425	0610037P05Rik	GeneID:66086	-	1.31711	1.15356	0.887642	0.998753	0.685395	1.48383
chr5	139728329	139746004	1110007L15Rik	GeneID:67604	+	3.02919	3.34264	2.19543	1.76777	0.755078	1.37977
chr4	24825248	24832148	1110007M04Rik	GeneID:68493	+	1.57428	1.00887	1.00887	1.26386	0.802661	1.56044
chr2	32234628	32237404	1110008P14Rik	GeneID:73737	-	1.64596	1.56211	0.947205	1.37888	0.773292	1.7377
chr15	82943863	82953193	1110014J01Rik	GeneID:74778	-	3.43074	3.10816	2.6167	2.72106	0.633778	1.3111
chr8	107163739	107165628	1110019N10Rik	GeneID:68523	-	1.55102	1.29592	1.07143	1.15306	0.697279	1.44762
chr11	4601971	4604347	1110020P15Rik	GeneID:66152	-	1.48387	1.26129	0.999998	1.01613	0.754839	1.48388
chr12	70290825	70299416	1110034A24Rik	GeneID:109065	-	1.90675	1.46627	1.57936	1.40278	0.831351	1.20729
chr17	35087183	35089417	1110038B12Rik	GeneID:68763	-	1.58688	1.27869	0.868854	1.44262	0.757378	1.82641
chr4	135531520	135543160	1110049F12Rik	GeneID:66193	-	2.28381	1.8414	1.8197	1.72287	0.899833	1.25504
chr16	24392641	24393345	1110054M08Rik	GeneID:68841	-	1.9144	2.66537	2.81712	2.30739	0.856032	0.679558
chr19	8925275	8928399	1110067I12Rik	GeneID:68852	+	1.00601	1.2012	0.675674	0.540539	0.555554	1.48889
chr1	173288580	173290929	1190002J23Rik	GeneID:68874	-	2.89644	2.15858	2.25243	2.27508	0.996764	1.28592
chr4	153397420	153400259	1190007F08Rik	GeneID:68859	-	2.71913	2.26852	2.20062	2.05556	0.966048	1.23562
chr4	153531594	153534793	1200015A19Rik	GeneID:67808	-	1.67761	1.22388	0.895524	1.14925	0.835819	1.87333
chr2	22868336	22870196	1200016E24Rik	GeneID:319202	-	1.38567	1	0.668943	0.40273	0.296928	2.07143
chr11	74462378	74484359	1300001I01Rik	GeneID:74148	+	4.34816	3.8449	3.4013	3.77874	0.77549	1.27838
chr15	88919537	88930770	1300018J18Rik	GeneID:223776	+	1.44027	1.87201	0.921502	1.34812	0.843004	1.56296
chr7	112880723	112885014	1500003O22Rik	GeneID:101867	-	1.97561	1.90244	1.53387	1.57724	0.747967	1.28799
chr2	166888434	166891362	1500012F01Rik	GeneID:68949	+	3.94496	2.82875	2.33334	2.79817	0.932721	1.69069
chr16	4874777	4880315	1500031H01Rik	GeneID:207740	-	3.09069	4.08578	4.64216	4.38726	0.82108	0.665787
chr4	115809296	115817221	1520402A15Rik	GeneID:68075	-	0.703936	0.952382	0.944097	1.11387	0.817805	0.745618
chr12	111905898	111920829	1700001K19Rik	GeneID:66323	-	3.06411	3.53134	2.06553	1.74786	0.58832	1.48345
chr11	97632795	97637232	1700001P01Rik	GeneID:72215	-	4.53476	3.86631	2.98396	3.58021	0.812835	1.51971
chr1	155272339	155299704	1700012A16Rik	GeneID:71836	+	3.27131	3.55728	2.67553	2.12741	0.747023	1.22268
chr12	3235511	3238286	1700012B15Rik	GeneID:74173	+	3.54348	4.07143	5.04658	4.1118	1.31988	0.702154
chr17	24607418	24608547	1700012G19Rik	GeneID:67078	+	2.06642	1.64575	1.47601	1.42066	0.974169	1.4
chr9	57100129	57110260	1700017B05Rik	GeneID:74211	-	2.94384	2.9529	2.22102	2.12138	0.817028	1.32544
chr4	42982832	42987197	1700022I11Rik	GeneID:67317	+	3.02957	2.21774	2.05645	1.4086	0.475807	1.4732
chr10	76025017	76032945	1700027D21Rik	GeneID:76573	+	0.422361	0.859214	0.689442	0.579712	0.654243	0.612613
chr4	125827846	125839870	1700029G01Rik	GeneID:66938	-	2.96727	3.10802	2.38789	1.94599	0.797052	1.24263
chr2	173394165	173403842	1700030G11Rik	GeneID:70065	-	0.613384	0.613383	0.98513	0.808549	0.832711	0.622642
chr17	57015056	57028261	1700061G19Rik	GeneID:78625	+	1.90586	1.53549	1.06636	0.9892	0.688272	1.78727
chr7	138478136	138480230	1700063I17Rik	GeneID:68223	+	1.44851	0.744184	0.72093	0.664452	0.342191	2.00922
chr6	29997407	29999144	1700080G18Rik	GeneID:73533	-	1.56207	1.76897	0.920691	1.68965	0.755171	1.69663
chr11	104194543	104303605	1700081L11Rik	GeneID:76719	-	2.05241	1.80736	1.60154	1.35373	0.759056	1.28153
chr15	78965085	78971681	1700088E04Rik	GeneID:27660	-	1.92064	1.82086	1.56009	1.19728	0.61678	1.2311
chr19	8815208	8815715	1700092M07Rik	GeneID:74307	+	2.85259	2.40239	2.21514	2.4502	0.796812	1.28777
chr7	134747407	134748313	1700120K04Rik	GeneID:68232	-	2.00758	1.80303	1.58333	1.22349	0.579543	1.26794
chr11	84984598	84994647	1700125H20Rik	GeneID:73634	+	0.983607	0.677597	0.699455	0.630237	0.663024	1.40625
chr19	8963393	8965230	1810009A15Rik	GeneID:66276	+	2.12287	2.12628	1.39932	2.06143	0.976108	1.51708
chr11	106889537	106891761	1810010H24Rik	GeneID:69066	+	3.1541	1.88525	2.31803	1.93771	1.02295	1.36068
chr16	8830188	8859017	1810013L24Rik	GeneID:69053	+	4.11884	3.12588	3.32218	2.84419	0.765843	1.2398
chr4	133074878	133086705	1810019J16Rik	GeneID:69073	+	1.40661	1.26115	0.909091	0.818184	0.515701	1.54727
chr7	104698850	104727925	1810020D17Rik	GeneID:66273	-	0.7229	0.791083	0.477272	0.715909	0.656469	1.51465
chr3	14606284	14611221	1810022K09Rik	GeneID:69126	-	2.30256	1.9718	1.87948	1.63077	0.833335	1.2251
chr7	80700038	80703279	1810026B05Rik	GeneID:69170	-	4.75074	3.88724	3.48962	2.8635	0.934715	1.36139
chr9	21397166	21400391	1810026J23Rik	GeneID:69773	+	3.36012	3.50298	2.49703	2.19941	0.866069	1.34565
chr12	88784862	88790868	1810035L17Rik	GeneID:380773	+	3.73759	2.90307	3.08274	3.01182	0.758865	1.21242
chr10	77441395	77448183	1810043G02Rik	GeneID:67884	+	2.99105	2.24385	2.27964	1.55481	0.75168	1.31207
chr11	119960248	119962018	1810043H04Rik	GeneID:208501	+	3.6598	3.45017	2.7835	2.88316	0.94502	1.31482
chr4	82866205	82970093	1810054D07Rik	GeneID:69863	-	3.03475	2.45548	3.69587	2.70505	0.69098	0.821119
chr3	36374859	36381221	1810062G17Rik	GeneID:72282	+	1.07143	0.746545	0.529955	0.771888	0.829496	2.02173
chr11	119965285	120012588	1810073N04Rik	GeneID:72055	-	2.19136	2.15636	1.72579	1.67503	0.803969	1.26978
chr15	89207880	89209685	2010001J22Rik	GeneID:70113	-	1.70891	1.06507	1.18151	1.32877	0.924658	1.44638
chr19	5366813	5371511	2010003J03Rik	GeneID:69860	+	2.81937	2.59948	2.21466	2.46597	0.814137	1.27305
chr5	115783251	115791170	2010003O18Rik	GeneID:384281	-	4.07867	2.78675	2.45963	2.13043	0.724638	1.65825
chr16	36231414	36257530	2010005H15Rik	GeneID:76770	+	0.547099	0.637488	0.0903904	0.0913416	0.385347	6.05262
chr11	102146275	102150738	2010008E23Rik	GeneID:72053	+	2.09333	2	1.656	1.368	1.11733	1.26409
chr3	106285813	106288831	2010016I18Rik	GeneID:69206	-	3.14545	3.47273	2.40606	2.71818	0.909088	1.3073
chr2	155970010	155971529	2010100O12Rik	GeneID:67067	+	13.2615	10.6255	9.56536	7.26855	0.915193	1.38641
chr12	33063652	33067808	2010109K11Rik	GeneID:72123	+	3.30137	2.98904	2.21918	2.3863	0.912329	1.48766
chr11	75281581	75284147	2010305C02Rik	GeneID:380712	+	3.98418	2.8924	1.93987	2.0981	0.794304	2.05383
chr6	86315677	86320052	2010309E21Rik	GeneID:66488	+	2.43011	2.07796	1.8414	1.9758	1.06183	1.31971
chr2	50135401	50152197	2010311D03Rik	GeneID:109129	-	1.65526	1.18421	1.14474	1.03947	0.814474	1.44598
chr8	73891125	73893628	2010315L10Rik	GeneID:67023	+	5.48089	5.45223	4.50955	4.24522	1.00637	1.2154
chr14	35165068	35168579	2200001I15Rik	GeneID:69134	-	1.34203	2.2087	0.826087	0.730434	0.478259	1.62456
chr5	115392211	115398549	2210016L21Rik	GeneID:72357	+	1.15012	1.37414	0.73903	0.72748	0.614319	1.55625
chr7	105739104	105805079	2210018M11Rik	GeneID:233545	-	1.21245	1.14628	0.784503	0.84458	0.688723	1.5455
chr7	4736387	4741162	2210411K11Rik	GeneID:664968	-	1.0961	0.792209	0.66234	0.8026	0.805194	1.6549
chr7	91257869	91300403	2210412D01Rik	GeneID:70178	-	4.14313	3.31118	2.35974	2.10543	0.87668	1.75575
chr6	146981059	146982040	2210417D09Rik	GeneID:66532	+	1.46241	1.85714	0.883457	0.82707	0.639097	1.65532
chr10	61803004	61813062	2210417K05Rik	GeneID:70162	+	0.938181	1.28182	1.73273	1.64182	0.921816	0.541448
chr2	180447251	180453222	2310003C23Rik	GeneID:76425	+	1.94313	1.27488	0.909953	0.912322	0.860192	2.13542
chr2	121282837	121284175	2310003F16Rik	GeneID:67693	+	2.44404	2.43321	2	2.08303	0.635381	1.22202
chr11	120230881	120239931	2310003H01Rik	GeneID:71885	-	3.41506	2.99035	2.38803	1.87258	0.706565	1.43007
chr14	56516122	56519069	2310014G06Rik	GeneID:654795	-	2.67584	2.72171	2.0948	1.74312	0.95413	1.27737
chr7	13512765	13516421	2310014L17Rik	GeneID:381845	+	4.72	3.37714	2.98857	2.71143	0.614286	1.57935
chr6	29222670	29225444	2310016C08Rik	GeneID:69573	+	2.8354	2.42236	3.40373	3.37267	0.978263	0.833028
chr15	99556078	99558545	2310016M24Rik	GeneID:66379	+	2.80129	2.21474	1.69872	1.71474	0.80769	1.64906
chr14	21526774	21542840	2310021P13Rik	GeneID:268721	+	1.97965	1.55631	1.52782	1.49661	0.690636	1.29574
chr8	127264157	127275709	2310031A18Rik	GeneID:69627	-	2.15604	2.24832	1.58054	1.28524	0.679529	1.36412
chr11	59021863	59024238	2310033P09Rik	GeneID:67862	+	7.24839	5.60645	4.86129	3.97419	0.91613	1.49104
chr15	98349243	98364669	2310037I24Rik	GeneID:69612	-	2.45328	2.14366	1.76011	1.56625	0.762899	1.39382
chr17	46909584	46910356	2310039H08Rik	GeneID:67101	+	4.85328	4.69498	3.76062	3.66795	0.749033	1.29055
chr11	61497912	61523452	2310040C09Rik	GeneID:69640	+	2.35334	1.68151	1.93611	1.5334	0.786062	1.2155
chr9	57385335	57390989	2310046O06Rik	GeneID:78323	+	1.5267	0.87136	1.01942	1.0534	0.803399	1.49762
chr11	76015598	76022843	2310047D13Rik	GeneID:116972	+	1.13853	0.965368	0.77489	0.80736	0.766233	1.46927
chr16	36043930	36071601	2310056P07Rik	GeneID:70186	-	2.47545	2.32546	1.87909	1.94636	0.866364	1.31737
chr7	138486232	138506212	2310057M21Rik	GeneID:68277	-	1.30465	1.08721	0.908141	0.902323	0.750001	1.43661
chr7	109054443	109060398	2400001E08Rik	GeneID:66508	+	1.45843	1.58432	0.980999	1.04276	0.938242	1.48668
chr3	145600996	145607239	2410004B18Rik	GeneID:66421	+	3.05116	2.17907	2.01163	1.30465	0.795349	1.51676
chr4	19502354	19534079	2410005O16Rik	GeneID:66302	+	1.12225	1.13773	0.729421	0.656071	0.73268	1.53855
chr11	62416392	62418311	2410006H16Rik	GeneID:69221	+	11.6407	9.33221	9.24069	7.74237	1.30508	1.25972
chr7	134400473	134404181	2410015N17Rik	GeneID:66422	-	1.53276	1.90598	1.04274	1.41026	1.03988	1.46994
chr10	39969009	39977471	2410016F19Rik	GeneID:67371	-	3.318	2.702	2.518	2.95	0.960001	1.31771
chr3	145239172	145268209	2410019A14Rik	GeneID:229937	+	1.09799	0.796152	0.855644	0.729658	0.651791	1.28323
chr8	13884795	13890270	2410022L05Rik	GeneID:66423	-	1.29064	0.74138	0.928571	0.935962	0.746303	1.38992
chr17	79284236	79306218	2410078J06Rik	GeneID:73671	-	0.470716	0.659436	1.17245	0.853578	0.634491	0.40148
chr6	72309708	72312375	2500002L14Rik	GeneID:66510	-	2.64577	3.10658	2.11912	2.22257	0.902821	1.24852
chr4	147315004	147321423	2510039O18Rik	GeneID:77034	+	1.46789	0.963304	0.788989	1.31193	0.759174	1.86047
chr17	25965992	25968711	2610003J06Rik	GeneID:72106	+	3.39687	2.29062	1.48438	1.66875	0.734377	2.28841
chr18	34602005	34666477	2610024E20Rik	GeneID:225358	-	1.12755	1.05156	0.757777	0.777331	0.630667	1.48798
chr4	21683986	21703739	2610029I01Rik	GeneID:77032	-	0.808912	0.726846	0.550997	0.738569	0.596719	1.46809
chr11	112905203	113062945	2610035D17Rik	GeneID:72386	-	0.579863	0.754501	0.873185	0.907067	0.613552	0.664079
chr17	36036797	36046990	2610110G12Rik	GeneID:73242	-	2.19134	2.14079	1.48014	1.5704	0.918773	1.48049
chr4	130125775	130168392	2610200G18Rik	GeneID:67149	+	1.63943	1.09764	0.971284	0.870451	0.65603	1.6879
chr7	88907839	88914376	2610204K14Rik	GeneID:67148	+	1.64091	1.46137	1.08409	1.26136	0.670455	1.51363
chr12	113826995	113853768	2610204M08Rik	GeneID:70435	+	2.48321	2.44963	1.39739	1.70896	0.720151	1.77704
chr2	30663497	30678534	2610205E22Rik	GeneID:66617	+	3.42553	3.19716	2.78156	3.12482	0.876596	1.23151
chr8	119445640	119465403	2610510J17Rik	GeneID:72155	+	1.95311	1.67409	1.45838	1.33881	0.697537	1.33923
chr2	106802686	106814554	2700007P21Rik	GeneID:212772	-	1.42904	1.11386	0.89109	1.05611	0.67657	1.6037
chr5	137735897	137736892	2700038N03Rik	GeneID:70240	+	1.85338	1.69173	1.31203	1.55639	0.774437	1.41261
chr4	34497864	34514157	2700059D21Rik	GeneID:433693	+	1.95973	1.34228	1.0255	1.26846	0.731545	1.91099
chr5	112766992	112772043	2810002G02Rik	GeneID:70118	-	2.64631	1.83969	1.95929	2.04835	0.936388	1.35065
chr8	127363257	127386891	2810004N23Rik	GeneID:66523	-	1.08316	0.731006	0.831623	0.895275	0.508214	1.30247
chr5	124778098	124790130	2810006K23Rik	GeneID:72650	+	1.00655	0.900164	0.662847	0.708673	0.862518	1.51852
chr13	108834668	108839340	2810008M24Rik	GeneID:75616	+	1.67979	1.28609	1.14173	1.4042	0.711285	1.47126
chr9	88415890	88417372	2810026P18Rik	GeneID:72655	-	3.70922	2.69858	2.78723	2.28014	0.585105	1.33079
chr7	106614520	106622532	2810406K13Rik	GeneID:72184	+	5.39506	4.77983	4.17284	4.09877	0.882714	1.2929
chr3	58380580	58397466	2810407C02Rik	GeneID:69227	+	1.50983	1.41678	1.07602	1.25819	0.743121	1.40316
chr8	73028195	73030638	2810428I15Rik	GeneID:66462	-	2.83333	2.34295	2.07692	1.71474	1.13462	1.3642
chr18	12802309	12895560	2810439F02Rik	GeneID:72747	+	1.24992	1.33407	0.825022	0.935854	0.595427	1.51501
chr19	10624956	10630730	2810441K11Rik	GeneID:68642	-	2.0024	1.57452	1.45433	1.23558	0.483171	1.37686
chr12	112110832	112127324	2810452K22Rik	GeneID:67236	-	2.17577	2.01997	1.31558	1.32357	0.86551	1.65385
chr9	40821724	40965577	2810457I06Rik	GeneID:72828	-	3.2528	2.6914	2.06912	1.95308	0.765164	1.57207
chr11	97606221	97606821	2810474C18Rik	GeneID:72785	+	1.92913	1.83071	2.35433	2.13779	1.05118	0.819398
chr19	24550267	24551964	2900009I07Rik	GeneID:68034	-	2.48959	2.41319	3.42361	2.17708	0.868057	0.727182
chr8	15009793	15027472	2900016B01Rik	GeneID:67262	+	2.43401	2.3033	3.35152	2.95051	0.911169	0.72624
chr16	20695130	20703109	2900046G09Rik	GeneID:78408	+	2.2165	1.73196	1.63711	1.71959	0.698968	1.35391
chr17	71343133	71351873	2900073G15Rik	GeneID:67268	-	2.47544	2.48134	2.01375	2.39686	0.844793	1.22927
chr7	134158565	134160866	2900092E17Rik	GeneID:67278	-	2.21825	1.81759	1.77524	1.40065	1.35831	1.24955
chr2	156213802	156225333	2900097C17Rik	GeneID:347740	-	1.1745	1.19967	0.775168	0.667785	0.536912	1.51515
chr2	3630730	3699406	3110001A13Rik	GeneID:66540	+	22.8752	20.874	18.8358	14.1151	0.936582	1.21445
chr5	125483845	125492917	3110032G18Rik	GeneID:73121	+	3.07322	3.85549	2.22158	2.37187	0.610788	1.38335
chr12	72110339	72116875	3110056K07Rik	GeneID:73204	-	3.35228	3.25	2.54545	2.75455	0.818182	1.31697
chr2	163231558	163245206	3230401D17Rik	GeneID:66680	-	1.05891	1.14502	0.709969	0.58157	0.669184	1.49149
chr11	94152453	94183225	3300001P08Rik	GeneID:67684	-	3.2406	2.11529	2.3066	1.99248	0.760235	1.40492
chr11	44332466	44379018	3732413I11Rik	GeneID:74315	+	2.60474	2.3503	1.38461	1.36686	0.749702	1.8812
chr11	98656830	98667741	4121402D02Rik	GeneID:74026	+	2.02257	1.76736	1.10243	1.33681	0.920138	1.83464
chr10	59809652	59835432	4632428N05Rik	GeneID:74048	+	3.48127	2.69261	4.64745	3.61191	0.802115	0.74907
chr13	54626698	54652651	4732471D19Rik	GeneID:319719	+	1.29255	0.989482	0.852773	0.821226	0.65392	1.5157
chr9	108468196	108469673	4733401H18Rik	GeneID:66706	-	3.74468	3.08511	2.73404	2.94681	1.01064	1.36965
chr8	123105166	123112975	4833427B12Rik	GeneID:272551	-	2.22756	2.2046	1.17119	1.19624	0.762006	1.90197
chr13	54652586	54666701	4833439L19Rik	GeneID:97820	-	1.88609	1.30917	1.20562	1.02811	0.776628	1.56442
chr5	9100737	9118983	4930420K17Rik	GeneID:652925	+	2.06327	1.71464	1.3933	1.21836	0.785361	1.48085
chr2	121945844	122011925	4930424G05Rik	GeneID:67578	-	2.15304	2.09	2.90652	2.73218	0.819999	0.740764
chr4	133466469	133467359	4930429E23Rik	GeneID:73898	+	1.08365	0.836503	1.63498	1.55894	0.882128	0.66279
chr4	107500501	107503449	4930430J20Rik	GeneID:78109	-	1.1315	1.42813	0.795106	0.694188	0.559633	1.42308
chr1	16056058	16090599	4930444P10Rik	GeneID:75799	-	1.07909	0.747527	0.840305	0.904941	0.483651	1.28416
chr16	64765931	64770765	4930453N24Rik	GeneID:67609	-	1.65803	1.4715	1.15285	1.37565	0.414507	1.43821
chr5	30950336	30962102	4930471M23Rik	GeneID:74919	+	1.00166	0.771145	0.613597	0.709785	0.66335	1.63244
chr10	12869346	12897791	4930519B02Rik	GeneID:75122	-	0.751781	0.564056	0.516013	0.560499	0.509788	1.4569
chr9	114277537	114278280	4930520O04Rik	GeneID:75116	+	2.18147	1.71428	1.06177	1.00386	0.540539	2.05455
chr1	161970323	162001640	4930523C07Rik	GeneID:67647	+	2.09637	1.94893	1.57743	1.24382	0.901975	1.32898
chr14	57287085	57316267	4930548G07Rik	GeneID:75339	+	0.912815	0.697471	0.619007	0.738447	0.69311	1.47464
chr2	69723552	69724697	4930550G17Rik	GeneID:75287	-	1.25461	0.701109	0.627306	0.756456	0.664205	2
chr1	162004866	162008049	4930562F07Rik	GeneID:75255	-	2.29552	1.84478	1.15821	1.37314	0.552237	1.98196
chr8	112229988	112248832	4930566A11Rik	GeneID:75871	+	1.03641	0.961166	0.726942	0.637136	0.703883	1.42571
chr15	97614796	97623119	4930570C03Rik	GeneID:67739	+	3.64242	3.19192	1.91515	2.02223	0.785858	1.9019
chr9	98462879	98464030	4930579K19Rik	GeneID:75881	-	0.756458	1.45756	1.10701	1.01476	0.557195	0.683335
chr16	91054180	91069390	4932438H23Rik	GeneID:74387	-	4.29536	3.18284	6.40506	3.03657	0.89311	0.670619
chr11	78006894	78019265	4933404M19Rik	GeneID:216974	+	2.52411	2.66077	2.01608	2.01608	0.602895	1.25199
chr18	34739500	34757122	4933408B17Rik	GeneID:271508	-	0.858778	0.698474	0.566159	0.521628	0.591602	1.51685
chr1	192986455	192988696	4933417M04Rik	GeneID:619288	-	1.9836	1.76721	1.53442	1.2918	0.721314	1.29274
chr2	130232258	130233530	4933425O20Rik	GeneID:66766	+	1.36364	1.32363	0.916366	0.821818	0.454546	1.48809
chr12	106923562	106941268	4933433P14Rik	GeneID:66787	+	1.25475	1.0038	0.874525	0.85805	0.531053	1.43478
chr8	90642699	90658379	5033428A16Rik	GeneID:382030	+	1.59172	1.41379	0.842756	0.995864	0.660688	1.88871
chr16	4765461	4789935	5730403B10Rik	GeneID:66626	-	1.419	1.205	1.007	0.991001	0.893998	1.40913
chr12	103996185	104015911	5730410I19Rik	GeneID:66622	+	1.35916	1.4777	0.970658	0.964791	0.876758	1.40024
chr11	103221051	103224698	5730442P18Rik	GeneID:70559	-	1.46991	1.53295	1.00286	1.0659	0.77937	1.46572
chr19	21727799	21760127	5730446C15Rik	GeneID:226016	+	3.37641	2.41974	2.49759	1.82664	0.722312	1.35187
chr19	10599756	10622143	5730453I16Rik	GeneID:269061	+	2.37647	1.99037	1.96257	1.56684	0.719787	1.2109
chr2	26495892	26501466	5730588L14Rik	GeneID:329369	+	1.7439	1.61464	1.06829	1.7122	0.80488	1.63242
chr9	20299512	20325858	5730601F06Rik	GeneID:77519	-	1.57412	1.36355	1.05099	1.13314	0.857412	1.49775
chr9	15121359	15137943	5830418K08Rik	GeneID:319675	-	5.11273	3.71088	2.85411	2.64456	0.742707	1.79136
chr2	32037978	32090045	5830434P21Rik	GeneID:227723	+	2.2116	1.91676	1.32921	1.19012	0.714287	1.66384
chr9	120486316	120487190	5830454E08Rik	GeneID:76100	+	4.09126	2.98479	2.69962	2.36121	0.828897	1.51549
chr2	163428050	163444749	5830472M02Rik	GeneID:76080	+	2.97226	3.94716	4.41743	2.82167	0.733156	0.672847
chr2	26865470	26876609	5930434B04Rik	GeneID:381356	+	2.86964	2.93653	1.74786	1.90566	0.910806	1.6418
chr1	9901800	9931035	6030422M02Rik	GeneID:240697	+	2.33681	1.85379	1.50218	1.98869	0.6745	1.55562
chr9	107886557	107888210	6230427J02Rik	GeneID:68176	-	1.41115	1.89895	2.36933	1.99303	0.829267	0.595589
chr14	45885001	45898928	6330416L11Rik	GeneID:70713	+	3.68554	3.37854	2.94188	1.55588	0.533533	1.25279
chr12	80062787	80108264	6330442E10Rik	GeneID:268567	-	0.866025	1.16536	1.09656	1.21002	0.736269	0.789764
chr3	107415450	107434592	6330569M22Rik	GeneID:229707	-	1.43885	1.19904	0.955637	0.92206	0.86571	1.50564
chr19	47806246	47810078	6330577E15Rik	GeneID:67788	+	2.09859	1.98591	1.46479	1.34648	0.873241	1.43269
chrX	47911422	47914205	6720401G13Rik	GeneID:103012	-	0.838511	0.512421	0.344721	0.481366	0.326086	2.43243
chr3	130894761	130895884	6720418B01Rik	GeneID:77892	-	2.57037	2.4037	1.51852	1.62963	0.918517	1.69268
chr6	113554766	113566945	6720456B07Rik	GeneID:101314	+	1.80682	1.20942	1.06331	1.20617	0.738634	1.69924
chr2	153233202	153309519	8430427H17Rik	GeneID:329540	-	1.60687	1.91985	1.10038	1.2187	0.694658	1.46028
chr10	80165438	80168127	9030607L17Rik	GeneID:71564	+	3.07837	3.6489	2.25706	2.58934	1.00314	1.36389
chr17	32902441	32925232	9030612M13Rik	GeneID:208292	-	2.08017	1.85548	1.35759	1.15085	0.667722	1.53225
chr12	102017333	102110820	9030617O03Rik	GeneID:217830	+	2.08045	1.96009	1.49984	1.34368	0.683562	1.38711
chr1	192922293	192932822	9130211I03Rik	GeneID:381319	+	2.09752	2.48581	1.2766	1.3351	0.886523	1.64306
chr13	63973763	64001610	9330134C04Rik	GeneID:432766	+	1.17089	1.03345	0.684447	0.615734	0.6736	1.7107
chr12	70300357	70300855	9330151L19Rik	GeneID:414085	+	2.11155	1.63346	1.53386	1.43028	0.99203	1.37663
chr2	158183050	158187316	9430008C03Rik	GeneID:68108	-	6.57452	6.17886	5.21409	4.48781	0.704605	1.26091
chr12	111828722	111831502	9430024F10Rik	GeneID:77271	-	1.52795	1.50621	1.941	1.75466	0.981364	0.787197
chr5	31191225	31209039	9430057O19Rik	GeneID:231093	+	2.17803	2.23359	1.6856	1.375	0.742422	1.29214
chr4	138748149	138748595	9530077C14Rik	GeneID:78454	-	2.1245	2.63855	2.81927	2.1004	1.16868	0.753562
chr17	23886187	23888634	9530082P21Rik	GeneID:638247	+	1.39423	2.30769	2.14423	2.36218	0.996795	0.650223
chr9	51881984	51886146	9830163H01Rik	GeneID:414109	+	1.59726	1.47945	1.11781	1.25479	0.547945	1.42892
chr11	109275231	109279800	9930022D16Rik	GeneID:320509	+	3.95238	3.96561	6.3545	3.98677	1.04762	0.621981
chr11	69154319	69156143	A030009H04Rik	GeneID:80515	+	1.4452	1.90411	2.29795	2.02739	0.893836	0.62891
chr1	82921492	82922287	A030014E15Rik	GeneID:77917	+	0.980767	2.03462	1.20384	1.27308	0.503848	0.814696
chr17	47025948	47027354	A330017A19Rik	GeneID:442840	+	1.39785	0.949819	1.12903	1.18638	0.9319	1.2381
chr4	128436502	128446542	A3galt2	GeneID:215493	+	1.38798	1.3388	0.897997	0.861568	0.686703	1.54564
chr13	114914556	114941800	A430090L17Rik	GeneID:319803	-	0.656853	0.940203	1.14351	1.069	0.584178	0.574416
chr1	44066253	44076851	A530098C11Rik	GeneID:433294	-	2.70723	3.29277	3.82011	2.79189	0.731921	0.70868
chr18	61281040	61336704	A630042L21Rik	GeneID:106894	-	1.28607	1.28253	0.893673	0.845062	0.668355	1.43909
chr7	105691830	105711500	A630091E08Rik	GeneID:233544	-	2.68353	2.45529	3.66353	2.22706	0.838826	0.7325
chr1	75216670	75220223	A630095N17Rik	GeneID:381272	-	1.3526	1.5578	1.95087	1.40173	0.939307	0.693334
chr4	4065204	4115850	A830012C17Rik	GeneID:319308	+	0.693068	0.645215	1.06106	0.820682	0.448844	0.653188
chr17	69766738	69768533	A930029G22Rik	GeneID:654806	-	1.63917	1.3299	2.03093	1.43986	0.676974	0.807105
chr6	125095259	125111800	A930037G23Rik	GeneID:320678	+	4.32846	3.32181	2.2101	2.47341	0.776597	1.95849
chr6	28189931	28211601	AA407452	GeneID:627049	-	2.04162	1.97919	1.49507	1.41621	0.63965	1.36557
chr7	117201441	117204935	AA474408	GeneID:767812	-	7.84348	5.66087	6.06377	5.43478	1.25217	1.2935
chr14	21160896	21202713	AA536717	GeneID:105428	+	1.32879	1.06355	0.894941	0.898183	0.907264	1.48478
chr15	102168687	102181129	Aaas	GeneID:223921	-	1.08013	0.79968	0.76923	0.745193	0.84936	1.40417
chr5	125956243	125997773	Aacs	GeneID:78894	+	1.19504	1.0711	0.750162	1.03522	0.656884	1.59305
chr11	84236358	84327003	Aatf	GeneID:56321	-	2.04531	1.80085	1.53195	1.51174	0.602997	1.33511
chr11	6497826	6506057	AB182283	GeneID:192950	-	1.84381	1.67546	1.27181	1.06896	0.811359	1.44976
chr16	14361653	14474968	Abcc1	GeneID:17250	+	2.98278	2.70895	2.09666	2.06329	0.697828	1.42263
chr16	20548676	20561676	Abcf3	GeneID:27406	+	2.24455	2.05763	1.6947	1.2757	0.799067	1.32445
chr2	150658229	150668306	Abhd12	GeneID:76192	-	1.28909	0.979998	0.892728	0.921817	0.796362	1.44399
chr8	9977717	9992155	Abhd13	GeneID:68904	+	1.23435	1.28384	0.880642	1.03784	0.818049	1.40165
chr17	32320715	32326408	Abhd9	GeneID:71932	-	1.94915	2	1.38983	1.23729	0.811139	1.40244
chr2	22795509	22895760	Abi1	GeneID:11308	-	2.41092	1.82304	1.62114	1.30344	0.666864	1.48718
chr19	57111630	57290522	Ablim1	GeneID:226251	-	0.911088	0.981807	1.33986	1.13474	0.789737	0.679989
chr17	13135756	13153577	Acat2	GeneID:110460	-	0.643939	0.690655	0.991163	0.67298	0.511365	0.649681
chr1	182656174	182684296	Acbd3	GeneID:170760	+	2.04399	1.50898	1.45781	1.25224	0.75763	1.4021
chr5	137729505	137735691	Ache	GeneID:11423	+	1.47785	1.38695	1.05594	1.34033	0.81352	1.39956
chr11	100337670	100389215	Acly	GeneID:104112	-	4.49025	3.4572	3.01084	2.34832	0.73781	1.49136
chr7	51508457	51512574	Acpt	GeneID:546967	-	4.57967	3.14285	2.87912	3.03572	0.832417	1.59065
chr4	56756319	56757789	Actl7a	GeneID:11470	+	2.73666	2.19573	1.66904	2.1815	0.551602	1.63966
chr4	56752877	56754268	Actl7b	GeneID:11471	-	1.78495	1.62366	1.01075	1.23656	0.405017	1.76596
chr7	29678273	29747299	Actn4	GeneID:60595	-	1.89758	1.56773	1.25084	1.23746	0.761286	1.51704
chr19	46451304	46470225	Actr1a	GeneID:54130	-	1.1838	1.29141	0.642079	0.787181	0.723097	1.8437
chr9	106335327	106340567	Acy1	GeneID:109652	-	3.94236	3.74687	2.85464	3.06015	0.964912	1.38104
chr3	97964735	97967096	Adam30	GeneID:71078	+	1.04854	1.37217	0.744338	1.13268	0.537218	1.40869
chr7	147164840	147178387	Adam8	GeneID:11501	-	3.15478	3.28225	2.40516	2.44916	0.924125	1.31167
chr3	95480127	95491781	Adamtsl4	GeneID:229595	-	3.52	4.29833	4.62	3.71166	0.864998	0.761905
chr10	76753478	76881018	Adarb1	GeneID:110532	-	4.62757	3.67686	3.20256	2.52239	0.683252	1.44496
chr4	128609390	128639661	Adc	GeneID:242669	-	1.40051	1.3641	0.719728	0.821339	0.700256	1.94589
chr3	138106128	138118463	Adh5	GeneID:11532	+	2.93881	2.27859	2.35104	2.05958	0.716587	1.25
chr1	136312044	136328918	Adipor1	GeneID:72674	+	1.60289	1.481	1.02097	1.21494	0.714285	1.56996
chr2	168006465	168032562	Adnp	GeneID:11538	-	3.26832	2.53187	2.46432	1.84491	0.805898	1.32626
chr15	80778949	80799803	Adsl	GeneID:11564	+	1.70237	1.27058	1.17024	1.29651	0.594138	1.45472
chr5	104183181	104284341	Aff1	GeneID:17355	+	1.96409	1.96497	1.58169	1.50662	0.666764	1.24176
chr11	117687238	117701219	Afmid	GeneID:71562	+	2.27083	2.24256	1.73958	1.59077	0.819939	1.30539
chr17	12312150	12412506	Agpat4	GeneID:68262	+	2.31979	1.86651	1.84367	1.59863	0.768316	1.25825
chr8	24283418	24318818	Agpat6	GeneID:102247	-	1.33756	1.17362	0.927722	1.02533	0.614755	1.44177
chr1	181676222	181733796	Ahctf1	GeneID:226747	-	2.54988	1.93416	2.10025	1.78329	0.695333	1.21408
chr19	9063774	9151409	Ahnak	GeneID:66395	+	3.15501	2.28783	1.89879	1.13988	0.862477	1.66159
chr12	110089339	110095025	AI132487	GeneID:104910	+	2.24213	1.95884	1.27845	1.18644	0.559322	1.75379
chr17	27700714	27702672	AI413582	GeneID:106672	-	5.52189	4.66666	3.24579	3.52862	0.986531	1.70125
chr19	57435170	57464076	AI450540	GeneID:226252	+	1.33538	1.26427	0.843721	0.805972	0.711151	1.58273
chr8	97048967	97051164	AI451557	GeneID:102084	+	2.57895	3.42763	4.93421	3.91777	0.703946	0.522667
chr2	166861293	166888515	AI481105	GeneID:98999	-	2.65838	1.90976	2.02486	1.91805	0.761511	1.31287
chr3	106842422	106854080	AI504432	GeneID:229694	+	2.21333	1.59	1.8	1.44	0.808334	1.22963
chr1	43155555	43172791	AI597479	GeneID:98404	+	1.39018	1.71318	0.918604	1.19897	0.652454	1.51336
chr17	56853361	56856275	AI662250	GeneID:106639	-	2.52147	2.59509	1.85583	1.70552	1.00307	1.35868
chr2	167468725	167487044	AI840826	GeneID:407243	-	1.75743	1.75124	1.05817	1.48515	0.982671	1.66082
chr1	163746243	163807276	AI848100	GeneID:226551	-	2.4853	2.06207	1.79095	1.67615	0.629493	1.3877
chr7	48629142	48648630	AI987944	GeneID:233168	-	0.616114	0.478674	0.420617	0.497632	0.522514	1.46479
chr4	128670509	128688773	Ak2	GeneID:11637	+	4.34615	3.47394	2.34864	1.83002	0.839952	1.8505
chr17	32440621	32458098	Akap8	GeneID:56399	-	2.30818	1.84399	1.73274	1.42583	0.79284	1.3321
chr4	116309115	116324256	Akr1a4	GeneID:58810	-	1.66432	1.56135	1.14951	1.11424	0.80254	1.44785
chr12	113892032	113912401	Akt1	GeneID:11651	-	2.13303	1.64679	1.56766	1.36468	0.780961	1.36064
chr7	52104597	52110780	Akt1s1	GeneID:67605	+	2.43823	2.57109	1.89977	2.0979	1.19813	1.28344
chr16	52251026	52454187	Alcam	GeneID:11658	-	2.20915	2.17801	3.21993	2.67619	0.636695	0.686086
chr8	23171192	23178761	Alg11	GeneID:207958	+	1.19704	1.10805	0.836864	0.84534	0.635595	1.43038
chr3	54539461	54553717	Alg5	GeneID:66248	+	1.37739	1.07049	0.834066	0.89721	0.678412	1.65141
chr11	60351480	60369399	Alkbh5	GeneID:268420	+	1.63647	1.37736	1.16352	1.07547	0.733333	1.40649
chr17	57136776	57138745	Alkbh7	GeneID:66400	+	2.23569	1.90909	1.83502	1.51852	0.757576	1.21835
chr11	69573386	69575346	Amac1	GeneID:56293	-	2.38721	2.32996	3.22559	2.48148	0.925928	0.740084
chr10	40007264	40021978	Amd1	GeneID:11702	-	1.95971	1.43885	1.23165	1.61871	0.656114	1.59112
chr10	40009135	40021664	Amd2	GeneID:11703	-	1.89792	1.48007	1.28389	1.66986	0.677833	1.47826
chr10	80267993	80270393	Amh	GeneID:11705	+	3.05161	2.84839	1.86774	2.0742	0.661291	1.63385
chr3	107876980	107889545	Ampd2	GeneID:109674	-	1.55255	1.6879	0.995224	1.14968	0.62261	1.56
chr5	53225374	53257973	Anapc4	GeneID:52206	+	1.1882	1.14514	0.78708	0.775918	0.720894	1.50963
chr19	4270180	4283137	Ankrd13d	GeneID:68423	-	1.24375	1.33594	0.789064	0.712501	0.78125	1.57623
chr5	90656191	90795211	Ankrd17	GeneID:81702	-	3.5786	2.87577	2.41026	2.15677	0.707424	1.48473
chr1	36587379	36592574	Ankrd23	GeneID:78321	-	1.19347	1.38191	0.75377	0.81156	0.487438	1.58333
chr1	36595018	36604046	Ankrd39	GeneID:109346	-	0.928434	0.783366	0.483559	0.663444	0.570601	1.92
chr17	33947468	33959859	Ankrd47	GeneID:80880	+	2.60514	2.08668	1.87641	1.91493	0.983949	1.38836
chr3	38351001	38354479	Ankrd50	GeneID:99696	-	1.13663	0.85465	0.662792	0.819766	0.572673	1.71491
chr9	62189235	62226609	Anp32a	GeneID:11737	+	3.1226	2.79829	1.94084	1.90235	0.894509	1.60889
chr4	46463989	46485395	Anp32b	GeneID:67628	+	3.9115	2.96903	2.26217	2.06416	0.850666	1.7291
chr9	69301490	69339592	Anxa2	GeneID:12306	+	3.2777	2.4972	1.50421	1.23773	0.718795	2.17902
chr3	36347847	36374620	Anxa5	GeneID:11747	-	1.31623	1.32556	0.769589	0.723882	0.702427	1.71031
chr11	54792613	54846916	Anxa6	GeneID:11749	-	1.60093	1.38147	1.05797	1.05383	0.747929	1.51321
chr14	21274499	21299038	Anxa7	GeneID:11750	-	1.72555	1.497	1.11177	1.16467	0.629742	1.55207
chr3	95100017	95111054	Anxa9	GeneID:71790	-	1.27241	1.93621	0.977587	0.939657	0.848275	1.30158
chr7	52155743	52184860	Ap2a1	GeneID:11771	-	1.54498	1.44454	0.955457	1.09257	0.890831	1.61701
chr11	83116199	83218537	Ap2b1	GeneID:71770	+	1.43315	1.26362	0.951063	0.924846	0.65424	1.50689
chr16	20535577	20544126	Ap2m1	GeneID:11773	+	2.76342	2.27635	1.54871	1.77932	0.928429	1.78434
chr2	94251884	94278304	Api5	GeneID:11800	-	1.96701	1.74269	1.26107	1.27709	0.771915	1.55979
chr3	87860445	87862417	Apoa1bp	GeneID:246703	-	2.43434	2.28956	1.57913	1.44444	0.781145	1.54157
chr15	79722888	79738516	Apobec3	GeneID:80287	+	3.65884	4.27762	4.63398	4.31354	0.827346	0.789566
chr9	46041134	46043380	Apoc3	GeneID:11814	-	0.911766	0.960784	0.578433	0.862743	0.738561	1.57627
chr8	107034924	107058508	Appbp1	GeneID:234664	-	1.22942	0.920781	0.864198	0.746912	0.65638	1.42262
chr8	125098537	125100807	Aprt	GeneID:11821	-	2.10784	1.68301	1.69935	1.70915	0.967322	1.24038
chr5	116009524	116013736	Arbp	GeneID:11837	+	6.7357	5.66485	5.3406	4.82016	0.929155	1.26123
chr11	59024915	59041688	Arf1	GeneID:11840	-	5.39342	4.48027	4.30921	3.58552	0.931581	1.2516
chr11	103828185	103846650	Arf2	GeneID:11841	+	1.7032	1.52463	0.945811	1.1638	0.791872	1.80078
chr15	98568057	98593549	Arf3	GeneID:11842	-	1.92635	1.31298	1.27035	0.845928	0.692832	1.5164
chr2	180701974	180717147	Arfgap1	GeneID:228998	+	2.70282	2.18028	2.07887	1.73662	0.732394	1.30014
chr2	181092538	181100066	Arfrp1	GeneID:76688	-	3.31634	2.73036	2.18259	2.138	0.732485	1.51945
chr18	39152799	39535939	Arhgap26	GeneID:71302	+	0.636087	0.669098	1.05799	0.848718	0.728969	0.601223
chr12	53617064	53668839	Arhgap5	GeneID:11855	+	1.68376	1.53049	0.90394	0.782515	0.589856	1.86269
chr6	136872230	136890238	Arhgdib	GeneID:11857	-	2.55514	2.6817	2.08897	2.16291	0.977443	1.22316
chr17	26336128	26338295	Arhgdig	GeneID:14570	-	2.33334	2.0066	1.74258	1.22772	0.676569	1.33901
chr8	14911717	15001085	Arhgef10	GeneID:234094	+	0.905877	0.929657	1.37384	1.0895	0.81407	0.659373
chr3	88425060	88450836	Arhgef2	GeneID:16800	+	2.77714	2.57541	1.88377	1.85783	0.800192	1.47425
chr1	34858567	34869599	Arhgef4	GeneID:226970	+	2.02069	2.08448	1.68103	1.34483	0.686207	1.20205
chr4	133234923	133309526	Arid1a	GeneID:93760	-	2.5672	2.28711	1.87923	1.64862	0.840668	1.36609
chr1	36364599	36379820	Arid5a	GeneID:214855	+	7.92827	9.68634	14.5106	12.1983	0.832632	0.546378
chr8	97190655	97198322	Arl2bp	GeneID:107566	+	2.68421	2.76	2.18526	2.06105	0.745264	1.22833
chr1	90594800	90598766	Arl4c	GeneID:320982	-	2.93872	3.30919	4.70473	3.8273	0.849581	0.62463
chr1	137043411	137052845	Arl8a	GeneID:68724	+	3.60188	2.80943	2.16226	2.12453	0.60566	1.66579
chr9	106789746	106794269	Armet	GeneID:74840	-	5.41114	4.37135	3.86207	4.26525	0.864719	1.4011
chr5	145875199	145889055	Arpc1b	GeneID:11867	+	5.93563	5.20509	4.76647	3.71407	0.630238	1.24529
chr6	113328107	113339643	Arpc4	GeneID:68089	+	3.14933	2.90101	2.50504	2.18792	0.845639	1.2572
chr2	24780872	24790683	Arrdc1	GeneID:215705	-	0.839485	0.710334	0.520295	0.760147	0.592249	1.61348
chr13	81022683	81035303	Arrdc3	GeneID:105171	+	1.2381	1.26032	0.825395	1.17778	0.712697	1.50001
chr5	137737059	137748395	Ars2	GeneID:83701	-	1.52543	1.53051	1.0678	1.37288	0.922032	1.42858
chr7	108701290	108704316	Art2a	GeneID:11871	-	0.812121	1.24242	1.27273	1.08485	0.721212	0.638095
chr8	42426019	42459981	Asah1	GeneID:11886	-	1.29375	1.30224	0.916729	0.862761	0.680802	1.41127
chr2	127034140	127066187	Ascc3l1	GeneID:320632	+	1.47535	1.22716	1.02425	1.10105	0.798706	1.44041
chr6	7625171	7643182	Asns	GeneID:27053	-	0.931077	0.82456	0.66416	0.756891	0.620301	1.40189
chr2	31325790	31376190	Ass1	GeneID:11898	+	1.47127	1.32099	0.933149	0.922099	0.681217	1.57668
chr9	105297852	105307791	Aste1	GeneID:66595	+	2.58425	2.4359	1.8956	1.78938	0.732601	1.36328
chr2	127164375	127183387	Astl	GeneID:215095	+	4.16164	4.28227	3.12907	3.35464	1.00241	1.32999
chr2	153171875	153229743	Asxl1	GeneID:228790	+	3.52838	3.63551	2.38748	2.49462	0.721134	1.47787
chr4	155114750	155135202	Atad3a	GeneID:108888	-	2.52	1.52	1.69714	1.47543	0.763427	1.48485
chr7	52067628	52071942	Atf5	GeneID:107503	-	1.75676	1.83784	1.19189	1.64054	0.986486	1.47392
chr15	102367074	102455852	Atf7	GeneID:223922	-	0.998337	0.85083	0.707641	0.66279	0.530565	1.41079
chr16	45158942	45188651	Atg3	GeneID:67841	+	1.90808	1.47766	1.15808	1.15206	0.770619	1.64763
chr7	148127480	148133557	Athl1	GeneID:212974	+	3.56235	4.19529	2.51059	2.30353	1.02588	1.41893
chr1	71603748	71625978	Atic	GeneID:108147	+	1.52904	1.51075	1.05914	1.17312	0.646236	1.44366
chr6	124692562	124706505	Atn1	GeneID:13498	-	2.97764	2.61252	2.3085	2.18331	1.05514	1.28986
chr8	12757224	12865173	Atp11a	GeneID:50770	+	2.81879	2.78083	2.14907	2.04849	0.653921	1.31163
chr3	35653060	35755198	Atp11b	GeneID:76295	+	1.29093	1.25504	1.93172	1.50919	0.650714	0.668278
chr7	133589374	133606587	Atp2a1	GeneID:11937	-	0.648125	1.2044	0.81242	0.725742	0.727037	0.797771
chr10	98377804	98486426	Atp2b1	GeneID:67972	+	6.52452	5.68319	5.09697	3.773	0.726448	1.28008
chr9	105313692	105397429	Atp2c1	GeneID:235574	-	1.20196	1.09502	0.829595	0.820477	0.656732	1.44885
chr18	78012507	78021608	Atp5a1	GeneID:11946	+	4.39615	4.31731	3.66346	3.62884	0.625	1.2
chr10	127520363	127527444	Atp5b	GeneID:11947	+	3.37418	3.05471	2.52735	2.73523	1.03939	1.33507
chr2	9977661	10002056	Atp5c1	GeneID:11949	-	1.47295	1.03708	1.11222	0.841685	0.756512	1.32433
chr10	79605110	79608556	Atp5d	GeneID:66043	+	2.32361	2.30904	2.93003	1.98251	1.17784	0.793035
chr3	105745781	105763166	Atp5f1	GeneID:11950	-	1.71887	0.973041	1.08986	1.04108	0.744544	1.57715
chr15	102493299	102501478	Atp5g2	GeneID:67942	-	1.88798	1.29939	1.5499	1.54379	0.790226	1.21813
chr2	73746507	73749351	Atp5g3	GeneID:228033	-	1.80556	1.28704	1.12346	1.62963	0.885802	1.60715
chr16	84828116	84835819	Atp5j	GeneID:11957	-	2.09033	1.77941	1.62815	1.57563	0.863444	1.28387
chr9	44721352	44728781	Atp5l	GeneID:27425	-	2	1.44658	1.21581	1.20086	0.844015	1.64499
chr5	125192580	125203018	Atp6v0a2	GeneID:21871	+	1.41459	1.06761	0.845196	0.649468	0.750892	1.67369
chr4	19803988	19849713	Atp6v0d2	GeneID:242341	-	1.01923	0.781249	0.605169	0.417669	0.582333	1.68421
chr17	26813341	26836592	Atp6v0e	GeneID:11974	+	1.24221	1.15177	0.8368	0.988566	0.744281	1.48447
chr12	17291527	17331518	Atp6v1c2	GeneID:68775	-	0.862628	0.750843	0.592592	0.609426	0.575758	1.45569
chr6	29417783	29420509	Atp6v1f	GeneID:66144	+	1.47041	1.93458	2.18692	1.99688	1.0405	0.672365
chr10	79982330	80001869	Atp8b3	GeneID:67331	-	0.919623	0.908983	0.567375	0.802602	0.676125	1.62084
chr2	130732232	130856065	Atrn	GeneID:11990	+	0.876494	0.775885	0.619976	0.696713	0.667481	1.41376
chr7	133635222	133646816	Atxn2l	GeneID:233871	-	2.60703	2.33278	1.83947	1.92977	0.794317	1.41727
chr12	33987416	34053138	Atxn7l1	GeneID:380753	+	1.96417	1.99563	1.60026	1.71472	0.779818	1.22741
chr9	50413345	50425351	AU019823	GeneID:270156	-	2.41244	2.61866	1.83306	2.14566	0.818332	1.31607
chr17	35199638	35203129	AU023871	GeneID:106722	-	2.18605	2.32558	1.51163	1.28489	0.828489	1.44615
chr2	26264951	26300736	AU024582	GeneID:227648	-	1.9771	1.81019	1.58419	1.44609	0.841951	1.24802
chr19	11986926	12019456	AV312086	GeneID:225929	+	1.85144	1.64617	1.31709	1.22604	0.599043	1.4057
chr19	11122102	11125056	AW112010	GeneID:107350	-	2.39024	2.1067	3.03049	3.54268	1	0.788732
chr1	75487114	75502216	AW822216	GeneID:98733	-	1.30127	1.30976	0.786423	0.937767	0.751059	1.65467
chr7	26542292	26573560	Axl	GeneID:26362	-	1.93735	1.61583	1.32482	1.26051	0.741962	1.46235
chr9	119880284	119893776	Axud1	GeneID:215418	-	19.3014	16.4003	23.9497	19.0289	0.981737	0.805912
chr15	38417185	38449021	Azin1	GeneID:54375	-	3.48374	3.06911	2.44309	2.22114	0.717888	1.42596
chr13	55794485	55804861	B230219D22Rik	GeneID:78521	+	2.20893	1.60178	1.75893	1.52678	0.778569	1.25584
chr2	26483986	26492015	B230317C12Rik	GeneID:56279	+	5.65844	5.36009	3.07613	3.83745	0.788065	1.83947
chrX	34148178	34185409	B230333C21Rik	GeneID:338351	-	0.578986	0.563261	0.389564	0.466761	0.443172	1.48624
chr2	121973423	121978818	B2m	GeneID:12010	+	8.68069	7.65346	11.9307	11.2302	1.22524	0.727592
chr17	34086857	34088424	B3galt4	GeneID:54218	-	7.14085	5.60211	4.05634	4.41549	0.728874	1.76042
chr19	8994883	9001726	B3gat3	GeneID:72727	+	1.60356	1.67038	1.28285	1.53007	0.957685	1.25
chr11	22734747	22765435	B3gnt2	GeneID:53625	-	3.38107	2.63317	2.51089	2.42044	0.917083	1.34656
chr5	123960469	123961891	B3gnt4	GeneID:231727	+	1.55357	2.08929	1.95357	1.675	0.650001	0.795244
chr10	126602281	126609386	B4galnt1	GeneID:14421	+	3.41794	3.98906	2.55142	3.27571	0.945295	1.33962
chr7	148247173	148258018	B4galnt4	GeneID:330671	+	1.50174	1.54355	0.824042	1.10279	0.756095	1.82241
chr2	167123944	167174678	B4galt5	GeneID:56336	-	5.31851	5.25316	3.85941	3.95332	0.917626	1.37806
chr13	55701472	55711315	B4galt7	GeneID:218271	+	1.15838	1.10497	0.806629	1.03131	0.63536	1.43607
chr6	13575937	13627966	B630005N14Rik	GeneID:101148	-	0.887696	0.741536	0.588393	0.656637	0.594303	1.50868
chr19	5495278	5510489	B930037P14Rik	GeneID:225861	-	3.31083	3.44163	2.45007	2.63432	0.708862	1.35132
chr15	25293984	25294664	Basp1	GeneID:70350	-	4.13619	3.28016	1.94553	1.78988	0.700388	2.126
chr17	35378815	35390628	Bat1a	GeneID:53817	+	4.74546	4.47934	3.4876	3.96529	0.950413	1.36067
chr17	35286021	35299993	Bat2	GeneID:53761	-	4.31548	3.22322	3.20685	2.78721	0.846727	1.34571
chr17	35272187	35284181	Bat3	GeneID:224727	+	5.15574	4.33442	4.18033	3.72131	0.809834	1.23333
chr7	52717065	52722268	Bax	GeneID:12028	-	3.72111	4.27387	2.36432	2.80402	0.814072	1.57386
chr12	55993976	56095372	Baz1a	GeneID:217578	-	4.63543	4.03026	3.73472	3.01175	0.668626	1.24117
chr10	127529839	127566359	Baz2a	GeneID:116848	+	1.5817	1.40523	0.962962	1.18809	0.715324	1.64254
chr10	110735735	110739228	Bbs10	GeneID:71769	+	6.13333	6.1855	4.83768	5.08406	0.936233	1.26782
chr9	59169773	59201267	Bbs4	GeneID:102774	-	0.981966	0.841802	0.668031	0.72541	0.627048	1.46994
chr4	155238832	155243549	BC002216	GeneID:79554	-	1.98695	2.07833	1.30548	1.21149	0.890339	1.522
chr5	124913274	124928244	BC003324	GeneID:80291	-	4.04125	2.98009	2.9687	2.01991	0.718348	1.36128
chr8	89365037	89427214	BC004022	GeneID:80750	-	1.47842	1.68274	2.02342	1.88292	0.840221	0.730655
chr15	100451770	100467296	BC004728	GeneID:207818	-	1.63662	2.16644	2.03606	1.59778	0.822471	0.803815
chr2	180962320	180976732	BC006779	GeneID:229003	-	2.17201	2.3761	2.79738	2.8863	0.801748	0.776446
chr13	48974585	49063197	BC010304	GeneID:218236	-	2.40433	1.97338	1.61664	1.43694	0.680534	1.48724
chr17	46804391	46811204	BC011248	GeneID:224823	-	1.87053	1.37277	0.982142	1.16072	0.747768	1.90454
chr11	77929128	77969588	BC017647	GeneID:216971	+	1.35334	0.980669	0.913998	0.821332	0.692666	1.48068
chr13	70727567	70776472	BC018507	GeneID:218333	-	1.43198	1.32143	0.980725	0.9949	0.685377	1.46012
chr5	140280906	140290196	BC019731	GeneID:231832	-	3.12358	2.71103	3.74905	3.46958	0.75095	0.833165
chr18	24643463	24688705	BC021395	GeneID:225283	-	1.11037	1.15161	0.739237	0.855064	0.578534	1.50205
chr19	4057487	4059431	BC021614	GeneID:225884	-	6.08108	7.38176	9.68579	15.5439	0.722975	0.627835
chr11	84634230	84642488	BC022224	GeneID:192970	-	3.69777	3.54767	3.05883	2.42394	0.894523	1.20888
chr5	123526284	123567454	BC022593	GeneID:330189	+	2.40802	2.5703	1.99672	1.92773	0.756899	1.20599
chr3	87726827	87734068	BC023814	GeneID:229503	-	2.09956	2.22944	1.56926	1.57792	0.848485	1.33793
chr7	20116316	20147747	BC024868	GeneID:232947	-	1.69705	1.29146	1.11494	1.09195	0.735633	1.52209
chr4	106406520	106420897	BC026682	GeneID:230579	+	0.448176	0.642335	0.737228	0.693433	0.649637	0.607921
chr16	44724412	44737245	BC027231	GeneID:212547	+	2.72799	1.9544	2.02044	1.5739	0.76258	1.35019
chr8	72411386	72417874	BC028663	GeneID:234365	-	1.55023	1.62557	1.10502	1.35388	0.789954	1.40289
chr4	129254112	129255791	BC030183	GeneID:230766	-	2.05208	2.18403	1.60764	2.25695	1.1875	1.27646
chr19	7073468	7093925	BC032204	GeneID:108101	-	3.73486	3.58743	2.60343	2.71428	0.85143	1.43459
chr5	34763500	34829105	BC037112	GeneID:231128	+	1.97332	1.78346	1.50306	1.2091	0.682413	1.31286
chr1	34870071	34899819	BC043098	GeneID:214469	-	1.98111	1.92017	1.61202	1.50987	0.884121	1.22896
chr6	40845261	40850386	BC048599	GeneID:232717	-	1.38636	1.9495	2.63131	2.08838	0.878789	0.526871
chr7	116094171	116095323	BC049265	GeneID:414075	+	1.80074	1.88561	1.25093	1.2952	0.852398	1.43952
chr6	136777364	136789075	BC049715	GeneID:320135	+	0.777038	0.965059	1.198	1.00832	0.836938	0.648611
chr17	21704010	21725652	BC049807	GeneID:381066	+	1.5636	0.875	0.817983	0.751096	0.619516	1.91153
chr9	22051874	22064339	BC050092	GeneID:235048	-	1.0064	0.716802	0.779199	0.758401	0.687999	1.29158
chr5	22937626	22940171	BC050254	GeneID:269630	-	5.74603	6.07937	7.63492	6.53968	1.31111	0.752599
chr17	34045128	34046123	BC051226	GeneID:407803	-	0.793233	0.921051	1.35715	1.52256	0.789476	0.584487
chr5	105508317	105539297	BC057170	GeneID:236573	-	1.26933	1.55029	1.90524	1.99252	0.491271	0.666229
chr8	86620971	86628661	BC057552	GeneID:212123	-	2.47479	3.10294	1.94958	1.97479	0.834032	1.2694
chr8	119467308	119484345	BC060631	GeneID:234776	+	1.69922	1.60807	1.12891	1.16537	0.696614	1.50519
chr2	25074265	25077798	BC061039	GeneID:68222	+	2.0896	2.27456	1.49711	1.6185	0.641619	1.39575
chr19	47969086	47993789	BC063749	GeneID:414801	-	1.97319	1.72592	1.42304	1.53426	0.847071	1.3866
chr16	10420650	10447443	BC068110	GeneID:383103	-	1.04194	1.08015	0.705499	0.864864	0.741845	1.47688
chr3	145587342	145597247	Bcl10	GeneID:12042	+	3.23853	2.75046	2.18899	1.94495	0.981651	1.47946
chr12	109148613	109241624	Bcl11b	GeneID:58208	-	2.14767	2.38001	3.02992	2.59007	0.760659	0.708822
chr1	108434756	108610867	Bcl2	GeneID:12043	-	1.67834	1.66161	2.81634	2.23001	0.904339	0.595928
chr2	127951774	127988283	Bcl2l11	GeneID:12125	+	1.91497	1.76963	3.8016	3.37573	0.815406	0.503727
chr14	55502262	55507071	Bcl2l2	GeneID:12050	+	0.997407	0.963732	0.608809	0.720207	0.577719	1.63829
chr7	20393811	20408064	Bcl3	GeneID:12051	-	3.93979	3.62115	5.03524	4.01174	1.12628	0.782444
chr13	100787949	100874025	Bdp1	GeneID:544971	-	1.9723	1.60342	1.42803	1.24274	0.644445	1.38113
chr19	10059664	10071704	Best1	GeneID:24115	-	2.9902	3.02941	2.44118	2.10784	0.895426	1.2249
chr7	148039310	148042166	Bet1l	GeneID:54399	-	4.37231	3.84	2.91692	2.49231	1.04616	1.49894
chr5	144951155	144955310	Bhlhb8	GeneID:17341	+	1.46027	1.97261	1.87671	1.57535	0.657535	0.778102
chr18	32536871	32595394	Bin1	GeneID:30948	+	1.19186	1.08866	0.726744	0.887595	0.822675	1.64
chr19	44213735	44220936	Bloc1s2	GeneID:73689	-	1.74783	1.68478	1.16304	1.41304	0.802175	1.50281
chr6	118333399	118369435	Bms1	GeneID:213895	-	1.44085	1.13005	0.914769	0.936811	0.698752	1.5751
chr3	95045215	95055024	Bnipl	GeneID:171388	-	4.65498	4.08672	2.4059	1.66236	0.656826	1.93482
chr6	83299478	83308386	Bola3	GeneID:78653	+	6.92218	6.94163	5.09533	3.77821	0.795717	1.35853
chr15	88529281	88564660	Brd1	GeneID:223770	-	2.51305	2.1126	1.4094	1.07979	0.734525	1.78307
chr17	34248964	34258692	Brd2	GeneID:14312	-	12.2912	10.9833	9.06493	8.91094	1.08905	1.35591
chr17	32333218	32421054	Brd4	GeneID:57261	-	2.15168	1.95739	1.72953	1.47986	0.692616	1.24408
chr8	90856210	90886055	Brd7	GeneID:26992	-	2.27654	2.38956	1.82192	1.59332	0.800513	1.24953
chr18	34758269	34784464	Brd8	GeneID:78656	-	1.40227	1.27135	0.943075	0.920304	0.596773	1.48692
chr15	76199328	76201858	Brp16	GeneID:59053	+	1.94267	1.60828	1.29299	1.69745	0.923567	1.50246
chr19	8913993	8923157	Bscl2	GeneID:14705	+	1.82758	1.87165	1.28161	1.2931	0.900385	1.426
chr10	79167103	79174724	Bsg	GeneID:12215	+	2.07384	1.75105	1.54641	1.36076	0.774261	1.34106
chr7	120459158	120512853	Btbd10	GeneID:68815	-	1.16989	1.10036	0.695241	0.665449	0.606377	1.68272
chr8	87194378	87211734	Btbd14b	GeneID:66830	-	2.23522	1.69152	1.56684	1.62339	0.726221	1.42658
chr10	96079661	96082261	Btg1	GeneID:12226	+	19.0474	24.2839	27.2776	29.3155	0.940061	0.698279
chr1	135971442	135975732	Btg2	GeneID:12227	-	2.84824	3.16531	3.81029	4.09756	0.981028	0.747511
chr16	78360105	78377030	Btg3	GeneID:12228	-	2.11388	1.88351	2.59817	2.23037	0.575918	0.813603
chr16	45224450	45253008	Btla	GeneID:208154	+	2.32003	1.47251	1.17908	0.859927	0.783687	1.96766
chr9	46091095	46106866	Bud13	GeneID:215051	+	1.33929	1.03022	0.898353	1.17857	0.722528	1.49082
chr11	58731559	58740467	Butr1	GeneID:192194	+	0.943578	0.749026	0.55642	1.03113	0.863812	1.6958
chr3	146169382	146184382	Bxdc5	GeneID:70285	-	3.9375	3.86222	3.24006	3.19034	0.744317	1.21526
chr9	107495398	107499406	BY080835	GeneID:434436	-	1.38227	1.37119	2.00554	1.93352	0.759002	0.689226
chr11	87590595	87599420	Bzrap1	GeneID:207777	+	1.10567	2.11938	0.774952	0.904111	0.64775	1.42676
chr15	76551895	76554270	C030006K11Rik	GeneID:223665	-	2.41613	2.44516	1.68709	1.63548	1.06451	1.43212
chr13	63914619	63916868	C030010C08Rik	GeneID:77329	-	2.7549	3.2549	1.86928	1.85948	1.28105	1.47378
chr6	91828066	91849842	C130022K22Rik	GeneID:232236	+	1.5262	1.1048	1.09716	0.895196	0.791484	1.39105
chr14	47917989	47942766	C130032J12Rik	GeneID:218975	+	3.63565	2.97524	2.4099	2.31881	0.628715	1.50863
chr7	28769031	28773945	C130069I09Rik	GeneID:233026	-	1.35218	0.719796	0.771208	0.609253	0.688948	1.75333
chr11	70791348	70796528	C1qbp	GeneID:12261	-	2.9597	1.96222	2.06801	2.69521	0.831234	1.43118
chr4	155336427	155340738	C1qdc2	GeneID:67389	+	2.65405	2.12973	1.88108	1.67298	0.632431	1.41092
chr15	9592491	9678561	C230086A09Rik	GeneID:320277	-	3.1494	3.24547	2.35863	1.86667	0.65299	1.33527
chr2	32390879	32425270	C230093N12Rik	GeneID:98952	+	2.56794	2.22977	3.4832	2.5771	0.967175	0.737234
chr5	121847991	121890122	C330023M02Rik	GeneID:231713	+	3.67075	3.03286	2.9549	2.81765	0.702322	1.24226
chr10	126611832	126617701	C78409	GeneID:216441	-	3.51551	4.20525	2.63007	2.82578	1.05012	1.33666
chr4	139159128	139173012	C79267	GeneID:212632	+	1.55905	1.45441	0.881913	1.01644	0.795216	1.7678
chr1	87691938	87746940	Cab39	GeneID:12283	+	3.31474	2.7523	2.36336	2.09928	0.756395	1.40255
chr1	182095271	182126143	Cabc1	GeneID:67426	-	1.23667	1.24333	0.725001	0.768334	0.712498	1.70575
chr10	75108855	75227102	Cabin1	GeneID:104248	-	1.39277	1.17934	0.952686	0.917071	0.697535	1.46194
chr2	179993244	180008170	Cables2	GeneID:252966	-	2.92165	2.24217	1.88177	1.74929	0.877494	1.55261
chr18	12899864	12913651	Cabyr	GeneID:71132	+	1.24775	1.45045	0.765768	1.02102	0.645644	1.62941
chr6	118543910	119146249	Cacna1c	GeneID:12288	-	1.0796	0.998266	0.685016	0.614966	0.617064	1.57602
chr1	162133052	162142908	Cacybp	GeneID:12301	-	2.81768	2.4733	1.95948	2.2873	0.699814	1.43797
chr2	84170783	84217144	Calcrl	GeneID:54598	-	4.79157	3.42756	3.24763	2.50416	0.531473	1.4754
chr12	101437751	101448016	Calm1	GeneID:12313	+	4.26439	2.89569	2.70323	2.27518	0.951441	1.57751
chr7	17500728	17509381	Calm3	GeneID:12315	-	1.73123	1.57707	0.968379	1.28854	0.843873	1.78776
chr8	87365987	87370830	Calr	GeneID:12317	-	5.43411	4.50646	4.0155	4.32817	1.04651	1.35328
chr14	21554097	21613310	Camk2g	GeneID:12325	-	2.0513	2.01391	1.51246	1.48226	0.785237	1.35626
chr18	33099010	33346580	Camk4	GeneID:12326	+	1.48495	1.3215	1.01142	0.917589	0.524337	1.46819
chr11	70482968	70501436	Camta2	GeneID:216874	-	1.4182	1.38991	0.955718	0.939731	0.867161	1.48391
chr11	50107969	50139093	Canx	GeneID:12330	-	2.15894	1.82533	1.38079	1.32947	0.798842	1.56355
chr2	103605176	103637754	Caprin1	GeneID:53872	-	5.81963	4.48763	4.67358	3.82682	0.847566	1.24522
chr6	17587098	17616534	Capza2	GeneID:12343	+	5.64502	5.93247	6.96537	5.68311	0.890906	0.810441
chr16	17835369	17838279	Car15	GeneID:80733	-	2.2546	2.11043	1.70245	1.48466	0.644173	1.32432
chr6	145123445	145159421	Casc1	GeneID:320662	-	2.36617	2.29191	1.64926	1.475	0.757352	1.43469
chr11	98666219	98695121	Casc3	GeneID:192160	+	2.0957	1.7252	1.44074	1.26866	0.770851	1.4546
chr9	5298517	5307281	Casp1	GeneID:12362	+	1.86051	1.95088	1.24361	1.39686	0.632613	1.49605
chr8	47702803	47724071	Casp3	GeneID:12367	+	2.57555	2.31111	1.38556	1.61556	0.795555	1.85886
chr8	107694574	107741886	Cbfb	GeneID:12400	+	2.7993	2.53967	2.06242	1.96149	0.6021	1.35729
chr16	52031662	52208160	Cblb	GeneID:208650	+	5.48462	4.70996	6.73031	5.76734	0.80334	0.814913
chr12	32171761	32184405	Cbll1	GeneID:104836	-	1.67036	1.23613	1.22187	1.00158	0.578445	1.36705
chr11	96650450	96669954	Cbx1	GeneID:12412	+	1.6781	1.50888	0.931361	1.10769	0.674557	1.80178
chr15	79746237	79763076	Cbx7	GeneID:52609	-	3.89764	4.88845	5.05905	4.2441	0.829397	0.770429
chr10	62207210	62255004	Ccar1	GeneID:67500	-	1.6096	1.30075	1.09775	0.984385	0.665125	1.46628
chr11	29121536	29147272	Ccdc104	GeneID:216618	-	1.83269	1.28077	1.22115	1.25288	0.649038	1.50079
chr11	5428890	5442158	Ccdc117	GeneID:104479	-	3.71539	3.53385	2.92461	2.66461	0.846151	1.27039
chr10	114822015	114869827	Ccdc131	GeneID:216345	+	3.65356	3.12724	2.5668	1.88201	0.672066	1.42339
chr4	129296518	129301152	Ccdc28b	GeneID:66264	-	2.59474	2.14737	1.77368	1.57895	0.871052	1.46291
chr5	116099295	116181568	Ccdc64	GeneID:75665	-	1.9608	1.39843	1.25909	1.01675	0.680329	1.55732
chr19	5456539	5457549	Ccdc85b	GeneID:240514	-	6.30337	5.41198	3.33333	4.25843	0.820227	1.89101
chr7	133995947	134004977	Ccdc95	GeneID:233875	-	2.03089	1.50193	1.4305	1.35135	0.743241	1.41971
chr4	21654877	21677693	Ccnc	GeneID:51813	+	1.07278	0.918775	0.662448	0.758438	0.641352	1.61942
chr6	127075726	127101066	Ccnd2	GeneID:12444	-	15.9543	13.6397	13.1927	11.0448	0.833493	1.20932
chr11	40562054	40568788	Ccng1	GeneID:12450	-	2.30718	1.99103	1.18834	1.80717	0.847536	1.94151
chr5	93610963	93635054	Ccni	GeneID:12453	-	4.11235	4.07693	2.61437	2.41397	0.780362	1.57298
chr15	98373642	98398067	Ccnt1	GeneID:12455	-	2.32132	1.50751	1.86987	1.76176	0.642643	1.24144
chr9	124016922	124023289	Ccr2	GeneID:12772	+	1.04839	1.47005	1.64747	1.53226	0.852532	0.636362
chr9	114400740	114405664	Ccr4	GeneID:12773	-	6.02571	4.70437	4.97173	3.83547	0.719793	1.212
chr9	120001251	120004024	Ccr8	GeneID:12776	+	12.2236	8.91615	9.34783	6.70807	1.00311	1.30765
chr10	116488054	116500870	Cct2	GeneID:12461	-	4.26887	3.46541	3.49056	3.66195	0.723271	1.22297
chr3	88101057	88125688	Cct3	GeneID:12462	+	3.79304	2.89553	2.96418	2.56816	0.804975	1.27963
chr6	85402067	85418466	Cct7	GeneID:12468	+	4.40909	3.05347	2.9385	3.00535	0.762034	1.50045
chr16	87483570	87496114	Cct8	GeneID:12469	-	5.36044	5.12919	3.94737	3.58054	0.925038	1.35798
chr16	45382248	45409166	Cd200	GeneID:17470	-	3.03436	1.48561	0.766947	0.789231	0.766019	3.95641
chr16	44765905	44795091	Cd200r1	GeneID:57781	+	1.90148	1.43592	1.3252	1.12031	0.654752	1.43487
chr19	29441945	29462585	Cd274	GeneID:60533	+	7.00796	6.17841	8.5375	8.1875	0.926136	0.820844
chr1	60803310	60830203	Cd28	GeneID:12487	+	5.77696	5.18587	4.5948	4.0539	0.955388	1.25728
chr7	134335174	134339514	Cd2bp2	GeneID:70233	-	1.83288	1.8248	1.18598	1.49326	0.781671	1.54545
chr7	19942198	19944768	Cd3eap	GeneID:70333	-	2.56962	1.97469	1.49367	1.6519	0.737344	1.72033
chr6	124814711	124838227	Cd4	GeneID:12504	-	1.13814	1.18041	0.688661	1.06907	0.636081	1.65269
chr2	102651298	102741822	Cd44	GeneID:12505	-	5.20594	4.05875	3.74674	3.05678	0.869779	1.38946
chr19	10863829	10904548	Cd6	GeneID:12511	-	2.29244	1.77652	1.56101	1.34151	0.75398	1.46856
chr11	69477873	69479564	Cd68	GeneID:12514	-	10.9236	8.00694	7.66319	7.02431	0.885417	1.42547
chr6	129217343	129225387	Cd69	GeneID:12515	-	6.42916	9.06575	14.4846	17.5565	0.948665	0.443861
chr18	60963503	60972306	Cd74	GeneID:16149	+	2.5098	2.58627	1.91961	2.48823	1.11569	1.30745
chr7	25682530	25687216	Cd79a	GeneID:12518	+	1.83508	1.17539	1.09948	1.09686	1.089	1.66905
chr7	150238700	150253829	Cd81	GeneID:12520	+	1.86299	1.62712	1.05932	1.1483	0.906782	1.75867
chr2	93259269	93302653	Cd82	GeneID:12521	-	9.34506	9.40478	7.57385	7.54368	1.0088	1.23386
chr8	86247263	86265068	Cd97	GeneID:26364	-	2.83081	1.6894	2.12374	1.45581	0.900252	1.33294
chr4	118105506	118109854	Cdc20	GeneID:107995	-	1.94879	1.82749	1.39623	1.55526	0.98652	1.39575
chr13	113844876	113881343	Cdc20b	GeneID:238896	+	0.840729	0.842181	1.62546	1.51491	0.709091	0.517227
chr11	104363838	104411934	Cdc27	GeneID:217232	-	1.46433	1.41542	1.02301	0.972383	0.609894	1.43139
chr4	154998978	155024041	Cdc2l1	GeneID:12537	+	2.27085	1.73798	1.75171	1.85966	0.815505	1.29636
chr13	17807568	17896836	Cdc2l5	GeneID:69562	-	3.83967	3.30545	2.99835	2.26281	0.660164	1.28059
chr10	79144940	79151143	Cdc34	GeneID:216150	+	4.08392	3.30769	1.86713	2.26107	0.785548	2.18727
chr9	20942985	20954350	Cdc37	GeneID:12539	-	2.1269	1.66836	1.40947	1.73604	0.724194	1.50901
chr19	29064984	29092059	Cdc37l1	GeneID:67072	+	1.2951	0.927843	0.981498	0.832561	0.721554	1.31951
chr4	136875618	136892044	Cdc42	GeneID:12540	-	4.68758	3.83578	3.11615	2.69293	0.627505	1.50429
chr1	181891182	182095899	Cdc42bpa	GeneID:226751	+	0.929143	0.834915	0.624303	0.630333	0.602442	1.48829
chr3	95032702	95040331	Cdc42se1	GeneID:57912	+	7.64346	5.90718	4.57806	2.68776	0.776371	1.66959
chr1	145454629	145549814	Cdc73	GeneID:214498	-	2.11682	1.99595	1.49533	1.33987	0.60436	1.41563
chr5	124795448	124804637	Cdk2ap1	GeneID:13445	-	1.55832	1.7457	1.02868	1.30975	0.590824	1.51487
chr10	126500671	126504451	Cdk4	GeneID:12567	+	2.44759	1.7592	1.21813	1.51558	0.764875	2.0093
chr11	80290548	80294683	Cdk5r1	GeneID:12569	+	2.54521	1.9589	1.6	1.96987	0.854792	1.59075
chr13	101473270	101500878	Cdk7	GeneID:12572	-	1.65119	1.08105	1.27505	1.08106	0.615664	1.295
chr5	147043251	147114450	Cdk8	GeneID:264064	+	1.66992	1.6187	1.10284	1.09512	0.779674	1.51419
chr17	29230720	29237667	Cdkn1a	GeneID:12575	+	6.06638	6.35841	4.22567	4.70133	0.619467	1.4356
chr7	128100554	128125798	Cdr2	GeneID:12585	-	1.28711	0.942385	0.785154	0.693361	0.697265	1.63931
chr9	103255438	103267868	Cdv3	GeneID:321022	-	5.04006	3.55128	3.65705	3.5016	0.871795	1.37818
chr7	35831804	35841522	Cebpg	GeneID:12611	-	2.02783	1.82189	0.988868	1.4564	0.769947	2.05066
chr2	28411339	28418882	Cel	GeneID:12613	-	1.35669	1.09342	0.93206	0.902338	0.611467	1.45558
chr5	139747830	139782273	Centa1	GeneID:231821	-	1.98552	2.29192	1.59299	1.47256	0.872711	1.24641
chr5	62993684	63157333	Centd1	GeneID:212285	-	1.74761	1.71901	2.41465	2.09871	0.690783	0.723754
chr11	20127040	20149427	Cep68	GeneID:216543	-	3.92406	3.17113	3.15508	1.98396	0.711228	1.24373
chr19	5490525	5495201	Cfl1	GeneID:12631	+	5.81364	6.11023	4.24409	4.92913	0.986879	1.36982
chr17	56179839	56207449	Chaf1a	GeneID:27221	+	0.855191	0.919853	0.578324	0.642076	0.711294	1.47874
chr5	130357032	130363340	Chchd2	GeneID:14004	-	1.63972	1.67436	1.0739	1.40878	0.491918	1.52688
chr7	80574494	80686716	Chd2	GeneID:244059	-	4.11625	3.66675	3.33886	2.57002	0.842865	1.23283
chr6	125046181	125080532	Chd4	GeneID:107932	+	3.80214	2.77387	2.48816	2.26509	0.885411	1.52809
chr14	52817826	52857247	Chd8	GeneID:67772	-	1.26585	0.974098	0.898431	0.83572	0.671436	1.40895
chr8	74984382	74999132	Cherp	GeneID:27967	-	2.03879	1.89511	1.40661	1.17672	0.916665	1.44944
chr5	75402449	75440651	Chic2	GeneID:74277	-	1.18964	1.07138	0.730579	0.646607	0.72778	1.62836
chr7	13617368	13620093	Chmp2a	GeneID:68953	-	4.78193	4.36137	3.38006	2.98131	0.878505	1.41475
chr2	154482762	154520519	Chmp4b	GeneID:75608	+	5.29965	5.4106	6.74205	5.37739	0.769613	0.786059
chr4	40895586	40912335	Chmp5	GeneID:76959	+	1.11726	0.826088	0.798418	0.844531	0.822136	1.39934
chr14	66759797	66771785	Chrna2	GeneID:110902	+	2.59508	3.38853	3.52459	3.2377	0.685247	0.736278
chr8	97343718	97362240	Ciapin1	GeneID:109006	-	2.16584	1.59705	1.26904	1.35749	0.755526	1.70668
chr7	87372046	87377502	Cib1	GeneID:23991	-	5.08621	3.16257	2.97783	1.80049	0.963055	1.70802
chr10	79630586	79634398	Cirbp	GeneID:12696	+	2.47606	2.73521	3.19436	2.4338	1.17183	0.775134
chr8	109422417	109446994	Cirh1a	GeneID:21771	+	1.9681	1.90927	1.60419	1.51546	0.55932	1.22685
chr2	32218754	32233817	Ciz1	GeneID:68379	+	1.24929	1.16006	0.861191	1.11898	0.849858	1.45066
chr12	112907572	112910479	Ckb	GeneID:12709	-	2.83436	2.59509	1.94785	1.60122	0.766872	1.45512
chr13	51740694	51746023	Cks2	GeneID:66197	+	2.7612	2.6617	2.29353	2.25871	0.945273	1.20391
chr11	69779003	69781380	Cldn7	GeneID:53624	+	4.11613	3.22258	2.7	2.58065	0.741934	1.52449
chr16	58728157	58734350	Cldnd1	GeneID:224250	+	1.51981	1.41025	0.909092	1.04895	0.871796	1.67179
chr6	129130640	129136552	Clec2d	GeneID:93694	+	5.73333	6.47143	7.49524	9.29283	1.05952	0.76493
chr17	35187188	35195664	Clic1	GeneID:114584	+	2.678	2.594	1.986	1.8	0.896002	1.34844
chr11	45665466	45724125	Clint1	GeneID:216705	+	3.20938	2.9439	2.5382	2.22196	0.749518	1.26443
chr14	103469433	103476847	Cln5	GeneID:211286	+	2.42398	2.03212	1.09208	1.61671	0.783724	2.21961
chr9	65142102	65178465	Clpx	GeneID:270166	+	1.043	0.8965	0.728864	0.697522	0.587466	1.431
chr4	44025515	44045718	Clta	GeneID:12757	+	1.77624	1.53518	1.17647	1.16724	0.814301	1.5098
chr15	31498667	31519874	Cmbl	GeneID:69574	+	2.70379	2.16592	2.09354	2.05902	0.706012	1.29149
chr9	114640321	114658461	Cmtm6	GeneID:67213	+	1.68828	1.68454	2.38279	2.01995	0.978802	0.708528
chr14	47395345	47408013	Cnih	GeneID:12793	-	1.66561	1.18067	1.23772	1.07131	0.641836	1.34571
chr19	5092871	5098418	Cnih2	GeneID:12794	-	3.16626	2.15159	2.08557	1.73839	1.01467	1.51817
chr3	121129459	121161123	Cnn3	GeneID:71994	+	1.00327	0.900407	0.54041	0.807346	0.693879	1.85649
chr8	98243351	98331366	Cnot1	GeneID:234594	-	2.35063	2.12123	1.72773	1.60583	0.625249	1.36054
chr5	96504756	96591009	Cnot6l	GeneID:231464	-	1.51757	1.36814	0.92767	0.987717	0.653021	1.6359
chr11	57917655	57932096	Cnot8	GeneID:69125	+	1.60262	1.17904	1	1.30713	0.75837	1.60262
chr11	100436289	100443039	Cnp1	GeneID:12799	+	3.13004	2.69282	2.47309	2.32063	1.0583	1.26564
chr19	12838018	12840122	Cntf	GeneID:12803	-	5.79734	6.51827	3.84053	3.88372	0.531561	1.50952
chr12	52694442	52706760	Coch	GeneID:12810	+	2.06451	2.00806	1.53387	1.56129	0.716127	1.34595
chr11	113510860	113523715	Cog1	GeneID:16834	+	2.42386	2.10204	1.70644	1.38462	0.742542	1.42042
chr16	18407636	18426608	Comt	GeneID:12846	-	2.10024	1.72101	1.00845	1.03261	0.856282	2.08263
chr14	22665083	22668132	Comtd1	GeneID:69156	-	3.40786	2.13293	2.12085	1.58912	0.589124	1.60684
chr2	125656040	125684754	Cops2	GeneID:12848	-	1.96205	1.62842	1.49073	1.47308	0.639893	1.31616
chr5	138602330	138605212	Cops6	GeneID:26893	+	1.38462	1.26154	0.76923	0.975385	0.676923	1.8
chr1	92500000	92509916	Cops8	GeneID:108679	+	2.0734	2.01284	1.70642	2.14679	0.801836	1.21505
chr7	133843288	133848268	Coro1a	GeneID:12721	-	3.32993	4.56522	4.04092	4.21994	1.14066	0.824052
chr19	4148663	4154035	Coro1b	GeneID:23789	+	2.43176	2.59305	1.65012	2.03225	0.945408	1.47369
chr16	4626157	4679725	Coro7	GeneID:78885	-	1.55369	1.65374	1.01624	1.09586	0.745417	1.52887
chr5	90643753	90652989	Cox18	GeneID:231430	-	5.55152	4.70802	3.76718	3.93321	0.872139	1.47366
chr5	115795663	115798964	Cox6a1	GeneID:12861	-	2.40118	1.87316	1.69027	1.44838	0.84956	1.42059
chr7	31401993	31411170	Cox6b1	GeneID:110323	-	1.57088	1.40805	1.06322	1.08238	0.593869	1.47748
chr15	35861731	35868001	Cox6c	GeneID:12864	-	1.71229	1.39443	1.14849	1.20649	0.700698	1.49091
chr7	30969190	30971049	Cox7a1	GeneID:12865	+	1.95905	2.05461	1.30375	1.74061	0.7099	1.50262
chrX	103211039	103217789	Cox7b	GeneID:66142	+	1.52018	0.997759	0.964126	1.02018	0.730941	1.57674
chr7	148084841	148086322	Cox8b	GeneID:12869	-	1.59574	1.32979	1.12766	1.01064	0.815605	1.41509
chr4	155243676	155263212	Cpsf3l	GeneID:71957	+	1.41608	1.21276	0.914893	1.07328	0.77896	1.54781
chr5	145928093	145942909	Cpsf4	GeneID:54188	+	1.19628	0.916904	0.700572	0.757879	0.712036	1.70757
chr10	116785263	116814005	Cpsf6	GeneID:432508	-	2.41358	1.99383	1.94709	1.57584	0.699296	1.23958
chr3	87752615	87757294	Crabp2	GeneID:12904	+	3.82984	3.42932	2.41885	2.44503	0.612565	1.58334
chr17	25098171	25152175	Cramp1l	GeneID:57354	-	1.52938	1.5455	0.77171	0.842955	0.775352	1.98181
chr6	106728238	106750068	Crbn	GeneID:58799	-	1.83225	1.83769	2.24619	2.02179	0.847497	0.815715
chr6	37281021	37392139	Creb3l2	GeneID:208647	-	1.77184	1.5952	1.1993	1.15399	0.62217	1.4774
chr6	134780217	134807901	Crebl2	GeneID:232430	+	1.06267	0.953679	0.721163	0.930064	0.81108	1.47355
chr12	114378758	114383717	Crip2	GeneID:68337	+	2.11026	1.61025	1.26923	1.63077	1.06667	1.66263
chr11	75492812	75519596	Crk	GeneID:12928	+	2.84982	2.49067	2.36194	1.88433	0.760263	1.20656
chr11	98064628	98108018	Crkrs	GeneID:69131	+	1.95852	1.67504	1.42301	1.15713	0.657449	1.37632
chr5	8966048	8997146	Crot	GeneID:74114	-	0.965202	0.765533	0.689311	0.75228	0.637943	1.40024
chr10	24589853	24633266	Crsp3	GeneID:70208	+	1.01884	0.809675	0.722361	0.763192	0.653894	1.41043
chr11	46250476	46255093	Crsp9	GeneID:66213	+	2.28947	2.21053	3.39737	3.22631	0.81579	0.673897
chr9	114284256	114299788	Crtap	GeneID:56693	-	2.15534	1.68238	1.10264	1.21637	0.576977	1.95472
chr11	77532234	77538795	Cryba1	GeneID:12957	-	4.24546	3.925	2.85682	2.28182	0.624998	1.48608
chr6	131314876	131338468	Csda	GeneID:56449	-	5.43885	3.96198	4.10483	3.78418	0.810892	1.32499
chr3	107543978	107563387	Csf1	GeneID:12977	-	8.17221	5.25772	4.55819	3.66033	0.633015	1.79286
chr11	54060772	54063401	Csf2	GeneID:12981	-	7.25786	8.24214	5.16352	6.46541	1.03144	1.4056
chr9	57474453	57492987	Csk	GeneID:12988	-	2.0503	1.84663	1.64294	1.72638	1.12025	1.24794
chr18	61715236	61747953	Csnk1a1	GeneID:93687	+	4.48648	4.06916	3.70906	2.6884	0.874404	1.2096
chr11	120823055	120852647	Csnk1d	GeneID:104318	-	4.32327	3.59828	3.06896	2.40258	0.725002	1.40871
chr18	54021767	54115338	Csnk1g3	GeneID:70425	+	2.15606	1.59861	1.29376	1.05255	0.713832	1.66651
chr2	152052687	152107583	Csnk2a1	GeneID:12995	+	1.61148	1.33419	1.00769	1.04254	0.556124	1.59919
chr8	97971872	98012690	Csnk2a2	GeneID:13000	-	2.87558	2.33488	2.01986	1.74586	0.749171	1.42366
chr2	148697468	148701204	Cst3	GeneID:13010	-	1.19318	1.3267	0.738637	0.923295	0.738637	1.61538
chr2	104430680	104505582	Cstf3	GeneID:228410	+	1.96856	1.66732	1.63393	1.44216	0.592389	1.2048
chr5	33590372	33617618	Ctbp1	GeneID:13016	-	2.64766	2.0598	1.88132	1.73229	0.731372	1.40734
chr1	74438173	74443859	Ctdsp1	GeneID:227292	+	2.18402	2.30024	1.56174	2.13318	1.01695	1.39845
chr1	60965869	60972674	Ctla4	GeneID:12477	+	26.4197	23.5536	21.25	16.2098	0.924109	1.24328
chr9	120842593	120869625	Ctnnb1	GeneID:12387	+	3.11204	2.375	2.06111	1.76296	0.790741	1.50988
chr7	118172535	118199850	Ctr9	GeneID:22083	+	1.07806	0.898989	0.759414	0.595042	0.722682	1.41959
chr14	63741302	63764758	Ctsb	GeneID:13030	+	2.09608	1.95661	1.56095	1.24071	0.674588	1.34282
chr1	133534891	133572080	Ctse	GeneID:13034	+	0.47425	0.579399	0.947782	0.808297	0.654506	0.500378
chr2	174252995	174264493	Ctsz	GeneID:64138	-	1.79832	1.32101	0.951262	1.18656	0.85546	1.89046
chr8	4257660	4259210	Ctxn1	GeneID:330695	-	3.28873	2.97535	1.97183	2.21126	0.926056	1.66786
chr11	87983066	88006417	Cuedc1	GeneID:103841	+	0.889119	0.75855	0.564767	0.504663	0.703626	1.57431
chr2	90780615	90857212	Cugbp1	GeneID:13046	+	1.90567	1.63788	1.34005	1.12286	0.675163	1.42208
chr9	53424975	53475582	Cul5	GeneID:75717	-	1.24271	1.10787	0.884974	0.792515	0.55696	1.40423
chr17	46787287	46801313	Cul7	GeneID:66515	+	0.985162	0.918399	0.623145	0.670621	0.657269	1.58095
chr9	123715603	123720872	Cxcr6	GeneID:80901	+	2.475	2.95	3.5625	3.21	0.782498	0.694736
chr11	105795018	105805461	Cyb561	GeneID:13056	-	1.50356	1.96619	0.982206	0.880784	0.720638	1.5308
chr9	107441342	107444196	Cyb561d2	GeneID:56368	-	2.17539	2.13846	1.34154	1.92	0.759997	1.62156
chr8	109674561	109711370	Cyb5b	GeneID:66427	+	2.42929	2.31096	1.78932	1.52165	0.652957	1.35766
chr8	124948676	124956827	Cyba	GeneID:13057	-	1.52857	1.91837	0.995921	1.40816	0.773467	1.53484
chr15	76173953	76176364	Cyc1	GeneID:66445	+	2.2283	1.65273	1.62058	1.76206	0.771703	1.375
chr7	63127226	63185856	Cyfip1	GeneID:20430	+	1.4236	1.30706	0.777562	0.899418	0.646519	1.83085
chr9	57862823	57874828	Cyp11a1	GeneID:13070	+	4.77251	5.16694	2.82979	2.89689	0.87725	1.68653
chr10	126485307	126490062	Cyp27b1	GeneID:13115	+	1.95312	1.94531	1.57552	1.82552	0.783855	1.23967
chr5	138334161	138362845	Cyp3a13	GeneID:13113	-	0.636925	0.840989	1.08039	1.02385	0.485866	0.589532
chr7	134704737	134708785	D030022P06Rik	GeneID:546001	+	3.91713	2.97238	2.53315	2.52486	0.621546	1.54635
chr11	96805504	96826374	D030028A08Rik	GeneID:319371	+	2.44256	1.72973	1.99775	1.96734	0.891894	1.22266
chr10	52137406	52156572	D10Ertd438e	GeneID:52014	+	2.52998	2.17027	1.89448	1.67266	0.733815	1.33545
chr10	85401382	85420538	D10Wsu52e	GeneID:28088	-	2.05516	1.47482	1.70384	1.54316	0.779376	1.20619
chr11	113522634	113545346	D11Wsu99e	GeneID:28081	-	2.71217	2.0836	1.88572	1.48148	0.693121	1.43827
chr12	104672421	104678417	D12Ertd647e	GeneID:52668	+	1.74468	2.22222	2.64539	2.62411	0.744681	0.659517
chr13	104710073	104714499	D130037M23Rik	GeneID:328330	+	1.42513	1.82353	1.98128	1.81284	0.882351	0.719299
chr13	54685552	54691435	D13Wsu177e	GeneID:28126	-	3.02148	2.65155	2.36277	2.56563	0.787588	1.27879
chr17	56315964	56323343	D17Wsu104e	GeneID:28106	-	3.21245	3.08799	2.36051	3.12875	0.806865	1.36091
chr6	83312367	83409078	D230004J03Rik	GeneID:194388	-	3.45979	2.87753	2.14795	1.72192	0.773478	1.61075
chr9	107885389	107897338	D330022A01Rik	GeneID:320169	+	0.886701	1.29721	1.88834	1.40559	0.692937	0.469566
chr4	140668930	140695711	D4Ertd22e	GeneID:213491	-	1.95056	1.67071	1.27892	1.36847	0.657651	1.52516
chr4	44937025	44945074	D4Wsu132e	GeneID:28027	+	1.72279	1.31827	1.11088	1.32649	0.819301	1.55083
chr4	134479555	134483288	D4Wsu53e	GeneID:27981	+	4.69602	4.56534	3.77273	3.77557	1.16477	1.24473
chr15	51709056	51716160	D530033C11Rik	GeneID:78581	+	1.4442	1.3895	1.94748	1.94092	0.711161	0.741573
chr5	114185812	114190609	D5Ertd40e	GeneID:231630	+	2.94545	2.53507	2.34026	1.71169	0.714287	1.2586
chr5	110660060	110685667	D5Ertd585e	GeneID:71782	+	2.40734	2.08977	1.9585	1.67568	0.631276	1.22918
chr5	139853651	139856007	D830046C22Rik	GeneID:320197	+	8.10356	6.65696	11.4175	7.86084	1.11327	0.709749
chr8	13869729	13880569	D8Ertd457e	GeneID:101994	+	1.4547	0.940769	1.11498	1.16028	0.609758	1.30469
chr5	144225361	144265310	Daglb	GeneID:231871	+	1.68599	1.91914	1.1597	1.17116	0.711592	1.45381
chr9	108472223	108475102	Dalrd3	GeneID:67789	+	2.2	1.76923	1.24923	1.71384	1.07077	1.76108
chr3	88727363	88754204	Dap3	GeneID:65111	-	1.42179	1.08846	0.870576	0.92272	0.760707	1.63315
chr1	162970744	163000763	Dars2	GeneID:226539	-	3.82694	2.34783	2.37426	1.88065	0.786871	1.61185
chr17	34046443	34052534	Daxx	GeneID:13163	+	1.80986	1.99531	2.34272	2.68075	0.903756	0.772545
chr15	100446093	100451192	Dazap2	GeneID:23994	+	2.43544	3.07848	3.15949	2.76962	0.898736	0.770833
chr5	8397011	8422606	Dbf4	GeneID:27214	-	1.14976	1.13526	0.795167	0.869566	0.595169	1.44593
chr11	76031115	76032167	Dbil5	GeneID:13168	+	2.06344	1.34702	1.22015	1.3694	0.645521	1.69113
chr13	55575148	55589529	Dbn1	GeneID:56320	-	1.05985	1.2584	1.68613	1.26569	0.727006	0.628572
chr8	126029588	126039252	Dbndd1	GeneID:72185	-	1.83427	2.16387	1.46182	1.27933	0.595902	1.25478
chr11	5688533	5700965	Dbnl	GeneID:13169	+	2.51282	2.20994	2.07051	2.33974	1.0673	1.21362
chr9	99476218	99484762	Dbr1	GeneID:83703	+	1.10558	0.816732	0.840639	0.868525	0.569719	1.31517
chr17	24563628	24576259	Dci	GeneID:13177	+	1.56349	1.60952	1.09365	1.30952	0.579363	1.42961
chr3	89169322	89178368	Dcst2	GeneID:329702	+	1.35714	1.51544	0.916989	0.940155	0.613898	1.48
chr8	35153478	35171497	Dctn6	GeneID:22428	-	1.24938	0.864662	0.974935	1.05263	0.731828	1.2815
chr17	35196046	35199040	Ddah2	GeneID:51793	+	2.40729	2.45288	1.61094	1.36778	0.881459	1.49434
chr19	10680115	10704312	Ddb1	GeneID:13194	+	2.46169	1.99395	1.44355	1.29335	0.653228	1.7053
chr10	126727866	126733342	Ddit3	GeneID:13198	+	3.35626	3.59214	2.61671	2.48158	1.14496	1.28263
chr10	59412423	59414518	Ddit4	GeneID:74747	-	2.32558	2.57475	1.44518	1.60797	0.714286	1.6092
chr17	66472860	66501508	Ddx11	GeneID:320209	+	1.45889	1.07958	1.14323	0.958444	0.670205	1.27611
chr15	79358126	79377171	Ddx17	GeneID:67040	-	4.91095	4.27076	3.61853	3.21059	0.868835	1.35717
chr1	123450416	123464505	Ddx18	GeneID:66942	-	2.34764	2.01183	1.92308	1.97485	0.658283	1.22077
chr15	98475938	98493320	Ddx23	GeneID:74351	-	1.66239	1.31707	1.08472	1.25674	0.756095	1.53255
chr12	104646193	104663990	Ddx24	GeneID:27225	-	2.91287	2.36868	3.5	2.61995	0.820705	0.832249
chr8	108533522	108535333	Ddx28	GeneID:71986	-	2.40068	2.07192	1.5	2.13356	1.05822	1.60046
chr8	86239098	86247247	Ddx39	GeneID:68278	+	4.08368	2.80613	3.13673	2.2449	0.84898	1.30189
chrX	12858164	12869740	Ddx3x	GeneID:13205	+	4.60637	5.40033	6.01675	4.98995	0.603015	0.765591
chr11	106078240	106110453	Ddx42	GeneID:72047	+	2.15137	1.47423	1.34219	1.24396	0.690821	1.60288
chr11	6157548	6167732	Ddx56	GeneID:52513	-	2.53971	2.0379	2.1065	1.76173	0.66426	1.20566
chr9	44412981	44445189	Ddx6	GeneID:13209	+	3.36231	2.56199	2.71095	2.1256	0.753621	1.24027
chr1	184205901	184212890	Degs1	GeneID:13244	-	2.90749	2.4185	1.85022	1.96916	0.748899	1.57143
chr13	47180154	47201479	Dek	GeneID:110052	-	1.89246	1.602	1.32483	1.30155	0.651885	1.42845
chr15	73342990	73402672	Dennd3	GeneID:105841	+	3.61904	3.30191	1.69524	1.61428	0.722383	2.13483
chr3	90071403	90084587	Dennd4b	GeneID:229541	+	2.44204	2.57805	1.86553	1.99691	0.777437	1.30903
chr11	70820947	70832765	Derl2	GeneID:116891	-	1.21983	1.18182	0.851239	1.00992	0.793391	1.43301
chr10	75356143	75358686	Derl3	GeneID:70377	+	1.57778	1.50476	0.834919	0.88889	0.631747	1.88973
chr15	76332445	76342248	Dgat1	GeneID:13350	-	5.80628	6.28044	7.69004	5.50184	0.876384	0.755038
chr10	128157190	128181112	Dgka	GeneID:13139	-	2.77619	2.23093	1.76602	1.33774	0.617497	1.572
chr4	106233643	106261718	Dhcr24	GeneID:74754	+	0.927222	0.852651	0.606467	0.625338	0.617253	1.52889
chr11	77845815	77851366	Dhrs13	GeneID:70451	+	2.0489	1.97311	1.28362	1.30807	0.85819	1.59619
chr13	113718001	113759395	Dhx29	GeneID:218629	+	1.01962	0.820144	0.709614	0.711575	0.686723	1.43687
chr9	109986824	110018086	Dhx30	GeneID:72831	-	1.78548	1.48267	1.08499	1.03713	0.641089	1.64562
chr11	86582351	86621162	Dhx40	GeneID:67487	-	3.09737	5.32527	4.904	7.42886	0.696134	0.631601
chr1	155302943	155334738	Dhx9	GeneID:13211	-	5.24492	4.57852	4.03662	3.61351	0.742064	1.29933
chr2	180392669	180444704	Dido1	GeneID:23856	-	2.87749	2.5712	2.35142	2.14454	0.814616	1.22372
chr14	99476489	99498959	Dis3	GeneID:72662	-	1.89979	1.5032	1.54264	1.54691	0.65885	1.23151
chr12	32016429	32036263	Dld	GeneID:13382	-	1.16258	0.859651	0.560233	0.60234	0.532164	2.07516
chr14	48007454	48038082	Dlg7	GeneID:218977	-	1.28081	0.963955	0.603521	0.932103	0.795476	2.12222
chr12	86451846	86475036	Dlst	GeneID:78920	+	1.87813	1.34375	1.41146	1.28125	0.704168	1.33063
chr10	128242732	128256502	Dnajc14	GeneID:74330	+	1.66667	1.16667	0.974475	1.02252	0.755257	1.71032
chr3	33956680	33980248	Dnajc19	GeneID:67713	-	2.9784	2.39301	2.2572	2.14918	0.672839	1.31951
chr2	181255210	181286954	Dnajc5	GeneID:13002	+	2.71557	2.04238	1.89079	1.75632	0.672372	1.43621
chr11	100444150	100481482	Dnajc7	GeneID:56354	-	2.74607	2.37375	2.17689	2.07061	0.848787	1.26146
chr14	21203860	21208102	Dnajc9	GeneID:108671	-	2.11141	1.44293	1.31793	1.26359	1.14402	1.60206
chr16	4037154	4040024	Dnase1	GeneID:13419	+	1.20615	1.06154	0.849232	0.932309	0.692308	1.42029
chr17	24577510	24580029	Dnase1l2	GeneID:66705	-	1.25159	1.19427	0.84395	0.971338	0.541401	1.48302
chr16	16312326	16359123	Dnm1l	GeneID:74006	-	1.5053	1.2073	1.06302	0.980564	0.597762	1.41607
chr9	20711653	20757317	Dnmt1	GeneID:13433	-	1.13117	1.05535	0.594465	0.714803	0.750905	1.90283
chr7	133991067	133996219	Doc2a	GeneID:13446	+	1.93687	1.21717	1.10606	1.18435	0.732322	1.75114
chr11	75582592	75609559	Doc2b	GeneID:13447	-	2.16048	2.04731	1.73377	1.33952	0.74861	1.24612
chr14	71174188	71178301	Dok2	GeneID:13449	+	2.78572	2.78022	1.8489	1.84341	0.843408	1.50669
chr16	91679510	91688973	Donson	GeneID:60364	-	4.27872	3.39171	2.91525	2.23917	0.854989	1.4677
chr10	79593179	79598128	Dos	GeneID:216164	-	3.33334	2.26923	2.32564	2.01026	0.576923	1.4333
chr10	80217951	80257092	Dot1l	GeneID:208266	+	6.59973	4.95339	5.02468	3.67717	0.832764	1.31346
chr19	5897135	5912806	Dpf2	GeneID:19708	-	1.12828	0.984826	0.780689	0.891035	0.755864	1.44523
chr4	117561248	117564608	Dph2	GeneID:67728	-	1.68529	1.16765	1.00294	1.20294	0.77059	1.68035
chr19	5422811	5424916	Drap1	GeneID:66556	-	1.62459	1.19934	0.903654	1.41528	0.770762	1.7978
chr7	148477905	148480900	Drd4	GeneID:13491	+	1.19149	1.34346	0.729485	0.537992	0.76596	1.63333
chr11	3149925	3166389	Drg1	GeneID:13494	-	2.23467	1.91067	1.35334	1.21333	0.788002	1.65123
chr11	60268119	60282207	Drg2	GeneID:13495	+	1.71302	1.5148	1.22041	1.34319	0.72485	1.40364
chr2	143741347	143769060	Dstn	GeneID:56431	+	1.78746	2.23796	1.24432	1.38056	0.689371	1.4365
chr13	45017448	45097465	Dtnbp1	GeneID:94245	-	3.00621	3.26169	2.34064	2.43092	0.737208	1.28435
chr16	35926601	35939113	Dtx3l	GeneID:209200	-	1.95847	2.61981	3.39137	3.08466	0.691692	0.577486
chr17	26642536	26645406	Dusp1	GeneID:19252	-	2.41539	3.05538	4.02154	2.89231	1.2	0.600612
chr1	172804319	172815671	Dusp12	GeneID:80915	-	1.20847	0.893221	0.847456	0.916948	0.705086	1.426
chr11	83861547	83881859	Dusp14	GeneID:56405	-	1.2954	1.10345	0.782761	0.759771	0.775862	1.65491
chr6	134665491	134742646	Dusp16	GeneID:70686	-	2.58315	2.34618	2.08466	1.87755	0.770976	1.23912
chr2	127161895	127164113	Dusp2	GeneID:13537	+	10.577	10.2623	8.03279	9.07213	1.53443	1.31673
chr19	53603599	53616909	Dusp5	GeneID:240672	+	12.9016	11.3057	10.0108	10.6467	1.04762	1.28878
chr10	98725865	98730118	Dusp6	GeneID:67603	+	8.15217	9.10597	5.77989	9.56794	1.08967	1.41044
chr2	125073471	125084785	Dut	GeneID:110074	+	1.24788	1.02547	0.677419	0.738541	0.894736	1.84211
chr4	155221521	155233412	Dvl1	GeneID:13542	+	1.54036	1.56837	0.930809	1.10873	0.807247	1.65486
chr11	69814128	69823611	Dvl2	GeneID:13543	+	1.75188	1.34962	1.07331	0.932332	0.913533	1.63222
chr12	111839605	111905154	Dync1h1	GeneID:13424	+	1.39229	1.30473	0.909372	0.816986	0.689141	1.53105
chr2	71050070	71101351	Dync1i2	GeneID:13427	+	1.25517	1.17193	0.840587	0.670839	0.693145	1.49321
chr9	114597949	114632906	Dync1li1	GeneID:235661	+	1.41114	1.02108	0.948042	0.829067	0.68524	1.48848
chr5	115748432	115750943	Dynll1	GeneID:56455	-	2.21974	2.06051	1.54458	1.09554	0.74841	1.43712
chr13	30001641	30077932	E2f3	GeneID:13557	-	2.01069	1.94234	1.49638	1.49446	0.681175	1.3437
chr8	107821563	107829270	E2f4	GeneID:104394	+	2.39286	2.46639	1.9832	2.0021	1.03781	1.20657
chr19	45836346	45839333	E330018D03Rik	GeneID:320319	-	2.55015	2.46505	1.39817	1.34955	0.647417	1.82392
chr10	28388201	28602555	E430004N04Rik	GeneID:210757	+	2.1784	1.9589	1.76709	1.69196	0.518315	1.23276
chr14	32308329	32323044	Eaf1	GeneID:74427	+	3.05612	2.54964	2.08057	2.21583	0.774102	1.46888
chr14	122351553	122364415	Ebi2	GeneID:321019	-	4.38147	3.80376	5.69859	4.18211	1.23077	0.76887
chr17	56092046	56096445	Ebi3	GeneID:50498	+	1.02681	1.69169	1.35389	1.20107	0.742626	0.758414
chr4	118293421	118300379	Ebna1bp2	GeneID:69072	+	2.21634	1.75718	1.78587	1.91612	0.816779	1.24104
chr14	21139361	21167306	Ecd	GeneID:70601	-	1.34987	1.266	0.861136	1.1037	0.707847	1.56754
chr4	137418212	137521144	Ece1	GeneID:230857	+	2.86414	2.49131	1.8146	1.51217	0.638181	1.57838
chr15	89202362	89207467	Ecgf1	GeneID:72962	-	1.96962	1.40507	1.32152	1.64557	0.860757	1.49042
chr7	29610357	29617258	Ech1	GeneID:51798	+	3.45233	3.2439	2.04656	1.76497	0.698446	1.68689
chr8	108404851	108417108	Edc4	GeneID:234699	+	1.51618	1.09871	1.08414	1.17314	0.669901	1.39851
chr15	37897083	38008608	Edd1	GeneID:70790	-	2.79011	2.47702	2.2803	1.91105	0.601989	1.22357
chr2	25413420	25417598	Edf1	GeneID:59022	+	1.56284	0.9153	1.16393	0.99727	0.71858	1.34272
chr10	80961223	80962882	Edg6	GeneID:13611	-	1.76307	2.67247	2.60279	2.20558	1.23694	0.677376
chr7	97103186	97130323	Eed	GeneID:13626	-	3.24561	2.55217	1.82733	1.72484	0.82179	1.77615
chr1	63211997	63226230	Eef1b2	GeneID:55949	+	2.17794	1.69118	1.46029	1.96912	0.679412	1.49144
chr15	75725230	75739770	Eef1d	GeneID:66656	-	2.54928	1.84058	1.9	1.91594	0.914492	1.34173
chr19	9041531	9052670	Eef1g	GeneID:67160	+	4.95712	3.07719	2.50601	2.51287	0.780445	1.9781
chr10	80639405	80645241	Eef2	GeneID:13629	+	7.62919	6.76794	6.03589	5.82536	1.5	1.26397
chr4	141414057	141430835	Efhd2	GeneID:27984	-	1.7	1.25658	1.11842	1.05921	0.63816	1.52
chr18	60371734	60407474	EG240327	GeneID:240327	+	0.463756	0.490384	1.28698	1.15385	0.397188	0.360345
chr6	127182694	127184707	EG243642	GeneID:243642	+	1.31879	1.18121	0.647652	0.781879	0.704696	2.03626
chrX	12229009	12229947	EG245347	GeneID:245347	+	1.24528	1.69811	1.54717	1.35094	0.460377	0.804877
chr7	30954941	30965228	EG330503	GeneID:330503	+	1.94255	1.83124	1.61221	1.25853	0.824058	1.2049
chr5	30061874	30066846	EG332993	GeneID:332993	-	2.15857	2.07928	2.83376	2.21995	0.818416	0.761732
chr4	155108987	155114116	EG381582	GeneID:381582	+	3.83838	2.58081	2.68434	2.01262	0.825756	1.42991
chr10	110935945	110938391	EG382421	GeneID:382421	+	3.60256	3.05448	2.28846	2.125	0.801284	1.57423
chr19	12921356	12921697	EG383436	GeneID:383436	+	4.40651	6.2439	5.52033	3.04472	0.483739	0.798233
chr6	119912385	119913686	EG406236	GeneID:406236	-	2.37681	2.48188	3.01449	1.66667	0.67029	0.788462
chr16	36210489	36217874	EG408196	GeneID:408196	+	0.785408	1.03004	0.122317	0.27897	0.345492	6.42108
chr15	25343947	25344599	EG432939	GeneID:432939	+	1.18359	1.55859	0.570314	1.17578	0.777345	2.07534
chr16	36184298	36188197	EG433016	GeneID:433016	+	1.2465	0.938376	0.406162	0.364146	0.453781	3.06897
chr16	49923415	49955152	EG433024	GeneID:433024	-	1.72698	2.19234	1.19234	1.26488	0.76691	1.4484
chr16	17711719	17712243	EG433050	GeneID:433050	+	1.5873	1.0754	1.02778	1.0119	0.817461	1.5444
chr3	105618850	105620274	EG433637	GeneID:433637	+	1.11072	1.33929	2.32143	1.71786	0.932142	0.478461
chr6	113018979	113027220	EG434078	GeneID:434078	+	5.81542	4.58418	4.43205	4.10548	0.776876	1.31213
chr9	35089042	35089457	EG434394	GeneID:434394	-	1.07258	0.725805	0.721776	0.487904	0.701615	1.48603
chr18	35716684	35716881	EG436583	GeneID:436583	+	8.59504	6.26033	6.30992	7.15289	0.90909	1.36215
chr9	120042581	120045447	EG546166	GeneID:546166	-	9.91688	8.57846	7.89231	6.53231	0.692309	1.25652
chr18	3336414	3343480	EG621440	GeneID:621440	+	2.02632	1.98465	2.44079	1.80921	0.743423	0.830189
chr9	96619801	96620719	EG622512	GeneID:622512	+	5.61742	5.25379	3.91288	3.69697	1.02272	1.43562
chr16	32923073	32925684	EG625660	GeneID:625660	+	1.46372	0.861199	0.678234	0.996847	0.454259	2.15814
chr15	78384615	78385349	EG626952	GeneID:626952	-	0.844961	1.00775	1.24419	0.941861	0.542634	0.679127
chr3	90394169	90395430	EG628324	GeneID:628324	+	1.55273	1.22546	1.10546	1.18182	0.938181	1.40461
chr12	40949951	40955773	EG629820	GeneID:629820	+	1.57554	2.1223	1.97602	1.90408	0.808154	0.79733
chrX	92035056	92035688	EG631319	GeneID:631319	+	0.972547	0.819606	0.666666	0.568626	0.411765	1.45882
chr18	82692874	82693447	EG637748	GeneID:637748	-	2.72727	3	4.18182	3.52569	0.66403	0.652172
chr13	44346331	44375818	EG637868	GeneID:637868	-	1.07606	0.864306	0.649956	0.669835	0.558339	1.65559
chr1	163750532	163752856	EG665109	GeneID:665109	+	2.47078	2.47403	1.81493	1.57468	0.597403	1.36136
chr7	81537584	81556119	EG665308	GeneID:665308	+	2.41841	2.39019	1.08589	1.34479	0.613497	2.22712
chr11	105451089	105452135	EG666807	GeneID:666807	-	2.44403	1.74253	1.54851	1.42164	0.895521	1.57831
chr19	11576718	11588722	EG666926	GeneID:666926	+	1.33715	1.32733	2.12766	1.73323	0.8036	0.628462
chr12	102100996	102102899	EG667148	GeneID:667148	-	5.38983	5.9322	3.2983	3.07458	0.772881	1.63412
chr13	48966312	48970829	EG667415	GeneID:667415	+	3.91777	3.76392	2.90451	2.71353	0.663129	1.34886
chr16	48748884	48750561	EG667501	GeneID:667501	-	1.84375	1.64931	3.35764	2.19792	0.607638	0.549121
chr7	113647893	113672703	EG668139	GeneID:668139	-	2.49061	3.27003	3.73888	3.36301	0.549951	0.666138
chr7	54075536	54076871	EG668838	GeneID:668838	-	1.78701	2.21661	1.15523	1.11913	0.433213	1.54688
chr8	83537426	83539566	EG70793	GeneID:70793	+	1.39073	1.39073	2.05298	1.90397	0.854307	0.677419
chr8	127432486	127439680	Egln1	GeneID:112405	-	2.66087	2.3413	1.29348	1.27391	0.576087	2.05715
chr18	35020861	35024610	Egr1	GeneID:13653	+	10.0199	22.2238	20.5722	30.1842	0.728044	0.487057
chr10	67000626	67004936	Egr2	GeneID:13654	+	8.11352	8.60271	10.2162	11.4081	0.924323	0.794178
chr19	5707891	5726317	Ehbp1l1	GeneID:114601	-	1.8619	1.81997	1.06905	1.04192	0.813809	1.74164
chr2	119915223	119980311	Ehd4	GeneID:98878	-	2.11811	2.39885	1.29969	1.32569	0.769063	1.6297
chrX	155810162	155825753	Eif1ay	GeneID:66235	+	1.79807	1.28078	1.33471	1.26141	0.482712	1.34715
chr17	79251904	79281912	Eif2ak2	GeneID:19106	-	1.23188	1.80648	1.86957	1.5925	0.61381	0.658914
chrX	91434048	91457990	Eif2s3x	GeneID:26905	-	1.66972	1.24797	1.18394	1.06809	0.475609	1.4103
chr19	60837025	60866546	Eif3s10	GeneID:13669	-	6.18566	4.85492	4.8886	3.39032	0.64594	1.26532
chr15	51618109	51697007	Eif3s3	GeneID:68135	-	2.4702	2.21659	1.99	1.66753	0.734545	1.2413
chr7	116077930	116085203	Eif3s5	GeneID:66085	+	2.74514	2.06696	2.09503	2.19654	0.721382	1.31031
chr15	77789428	77801254	Eif3s7	GeneID:55944	-	3.2562	2.43637	2.38182	2.19009	0.935535	1.36711
chr7	133690425	133709880	Eif3s8	GeneID:56347	-	3.18624	2.95018	2.09371	2	0.894424	1.52181
chr16	23107829	23114019	Eif4a2	GeneID:13682	+	10.7459	8.29138	7.81352	6.65734	0.734266	1.3753
chr15	101912417	101927604	Eif4b	GeneID:75705	+	3.54507	2.11831	1.99014	1.90141	0.721125	1.78132
chr3	138189155	138220563	Eif4e	GeneID:13684	+	4.21611	3.6401	3.30238	3.15776	0.797041	1.27669
chr18	36823714	36825568	Eif4ebp3	GeneID:108112	+	4.2901	3.58362	3.57338	3.33106	0.767916	1.20057
chr11	3102765	3144584	Eif4enif1	GeneID:74203	+	2.4546	2.53308	1.7419	1.66796	0.710765	1.40916
chr16	20672822	20692956	Eif4g1	GeneID:208643	+	4.38265	3.58959	3.47861	3.10983	0.728322	1.25989
chr7	118211499	118226544	Eif4g2	GeneID:13690	-	5.88244	4.46034	4.60907	4.08924	0.601981	1.27627
chr5	135095746	135115198	Eif4h	GeneID:22384	-	4.91459	3.89561	3.43535	2.97271	0.760379	1.43059
chr8	4284782	4325100	Elavl1	GeneID:15568	-	3.12575	2.89899	2.42609	2.08495	0.743145	1.28839
chr2	121264763	121268337	Ell3	GeneID:269344	-	1.71758	1.4121	0.925074	0.979828	0.671469	1.8567
chr2	165113531	165151979	Elmo2	GeneID:140579	-	3.81976	3.14335	2.69172	2.23173	0.70981	1.41908
chr8	107829509	107834660	Elmo3	GeneID:234683	+	2.84596	2.76263	1.90909	1.93687	0.818179	1.49074
chr4	118100698	118105521	Elovl1	GeneID:54325	+	2.37305	2.04404	1.56477	1.69689	1.04663	1.51656
chr6	124654405	124662145	Emg1	GeneID:14791	-	6.39622	5.89518	4.39622	3.8218	0.737944	1.45494
chr19	9004184	9016072	Eml3	GeneID:225898	+	2.23723	2.24382	1.43822	1.53213	0.864907	1.55556
chr6	135312949	135333191	Emp1	GeneID:13730	+	3.13364	2.28687	2.15438	1.24885	0.75461	1.45455
chr13	98011125	98022989	Enc1	GeneID:13803	+	3.12871	2.08911	2.24587	2.39769	0.869635	1.39309
chr4	149611364	149622984	Eno1	GeneID:13806	+	3.54925	2.87145	1.67279	1.6227	0.969949	2.12176
chr9	108549955	108557055	ENSMUSG00000074075	GeneID:100038635	+	1.70022	1.65208	2.28665	1.9256	0.827133	0.743541
chr6	42308486	42323267	Epha1	GeneID:13835	-	4.74462	3.92109	3.08035	2.20229	0.723099	1.54029
chr7	5031907	5049778	Epn1	GeneID:13854	+	2.84005	2.16373	2.33627	1.95088	0.738033	1.21563
chr11	61330751	61393153	Epn2	GeneID:13855	-	1.05721	0.893365	0.710757	0.638444	0.713045	1.48744
chr8	74864898	74945359	Eps15l1	GeneID:13859	-	1.4	1.23128	0.970909	1.04763	0.871637	1.44195
chr7	19930455	19941871	Ercc1	GeneID:13870	+	2.06081	2.07939	1.31419	1.63852	0.876687	1.56812
chr19	44109437	44144015	Erlin1	GeneID:226144	-	0.980245	1.07067	0.651976	0.658057	0.658816	1.5035
chr14	45903996	45938202	Ero1l	GeneID:50527	-	5.67025	3.62653	3.49003	2.46319	0.628833	1.6247
chr5	121894762	121902483	Erp29	GeneID:67397	-	6.24109	5.91614	5.1761	5.09644	0.725367	1.20575
chr9	37335708	37345898	Esam1	GeneID:69524	+	1.23105	1.59747	0.709387	0.817687	0.642601	1.73537
chr14	75132152	75150250	Esd	GeneID:13885	+	3.01873	2.40824	2.16604	1.91011	0.685392	1.39366
chr3	87329500	87344078	Etv3	GeneID:27049	+	3.97105	4.96382	5.02605	4.56874	0.968164	0.790095
chr6	133985725	134220176	Etv6	GeneID:14011	+	5.77506	5.5402	4.64123	4.31989	0.795423	1.2443
chr5	108173814	108304126	Evi5	GeneID:14020	-	2.58496	2.21008	1.52089	1.34981	0.764855	1.69963
chr11	4969691	4999080	Ewsr1	GeneID:14030	-	4.84835	4.16464	3.58319	3.06759	0.708839	1.35308
chr8	127414199	127421605	Exoc8	GeneID:102058	-	2.52463	2.29978	1.56317	1.47752	0.856532	1.61507
chr19	41998209	42007784	Exosc1	GeneID:66583	-	3.30841	2.99252	2.43738	2.3271	0.897197	1.35736
chr4	147932567	147956506	Exosc10	GeneID:50912	+	2.99593	3.09664	2.44659	2.30417	0.713123	1.22453
chr8	113580239	113581501	Exosc6	GeneID:72544	+	2.22909	3.19637	2.70545	2.36	0.974546	0.823925
chr3	54532602	54539315	Exosc8	GeneID:69639	-	2.17753	1.81573	1.73034	1.61798	1.10337	1.25844
chr13	96466912	96472694	F2rl2	GeneID:14064	+	2.74519	2.19231	3.45913	2.5625	0.653846	0.793607
chr3	121426455	121437961	F3	GeneID:14066	+	1.94286	1.2	0.806722	1.18319	0.712606	2.40833
chr17	80963368	80965648	F420015M19Rik	GeneID:619329	+	2.29642	2.77524	3.7329	3.19544	0.700324	0.615183
chr1	132762354	132777367	Faim3	GeneID:69169	+	9.45955	6.55321	7.30213	6.44397	1.00851	1.29545
chr13	63406017	63533053	Fancc	GeneID:14088	-	3.43044	3.32913	2.8547	2.35386	0.687752	1.20168
chr17	28450325	28463518	Fance	GeneID:72775	+	2.07562	1.84568	1.64198	1.65895	0.822531	1.2641
chr4	43015818	43022982	Fancg	GeneID:60534	-	1.21786	1.10022	0.697166	0.991286	0.871461	1.74688
chr14	121434796	121682948	Farp1	GeneID:223254	+	2.20012	2.07572	1.5244	1.39862	0.647057	1.44327
chr1	163710820	163718626	Fasl	GeneID:14103	-	2.74739	2.50522	3.42172	2.2881	0.805845	0.802927
chr11	120667272	120685861	Fasn	GeneID:14104	-	3.41299	2.70221	2.33088	2.29167	0.8076	1.46425
chr13	68721125	68731156	Fastkd3	GeneID:69577	+	2.26776	2.09472	1.85428	2.50273	0.774136	1.22299
chr19	6057949	6059520	Fau	GeneID:14109	+	4.17606	4.40141	3.07746	2.95774	1.08451	1.35698
chr7	134621307	134635219	Fbs1	GeneID:14123	+	2.20448	2.00746	1.47463	1.37612	0.82239	1.49494
chr9	20442230	20449211	Fbxl12	GeneID:30843	-	2.08811	1.9956	2.54626	2.0815	0.742292	0.82007
chr6	119429797	119432640	Fbxl14	GeneID:101358	+	2.03704	1.86729	1.69136	1.1142	0.996912	1.20438
chr5	143633468	143656896	Fbxl18	GeneID:231863	-	2.606	3.51603	2.15098	1.84385	0.704239	1.21154
chr14	103479456	103498726	Fbxl3	GeneID:50789	-	2.43914	2.00477	1.72076	1.89737	0.797137	1.41748
chr17	88390199	88464625	Fbxo11	GeneID:225055	-	3.67318	2.89848	2.96954	2.41468	0.716126	1.23695
chr9	55056742	55072240	Fbxo22	GeneID:71999	+	3.63472	3.18889	2.38333	2.3625	0.743055	1.52506
chr11	72115167	72122270	Fbxo39	GeneID:327959	+	1.2035	1.41576	2.2779	2.87309	0.787745	0.528338
chr6	85419572	85452880	Fbxo41	GeneID:330369	-	1.67163	1.18574	1.12539	1.1301	0.590124	1.48538
chr7	19705219	19723604	Fbxo46	GeneID:243867	+	1.27284	1.10494	0.898767	0.828396	0.839503	1.41621
chr11	32542875	32646816	Fbxw11	GeneID:103583	+	3.07434	2.78157	2.53473	2.1039	0.723307	1.21289
chr2	34660700	34681708	Fbxw2	GeneID:30050	-	2.83072	2.67937	2.33632	2.06727	0.679374	1.21161
chr5	118514990	118605467	Fbxw8	GeneID:231672	-	1.40222	1.41463	0.94515	0.932745	0.73098	1.48359
chr14	63763987	63796630	Fdft1	GeneID:14137	-	1.52032	1.27251	1.04064	0.883668	0.745021	1.46095
chr9	62639628	62659409	Fem1b	GeneID:14155	-	2.99415	2.38876	1.9473	1.73653	0.673302	1.53759
chr3	37247772	37303719	Fgf2	GeneID:14173	+	1.79637	1.20363	0.960685	0.887099	0.585183	1.86989
chr1	43179919	43220806	Fhl2	GeneID:14200	-	2.54858	2.74752	1.29742	1.56113	0.688036	1.96434
chr4	124377954	124385855	Fhl3	GeneID:14201	+	2.82572	2.57677	1.40249	1.56639	0.860998	2.01479
chr19	5460616	5465051	Fibp	GeneID:58249	+	1.76738	1.64973	1.09893	1.09626	0.962565	1.60827
chr7	4958661	4965855	Fiz1	GeneID:23877	-	1.9587	1.31304	1.49348	1.51087	0.826088	1.3115
chr15	98554799	98558629	Fkbp11	GeneID:66120	-	1.81127	2.30986	1.29296	1.33803	0.56338	1.40087
chr2	151368235	151387427	Fkbp1a	GeneID:14225	+	4.33772	3.75808	3.31138	2.61796	0.754491	1.30994
chr19	7052229	7054920	Fkbp2	GeneID:14227	-	3.52038	3.41692	2.65204	2.84639	1.11285	1.32742
chr12	66163419	66174925	Fkbp3	GeneID:30795	-	2.68067	2.08403	1.86386	1.76302	0.635293	1.43823
chr9	32229793	32348953	Fli1	GeneID:14247	-	2.17631	2.36954	3.28189	2.60874	0.904017	0.663128
chrX	71468800	71491873	Flna	GeneID:192176	-	2.57741	2.40691	1.29184	1.32427	0.575314	1.99514
chr17	35960302	35969732	Flot1	GeneID:14251	+	3.24906	3.17359	2.39811	2.63774	0.975474	1.35484
chr11	77851443	77873934	Flot2	GeneID:14252	+	1.67164	1.40085	1.04265	1.01386	0.604479	1.60327
chr11	103032452	103060214	Fmnl1	GeneID:57778	+	2.10245	1.76337	1.19946	1.16954	0.873982	1.75283
chr11	82705647	82714239	Fndc8	GeneID:78919	+	2.32143	1.87897	2.82936	2.51191	0.714284	0.820477
chr9	14690258	14708376	Folr4	GeneID:64931	-	3.39028	3.04614	1.96135	1.48005	0.754362	1.72855
chr12	86814851	86818219	Fos	GeneID:14281	+	3.05279	3.3959	4.84458	3.72434	0.651028	0.630145
chr7	19888045	19895394	Fosb	GeneID:14282	-	2.83441	2.96559	5.16129	2.06667	0.860218	0.549167
chr19	5447698	5455938	Fosl1	GeneID:14283	+	4.42393	3.99392	2.78904	3.27383	1.02231	1.58618
chr8	123608374	123610779	Foxf1a	GeneID:15227	+	1.23794	1.03216	0.85209	1.10933	0.517686	1.45283
chr17	48004082	48061392	Foxp4	GeneID:74123	-	2.1698	1.91165	1.52468	1.43732	0.704343	1.42312
chr7	109371588	109386277	Frag1	GeneID:233575	+	3.62392	3.01441	2.46253	1.38761	0.861672	1.47162
chr2	31101443	31150992	Freq	GeneID:14299	+	3.45291	2.4658	2.68778	2.15134	0.756168	1.28467
chr12	71926501	72003221	Frmd6	GeneID:319710	+	1.98481	1.61755	1.63806	1.52677	0.620204	1.21168
chr11	120222848	120229485	Fscn2	GeneID:238021	+	3.2754	2.386	2.25508	1.45824	0.598194	1.45246
chr19	10057193	10059582	Fth1	GeneID:14319	+	5.50645	5.5	4.29033	3.72258	1.03871	1.28346
chr7	52713314	52715256	Ftl1	GeneID:14325	-	4.34122	5.10473	2.69932	2.85811	0.888512	1.60826
chr11	106110458	106117116	Ftsj3	GeneID:56095	-	3.5824	2.64108	2.86682	2.32957	0.817158	1.24961
chr7	87534080	87550317	Furin	GeneID:18550	-	19.1965	15.0161	15.9435	15.5639	0.895019	1.20404
chr4	135412007	135425823	Fusip1	GeneID:14105	+	3.96851	4.04048	3.2084	3.18591	0.763119	1.23691
chr7	52151505	52156176	Fuz	GeneID:70300	+	2.63779	2.49081	1.54331	1.81627	1.0105	1.70918
chr3	33919030	33968260	Fxr1h	GeneID:14359	+	2.08343	1.5389	1.59075	1.42672	0.580608	1.30971
chr11	69446473	69466799	Fxr2	GeneID:23879	+	1.6349	1.3605	1.07922	1.1837	0.708382	1.51489
chr6	117883577	117887353	Fxyd4	GeneID:108017	-	6.11898	5.5949	4.24646	2.61473	0.682719	1.44096
chr7	31817757	31827153	Fxyd5	GeneID:18301	-	3.41777	3.33459	2.00189	2.22684	0.869564	1.70727
chr9	123698628	123760687	Fyco1	GeneID:17281	-	1.4515	1.83218	2.02207	1.77241	0.749426	0.717829
chr16	32877926	32908961	Fyttd1	GeneID:69823	+	1.26639	0.94689	0.821575	0.978424	0.67718	1.54142
chr11	55283254	55314389	G3bp	GeneID:27041	+	4.82781	3.48427	3.50166	3.05463	0.805462	1.37872
chr3	94985688	95021864	Gabpb2	GeneID:213054	-	3.71962	3.12226	2.52196	1.96193	0.724014	1.47489
chr6	66985090	66987401	Gadd45a	GeneID:13197	-	1.05844	1.1526	0.811687	0.889608	0.925325	1.304
chr10	80392836	80394949	Gadd45b	GeneID:17873	+	7.95681	7.34552	10.6745	9.82394	1.29236	0.745407
chr13	51942062	51943844	Gadd45g	GeneID:23882	+	4.20963	5.03436	8.05155	7.42268	1.06529	0.522834
chr8	87356181	87359381	Gadd45gip1	GeneID:102060	+	4.68358	3.20597	2.48657	2.80895	0.92836	1.88355
chr5	108998433	109058758	Gak	GeneID:231580	-	2.23197	1.8397	1.76143	1.55587	0.69071	1.26713
chr4	135521080	135524093	Gale	GeneID:74246	+	2.02424	1.44242	1.57272	1.42424	0.957574	1.28709
chr11	115869671	115874033	Galk1	GeneID:14635	-	2.86559	2.34946	2.25	2.20968	0.537633	1.2736
chr11	116142253	116145229	Galr2	GeneID:14428	+	1.23171	1.09756	0.771343	0.945123	0.70122	1.59683
chr6	125111870	125115601	Gapdh	GeneID:14433	-	6.59375	4.99432	3.02557	3.22159	0.880683	2.17934
chr6	54987995	55029498	Gars	GeneID:353172	+	1.91775	1.85378	1.33812	1.57376	0.702351	1.43317
chr1	162965297	162968668	Gas5	GeneID:14455	+	13.1055	7.78592	7.9912	6.29326	1.20234	1.64
chr2	9778705	9799403	Gata3	GeneID:14462	-	18.6972	18.2721	14.5295	14.059	0.740364	1.28685
chr8	72432369	72520263	Gatad2a	GeneID:234366	-	1.94601	1.76459	1.43159	1.40342	0.865191	1.35934
chr3	90145576	90162042	Gatad2b	GeneID:229542	+	1.33333	1.04934	0.768	0.613335	0.660001	1.73611
chr17	24610498	24616023	Gbl	GeneID:56716	-	1.82108	1.86275	1.27451	1.30883	1.06127	1.42885
chr3	142257811	142282140	Gbp1	GeneID:14468	+	0.668674	0.803213	1.22992	1.03414	0.667673	0.543672
chr3	142283627	142300972	Gbp2	GeneID:14469	+	1.35907	1.5444	2.92149	3.1287	0.952382	0.465198
chr5	105544786	105568571	Gbp4	GeneID:17472	-	9.68233	15.0583	18.0961	23.4147	0.832484	0.535052
chr3	142193302	142213047	Gbp6	GeneID:229900	+	1.03756	1.13498	1.81807	1.83803	0.76878	0.570691
chr6	28366691	28371724	Gcc1	GeneID:74375	-	2.80407	3.43003	5.60306	5.2112	0.839692	0.500454
chr14	47773570	47809077	Gch1	GeneID:14528	-	1.39331	1.18662	2.23643	1.41338	0.752417	0.623006
chr9	77602617	77641458	Gclc	GeneID:14629	+	1.68737	1.20773	1.11249	1.049	0.603864	1.51675
chr3	121948510	121969566	Gclm	GeneID:14630	+	1.28331	1.24076	0.863384	0.767079	0.583425	1.48638
chr5	116015272	116072663	Gcn1l1	GeneID:231659	+	2.56136	2.25185	1.90193	1.76688	0.694922	1.34672
chr11	53246880	53251402	Gdf9	GeneID:14566	+	1.00531	0.952254	0.519894	0.803714	0.700265	1.93368
chr4	11631604	11641899	Gem	GeneID:14579	+	5.5009	6.32854	3.82585	4.99821	0.746858	1.43782
chr11	76024073	76031014	Gemin4	GeneID:276919	-	1.89823	1.38053	1.13053	1.34071	0.785401	1.67906
chr11	57934792	57981975	Gemin5	GeneID:216766	-	1.28947	0.933334	0.898248	0.950291	0.766081	1.43554
chr17	24830136	24833101	Gfer	GeneID:11692	-	2.16159	2.09146	1.30792	1.99695	0.798779	1.65268
chr13	43290888	43399541	Gfod1	GeneID:328232	-	2.92537	2.26577	2.43294	1.95676	0.836131	1.2024
chr6	86992844	87038365	Gfpt1	GeneID:14583	+	0.983717	0.808807	0.663449	0.778044	0.742461	1.48273
chr11	115445569	115465220	Gga3	GeneID:260302	-	2.09776	2.10718	1.65489	1.52297	0.736159	1.26762
chr7	29955229	29958952	Ggn	GeneID:243897	+	3.11363	2.71591	1.4233	1.73579	0.65341	2.18762
chr11	84645863	84684240	Ggnbp2	GeneID:217039	-	3.62787	3.0676	2.45714	2.02718	0.671775	1.47646
chr2	35255734	35316848	Ggta1	GeneID:14594	-	3.32681	3.12261	2.30023	2.52821	0.837297	1.44629
chr6	113666113	113669874	Ghrl	GeneID:58991	-	4.39093	3.71388	3.15581	2.35127	0.872524	1.39138
chr6	48689046	48693794	Gimap1	GeneID:16205	+	6.19531	5.82292	9.625	8.67448	1.26302	0.643669
chr6	48634577	48642061	Gimap4	GeneID:107526	+	4.84221	6.27292	6.34328	5.45842	1.08529	0.763361
chr6	48696196	48704199	Gimap5	GeneID:317757	+	5.04123	5.61856	7.07423	7.29897	0.837115	0.712619
chr6	48651582	48658243	Gimap6	GeneID:231931	-	3.59685	5.29054	5.4437	5.30631	1.09459	0.660736
chr6	48668620	48674635	Gimap7	GeneID:231932	+	1.64302	1.6312	2.62648	1.57919	1.23168	0.625561
chr6	48626134	48628703	Gimap9	GeneID:317758	+	4.45886	4.99051	6.7405	4.93671	1.32911	0.661502
chr7	19742474	19751476	Gipr	GeneID:381853	-	1.41006	1.01547	0.909092	0.986458	0.851063	1.55106
chr11	77306914	77321276	Git1	GeneID:216963	+	2.01023	1.69298	1.5848	1.54971	0.951755	1.26845
chr11	98843494	98844330	Gjc1	GeneID:353155	-	1.341	1.9272	2.06514	1.36781	0.785443	0.64935
chr9	114310237	114383495	Glb1	GeneID:12091	+	2.17743	1.66654	1.64	1.18653	0.809901	1.3277
chr9	61905055	61918413	Glce	GeneID:93683	-	0.77029	0.595711	0.534458	0.534458	0.572742	1.44126
chr9	20866837	20871537	Glp1	GeneID:100009600	-	2.05498	1.93979	1.60471	1.40838	0.58115	1.28059
chr12	106270899	106279120	Glrx5	GeneID:73046	+	1.54065	1.34146	0.810977	0.691056	0.747967	1.89975
chr14	35123937	35158093	Glud1	GeneID:14661	+	4.07597	2.94704	1.97007	1.37375	0.669992	2.06895
chr3	95040842	95045031	Gm128	GeneID:229588	-	7.81968	6.20765	4.01367	2.45629	0.748636	1.94826
chrX	153862671	153868258	Gm1947	GeneID:384929	+	1.84146	2	1.22683	1.36098	0.55366	1.50099
chr8	127421786	127427713	Gm505	GeneID:244666	+	3.74584	3.56057	1.78622	1.7696	0.743466	2.09707
chr2	144419801	144421101	Gm561	GeneID:228715	+	1.30797	1.35145	0.869567	1.18841	0.778987	1.50416
chr12	70678615	70684015	Gm71	GeneID:207965	-	2.23019	2.10396	1.61881	1.58416	0.883665	1.37768
chr17	46391114	46394265	Gm88	GeneID:224813	+	2.77845	2.78443	1.95509	1.53593	0.604791	1.42114
chr2	25430950	25435619	Gm996	GeneID:381353	-	2.53281	2.66667	1.76641	1.85039	0.931757	1.43388
chr9	107951621	107954267	Gmppb	GeneID:331026	+	3.91509	3.8805	3.18553	2.60377	1.22641	1.22902
chr3	107910217	107949032	Gnai3	GeneID:14679	-	2.89986	2.37914	2.05318	1.56837	0.651242	1.41238
chr4	154901559	154933376	Gnb1	GeneID:14688	+	4.03333	3.17317	2.76098	2.18293	0.841461	1.46084
chr11	48613862	48619743	Gnb2l1	GeneID:14694	+	8.49642	6.77805	6.57518	6.60621	0.930788	1.2922
chr19	8911419	8913736	Gng3	GeneID:14704	-	3.30194	2.48701	2.31494	1.61039	0.97078	1.42637
chr3	146162800	146168507	Gng5	GeneID:14707	+	5.4541	4.76087	4.1401	4.20531	0.731884	1.31739
chr14	45996096	46008471	Gnpnat1	GeneID:54342	-	1.34244	1.26527	0.763665	0.860129	0.570741	1.75789
chr14	68364403	68367348	Gnrh1	GeneID:14714	+	2.68196	2.18043	2.07951	1.67278	0.639141	1.28971
chr6	142335763	142352378	Golt1b	GeneID:66964	+	2.61589	2.81457	1.88874	1.88742	0.649008	1.38499
chr2	70499633	70529800	Gorasp2	GeneID:70231	+	2.62054	2.31834	2.07215	1.7258	0.729202	1.26465
chr10	51200485	51206025	Gp49a	GeneID:14727	+	7.23716	8.2445	11.8777	11.8778	0.630805	0.609306
chr6	87728130	87729756	Gp9	GeneID:54368	+	2.12937	1.76224	1.37063	1.1014	0.479022	1.55357
chr3	87847046	87859910	Gpatc4	GeneID:66614	+	2.12716	1.95605	1.66405	1.7033	0.747251	1.2783
chr15	99548024	99555439	Gpd1	GeneID:14555	+	2.06424	1.87795	1.51392	1.37687	0.719488	1.36351
chr2	57090708	57220023	Gpd2	GeneID:14571	+	1.36717	1.15739	0.950186	0.902479	0.6022	1.43884
chr7	34987177	35015281	Gpi1	GeneID:14751	-	1.55745	1.15799	1.07271	1.07271	0.541291	1.45188
chr13	25035021	25083805	Gpld1	GeneID:14756	+	2.04488	2.30397	3.12728	2.39943	0.742612	0.653887
chrX	162676904	162826920	Gpm6b	GeneID:14758	+	1.57851	1.59293	1.03859	0.954908	0.559008	1.51986
chr12	114089087	114099127	Gpr132	GeneID:56696	-	3.10564	2.5173	2.24226	2.03279	0.921678	1.38505
chr6	124808462	124813935	Gpr162	GeneID:14788	-	1.08128	1.03448	0.588669	0.908866	0.480294	1.83682
chr14	122310656	122314996	Gpr18	GeneID:110168	-	1.93531	1.74933	2.57952	2.62803	1.04313	0.750262
chr1	138155988	138157477	Gpr25	GeneID:383563	-	0.893618	1.55319	1.43972	1.26596	0.730497	0.620689
chr4	132765255	132768422	Gpr3	GeneID:14748	-	2.44311	2.07186	1.86527	1.88024	0.778443	1.30979
chr19	11011650	11017001	Gpr44	GeneID:14764	+	1.76427	2.02233	2.19603	2.13399	0.74938	0.80339
chr1	87836112	87857630	Gpr55	GeneID:227326	-	1.07379	1.00881	0.629958	0.617841	0.72687	1.70454
chr12	102114895	102126091	Gpr68	GeneID:238377	-	6.88034	5.60684	4.73162	3.98462	0.931623	1.45412
chr11	54716452	54723879	Gpx3	GeneID:14778	+	1.83726	2.03212	1.05996	1.43469	0.599572	1.73333
chr7	31915146	31936069	Gramd1a	GeneID:52857	-	3.95051	4.02024	5.11249	5.74016	1.01237	0.772718
chr9	40105492	40263349	Gramd1b	GeneID:235283	-	5.25445	3.97329	4.29663	3.50948	0.699496	1.22292
chr15	80453913	80480728	Grap2	GeneID:17444	+	2.01025	2.13047	2.82479	2.10997	0.886297	0.711645
chr11	98308148	98316687	Grb7	GeneID:14786	+	1.70518	1.90438	2.6255	2.14143	0.956177	0.649468
chr6	124689201	124691097	Grcc10	GeneID:14790	-	4.17966	3.69831	2.98983	2.79322	1.2983	1.39796
chr10	79433469	79439935	Grin3b	GeneID:170483	+	2.18764	2.24028	1.74599	1.74828	0.640731	1.25295
chr9	106546755	106558434	Grm2	GeneID:108068	-	0.725	0.949999	0.413333	0.483332	0.538332	1.75403
chr5	36807834	36816726	Grpel1	GeneID:17713	+	2.55361	2.36647	2.02339	1.95712	0.877191	1.26204
chr18	61872078	61885985	Grpel2	GeneID:17714	-	1.45224	1.13134	1.00746	1.18507	0.688058	1.44148
chr7	53080600	53086146	Grwd1	GeneID:101612	-	2.77262	2.62102	3.467	3.49878	0.586798	0.799717
chr8	123012766	123105277	Gse1	GeneID:382034	+	1.64588	1.63084	1.13276	1.10716	0.743763	1.45298
chr16	38089087	38246165	Gsk3b	GeneID:56637	+	1.42263	1.30735	0.90591	0.836895	0.658046	1.57039
chr2	35137960	35163412	Gsn	GeneID:227753	+	3.61785	2.93986	1.97963	1.47042	0.779823	1.82754
chr16	11220492	11254089	Gspt1	GeneID:14852	-	2.41712	2.04124	1.87471	1.99688	0.69494	1.28933
chr7	54051473	54079167	Gtf2h1	GeneID:14884	+	2.20073	2.17711	1.70118	1.77838	0.694824	1.29365
chr7	132784468	132851202	Gtf3c1	GeneID:233863	-	2.87074	3.2878	3.58897	2.72598	0.836709	0.79988
chr5	31458379	31482517	Gtf3c2	GeneID:71752	-	2.23232	1.76768	1.78586	1.74848	0.696969	1.25
chr2	28681095	28695806	Gtf3c4	GeneID:269252	-	1.43885	1.00576	1.17698	1.1036	0.768344	1.22249
chr17	47522342	47529916	Guca1b	GeneID:107477	+	1.21186	1.01059	0.764829	0.896184	0.635594	1.58449
chr5	130464891	130478698	Gusb	GeneID:110006	-	1.3883	1.11394	0.787107	0.757121	0.745125	1.7638
chrX	82947276	83022158	Gyk	GeneID:14933	-	0.742138	0.776699	0.472233	0.489321	0.52039	1.57155
chr7	52690209	52711987	Gys1	GeneID:14936	+	1.84498	2.26419	1.18996	1.42358	0.762008	1.55045
chr13	113884035	113891189	Gzma	GeneID:14938	-	2.29847	3.09369	7.35729	6.2854	0.740743	0.312408
chr14	56877693	56881097	Gzmb	GeneID:14939	-	10.7163	10.4093	17.5	14.655	0.789475	0.612364
chr10	79151765	79158005	Gzmm	GeneID:16904	+	3.25349	2.75349	1.68372	1.62791	0.765116	1.93232
chr6	136756845	136758595	H2afj	GeneID:232440	+	3.68965	3.46552	2.54483	2.84138	1.01724	1.44986
chr9	44142798	44144160	H2afx	GeneID:15270	+	1.98921	1.72302	1.33093	1.69064	0.856118	1.4946
chr17	34162980	34165002	H2-Ke6	GeneID:14979	-	3.85284	3.41471	2.87291	2.42475	1.10703	1.34109
chr17	36421226	36423366	H2-M10.2	GeneID:333715	-	2.16225	1.60927	1.56291	1.32782	0.609271	1.38348
chr17	36166922	36169646	H2-T23	GeneID:15040	-	2.52336	2.57944	3.79751	3.3458	0.669783	0.664479
chr8	109394142	109406802	Has3	GeneID:15118	+	1.89699	1.30586	1.25515	0.980983	0.801899	1.51136
chr11	46268437	46294757	Havcr2	GeneID:171285	+	2.39981	2.46408	4.55293	3.4518	0.855385	0.527092
chr3	89799379	89802608	Hax1	GeneID:23897	-	2.88393	2.47916	2.03869	1.8006	0.65476	1.4146
chr18	36664586	36675428	Hbegf	GeneID:15200	-	6.63937	5.54355	3.8554	5.1568	0.878049	1.7221
chrX	71188134	71211654	Hcfc1	GeneID:15161	-	2.87628	2.63402	2.14948	2.01546	0.685565	1.33813
chr7	31202731	31204873	Hcst	GeneID:23900	-	1.57947	1.7351	1.93046	2.27152	0.834436	0.818183
chr4	129193348	129219890	Hdac1	GeneID:433759	-	0.767134	1.04225	0.925819	0.812206	0.71831	0.828601
chr10	36694350	36721694	Hdac2	GeneID:15182	+	1.66606	1.22936	0.811928	0.706422	0.701833	2.05198
chr15	97623112	97662102	Hdac7a	GeneID:56233	-	2.3088	1.97868	1.3033	1.40784	0.846627	1.7715
chr7	87488023	87490983	Hddc3	GeneID:68695	+	1.09756	2.39329	1.57927	1.31098	0.631097	0.694981
chr7	89026142	89079345	Hdgfrp3	GeneID:29877	-	1.00158	0.949948	0.706008	0.832982	0.61644	1.41865
chr1	95302517	95375385	Hdlbp	GeneID:110611	-	2.1922	1.8663	1.63191	1.43533	0.713091	1.34333
chr8	90661784	90695851	Heatr3	GeneID:234549	+	1.34231	1.14769	0.925386	1.00539	0.648462	1.45054
chr19	36629270	36695618	Hectd2	GeneID:226098	+	1.95583	1.32179	1.57471	1.03768	0.565181	1.24202
chr19	39005480	39042767	Hells	GeneID:15201	+	0.785865	0.750892	0.528194	0.481798	0.665238	1.48784
chr11	120329005	120345293	Hgs	GeneID:15239	+	1.76344	1.50806	1.24193	1.43279	0.779569	1.41992
chr11	74978070	74983021	Hic1	GeneID:15248	-	3.03333	2.66923	1.87436	2.12051	1.09744	1.61833
chr9	121757681	121766744	Higd1a	GeneID:56295	-	1.95954	2.03854	1.46821	1.1368	0.911367	1.33465
chr13	54691592	54692508	Higd2a	GeneID:67044	+	2.76137	2.63258	1.98106	2.47727	0.761365	1.39388
chr11	54679940	54683998	Hint1	GeneID:15254	+	2.88674	2.69337	2.34806	2.52763	0.621547	1.22941
chr5	65928500	65990228	Hip2	GeneID:53323	+	1.78373	1.48105	1.24076	1.18762	0.700093	1.43761
chr3	103547594	103595102	Hipk1	GeneID:15257	-	1.65291	1.05639	1.03023	0.953487	0.754069	1.6044
chr6	38647905	38825952	Hipk2	GeneID:15258	-	2.65891	2.6358	1.99896	2.06328	0.889811	1.33014
chr2	104269921	104334401	Hipk3	GeneID:15259	-	1.96222	1.50933	1.044	1.05911	0.682666	1.87952
chr16	18876843	18970402	Hira	GeneID:15260	+	1.10636	0.99557	0.760053	0.855016	0.665082	1.45564
chr13	21871752	21872423	Hist1h1b	GeneID:56702	-	1.87891	1.94922	2.30468	2.62891	0.859376	0.815256
chr13	23830676	23832235	Hist1h1c	GeneID:50708	+	6.27465	8.98239	8.77111	11.9225	1.15845	0.715377
chr13	23787680	23788591	Hist1h1t	GeneID:107970	+	1.96969	1.79546	1.64015	2.34848	0.988637	1.20092
chr13	23625780	23626172	Hist1h2af	GeneID:319173	+	0.907257	1.29032	1.17742	1.33468	0.766127	0.770548
chr13	23836911	23837390	Hist1h3c	GeneID:319148	-	3.088	4.82	3.792	6.948	1.2	0.814347
chr13	23653824	23654234	Hist1h3e	GeneID:319151	-	1.06049	1.43548	1.6129	1.27016	0.810485	0.657502
chr13	21874784	21875266	Hist1h3i	GeneID:319153	-	2.008	2.26	2.5	2.812	1.08	0.803201
chr13	23790007	23790318	Hist1h4c	GeneID:319155	-	2.03673	1.86122	1.65306	2.46939	0.873472	1.2321
chr13	23643201	23643512	Hist1h4f	GeneID:319157	-	0.946938	1.32653	1.40816	1.22449	0.751019	0.672463
chr13	42147390	42280395	Hivep1	GeneID:110521	+	2.29713	1.98611	1.65232	1.59881	0.66348	1.39025
chr4	119487283	119808016	Hivep3	GeneID:16656	+	1.93722	1.6433	1.51959	1.403	0.725289	1.27483
chr10	61732610	61842631	Hk1	GeneID:15275	-	1.91072	1.94529	2.40936	2.21067	0.696516	0.793042
chr9	44144431	44152258	Hmbs	GeneID:15288	-	1.625	1.52083	1.14375	1.36042	0.885419	1.42077
chr17	27693527	27700616	Hmga1	GeneID:15361	+	4.98687	4.45076	3.1291	3.7965	1.00438	1.59371
chr5	149858803	149864613	Hmgb1	GeneID:15289	-	2.79856	2.65947	1.84652	2.03837	0.772181	1.51559
chr8	59990673	59993284	Hmgb2	GeneID:97165	+	1.65615	2.22397	1.05363	1.54574	0.804419	1.57185
chr16	96343195	96349332	Hmgn1	GeneID:15312	-	1.1733	1.21546	0.807961	0.735363	0.679156	1.45218
chr8	77617521	77624484	Hmox1	GeneID:15368	+	1.68433	1.53422	0.87417	1.09272	0.812365	1.92677
chr17	25079415	25097568	Hn1l	GeneID:52009	-	1.22291	1.29265	0.743463	0.927772	0.762143	1.64489
chr15	103070863	103075386	Hnrpa1	GeneID:15382	+	11.8833	10.4615	9.68172	10.1751	0.870025	1.2274
chr14	52694474	52723657	Hnrpc	GeneID:15381	-	7.87795	6.59285	5.91194	5.23104	0.707062	1.33255
chr6	117856835	117875637	Hnrpf	GeneID:98758	+	8.04739	6.91495	6.43378	5.98421	0.778856	1.2508
chr7	29595932	29607263	Hnrpl	GeneID:15388	+	8.28014	7.19864	4.47538	4.14261	0.955855	1.85015
chr17	80428827	80461674	Hnrpll	GeneID:72692	-	2.76307	1.99446	1.73138	1.42631	0.625199	1.59588
chr1	180259446	180267843	Hnrpu	GeneID:51810	-	8.51405	6.55422	7.07831	6.39358	0.943775	1.20284
chr19	8893891	8908632	Hnrpul2	GeneID:68693	+	2.51006	1.93966	1.61782	1.32184	1.06034	1.55151
chr8	27142362	27229486	Hook3	GeneID:320191	-	1.00845	0.938134	0.701489	0.695741	0.584856	1.43758
chr4	137772577	137799075	Hp1bp3	GeneID:15441	+	1.66698	1.38758	1.14581	0.972717	0.713078	1.45485
chrX	148436439	148438985	Hsd17b10	GeneID:15108	+	1.08571	0.84127	0.758729	0.914287	0.434919	1.43096
chr5	150419420	150438890	Hsp110	GeneID:15505	-	3.67062	2.41825	2.39099	1.85427	0.768957	1.53519
chr17	45704727	45710210	Hsp90ab1	GeneID:15516	-	15.1352	13.2089	11.8157	10.4447	0.859954	1.28094
chr10	86153586	86168189	Hsp90b1	GeneID:22027	-	2.43497	1.90174	1.7052	1.52312	1.03324	1.42797
chr17	35106304	35109101	Hspa1a	GeneID:193740	-	0.696596	0.953561	0.371518	0.356038	0.634674	1.875
chr17	35093374	35096183	Hspa1b	GeneID:15511	-	1.2322	1.30031	0.665636	0.857587	0.820436	1.85116
chr17	35109648	35116173	Hspa1l	GeneID:15482	+	1.05467	1.02278	0.646924	0.979498	0.728928	1.63029
chr11	53073316	53113981	Hspa4	GeneID:15525	-	3.87782	2.63081	2.75963	2.31673	0.804782	1.4052
chr9	40609356	40613282	Hspa8	GeneID:15481	+	8.35475	7.01396	6.84078	6.98604	0.854749	1.22132
chr18	35097085	35113977	Hspa9	GeneID:15526	-	4.82044	3.78637	3.66842	3.30538	0.943643	1.31404
chr11	100575243	100575890	Hspb9	GeneID:75482	+	1.92187	2.42188	2.35938	2.30078	0.867186	0.814568
chr16	35770472	35828548	Hspbap1	GeneID:66667	+	1.06195	1.04	0.520977	0.589268	0.711217	2.03838
chr1	55134679	55144689	Hspd1	GeneID:15510	-	4.64781	3.27189	3.61861	4.06022	0.757302	1.28442
chr1	55145161	55148150	Hspe1	GeneID:15528	+	3.00304	2.26747	2.35866	3.04863	0.911853	1.2732
chr19	5603418	5610029	Htatip	GeneID:81601	-	2.32579	2.09276	1.60407	1.87783	0.830318	1.44993
chr16	18248976	18253595	Htf9c	GeneID:15547	+	3.39737	3.3079	2.56842	2.40526	0.905261	1.32275
chr9	81524999	81526159	Htr1b	GeneID:15551	-	2.875	2.06618	1.98529	2.28309	0.702206	1.44815
chr1	87995612	88008545	Htr2b	GeneID:15559	-	1.74375	1.59844	1.12188	1.21875	0.668748	1.55432
chr4	138617324	138630704	Htr6	GeneID:15565	-	1.03981	0.917305	0.719755	0.756509	0.554363	1.44468
chrX	148237870	148369435	Huwe1	GeneID:59026	+	2.40212	1.96388	1.98689	1.6968	0.57741	1.20899
chr5	122659746	122692306	Hvcn1	GeneID:74096	+	1.35514	1.42059	0.962492	0.919392	0.925778	1.40795
chr14	26279681	26280610	I920194n01	GeneID:328364	+	1.19318	1.70454	2.11742	1.69697	0.87121	0.563508
chr4	128735195	128761770	Ibrdc3	GeneID:75234	+	11.697	10.5985	6.95309	6.82551	0.987807	1.68227
chr9	20833817	20834975	Icam4	GeneID:78369	+	3.43382	4.5	2.70956	3.39338	0.882353	1.2673
chr9	20836534	20843480	Icam5	GeneID:15898	+	1.83849	2.23451	1.24336	1.70796	0.805311	1.47865
chr1	61034767	61055963	Icos	GeneID:54167	+	7.16147	7.2461	11.824	9.59804	0.827392	0.605671
chr12	25778664	25780933	Id2	GeneID:15902	-	13.2875	15.4509	10.5621	13.0033	0.852942	1.25804
chr4	135699737	135701302	Id3	GeneID:15903	+	0.943664	1.05986	1.49648	1.17253	0.809861	0.630589
chrX	71024302	71032236	Idh3g	GeneID:15929	-	1.41822	1.24431	0.939958	0.817804	0.724636	1.50881
chr13	8952109	8960181	Idi2	GeneID:320581	+	0.446722	0.684425	0.59836	0.5	0.184427	0.746578
chr8	87183450	87186747	Ier2	GeneID:15936	-	8.55621	11.0384	11.7071	14.2042	1.42308	0.73086
chr11	48900557	48910473	Ifi47	GeneID:15953	+	5.5156	6.13578	10.7486	9.63303	1.06789	0.513144
chr7	148140738	148141860	Ifitm2	GeneID:80876	-	4.23333	4.13333	2.83333	2.42963	0.82222	1.49412
chr7	148195489	148196643	Ifitm3	GeneID:66141	-	1.45756	1.95572	0.656828	1.12915	0.87085	2.2191
chr7	148134861	148136138	Ifitm5	GeneID:73835	-	3.98909	4.71636	2.73454	2.61454	0.923634	1.45878
chr16	91485494	91507682	Ifnar1	GeneID:15975	+	1.58127	1.02799	1.05705	0.97309	0.705059	1.49593
chr10	19311764	19330031	Ifngr1	GeneID:15979	+	1.17246	1.2531	1.99628	1.40199	0.738214	0.587321
chr16	91547339	91564252	Ifngr2	GeneID:15980	+	1.89791	1.79843	1.10602	1.2055	0.818064	1.71598
chr9	107490049	107495369	Ifrd2	GeneID:15983	+	1.74627	1.54975	2.26119	2.0199	0.81841	0.772279
chr11	78349938	78354975	Ift20	GeneID:55978	+	1.43766	1.43511	0.951653	1.13486	0.699746	1.5107
chr11	58013058	58021093	Igtp	GeneID:16145	+	6.3786	7.08848	10.4548	10.1688	1.01029	0.610115
chr9	107904979	107951113	Ihpk1	GeneID:27399	+	1.4192	1.38819	0.956471	0.886107	0.737629	1.48379
chr9	108698325	108708664	Ihpk2	GeneID:76500	+	1.46058	1.20609	1.01613	0.903223	0.849463	1.43739
chr18	60549449	60552288	Iigp1	GeneID:60440	+	0.694446	1.15741	1.78395	1.59259	0.462964	0.389274
chr11	11586216	11672929	Ikzf1	GeneID:22778	+	5.70221	5.12597	7.15824	5.98642	0.965364	0.796595
chr11	98326007	98407345	Ikzf3	GeneID:22780	-	2.59633	2.43644	4.62009	3.50378	0.903135	0.561965
chr10	128069471	128083049	Ikzf4	GeneID:22781	-	2.65909	2.98484	3.5606	3.18181	0.704544	0.746808
chr1	132916424	132921547	Il10	GeneID:16153	+	22.4708	22.5114	17.7722	16.6304	1.06076	1.26438
chr9	45061922	45077229	Il10ra	GeneID:16154	-	3.66246	4.67087	5.48179	6.2577	1.0098	0.668115
chr8	73332393	73345321	Il12rb1	GeneID:16161	+	3.22222	2.23161	1.94679	1.71048	0.773081	1.65515
chr11	53444826	53448204	Il13	GeneID:16163	-	10.7302	6.85044	3.56891	2.85044	0.96774	3.00658
chr1	40572208	40606150	Il18rap	GeneID:16174	+	1.60031	2.06404	3.06327	2.95139	0.713735	0.522419
chr2	129125346	129135708	Il1a	GeneID:16175	-	1.52952	1.26118	0.867622	0.805008	0.681575	1.76289
chr3	37019644	37024875	Il2	GeneID:16183	-	2.92732	1.01504	2.00501	1.67418	0.669171	1.46
chr3	37121681	37131540	Il21	GeneID:60505	-	10.3665	6.10497	3.70902	3.19521	0.524863	2.79495
chr7	132746991	132777084	Il21r	GeneID:60504	+	6.56462	6.10204	9.09014	7.08674	1.06462	0.72217
chr10	127733196	127735140	Il23a	GeneID:83430	-	1.625	2.14865	2.19256	1.68919	0.692567	0.741143
chr1	132778651	132782573	Il24	GeneID:93672	-	19.9414	13.3212	15.6927	12.7961	1.13687	1.27074
chr11	54078587	54080781	Il3	GeneID:16187	-	6.82566	6.28947	4.10197	5.24671	0.76645	1.66399
chr5	123930166	123932110	Il31	GeneID:76399	-	1.53716	1.45608	1.94256	1.64527	0.692566	0.791306
chr11	53425970	53432167	Il4	GeneID:16189	-	19.0652	11.8042	7.46853	5.82518	0.881119	2.55274
chr7	52091659	52096179	Il4i1	GeneID:14204	+	1.48807	1.39257	0.75862	1.03979	0.949604	1.96154
chr7	132695796	132722988	Il4ra	GeneID:16190	+	18.3695	18.8175	24.1263	19.9465	1.19539	0.761392
chr11	53534296	53538605	Il5	GeneID:16191	+	5.22432	2.83243	0.73243	0.991892	0.824326	7.13286
chr13	113254317	113297049	Il6st	GeneID:16195	+	2.45958	1.97263	3.63462	2.64226	0.795037	0.676709
chr15	9435914	9459613	Il7r	GeneID:16197	-	9.78481	8.54405	7.88934	6.24488	0.759219	1.24026
chr9	56785307	56786205	Imp3	GeneID:102462	+	1.14068	1.46388	1.94677	1.52091	0.984792	0.585937
chr9	108462832	108467904	Impdh2	GeneID:23918	+	4.28172	3.17259	2.95685	3.20305	1.04061	1.44807
chr13	16106308	16119044	Inhba	GeneID:16323	+	16.812	7.8594	8.66035	5.68089	0.597158	1.94126
chr2	119198778	119303365	Inoc1	GeneID:68142	-	2.20177	1.68607	1.69634	1.53139	0.689497	1.29795
chr8	84239099	84646460	Inpp4b	GeneID:234515	+	3.33552	3.37216	5.19322	4.25037	0.638642	0.642284
chr7	146575009	146765544	Inpp5a	GeneID:212111	+	2.07496	2.24313	1.15266	1.09499	0.729887	1.80014
chr4	124419122	124478755	Inpp5b	GeneID:16330	+	1.62554	1.43878	0.946167	0.915673	0.721295	1.71802
chr2	26251769	26264708	Inpp5e	GeneID:64436	-	3.54219	3.57187	2.64375	2.36719	0.773438	1.33984
chr4	11126305	11181376	Ints8	GeneID:72656	-	1.29857	1.12986	0.927914	0.830775	0.685072	1.39945
chr14	56244466	56254515	Ipo4	GeneID:75751	-	1.89071	1.37523	1.40255	1.30966	0.642987	1.34805
chr7	117161939	117198628	Ipo7	GeneID:233726	+	3.09407	2.13531	2.15919	1.76121	0.712011	1.43298
chr4	129292861	129296337	Iqcc	GeneID:230767	-	1.75	1.04651	1.04942	0.930233	0.770348	1.66759
chr7	87857667	87948180	Iqgap1	GeneID:29875	-	2.17298	1.92297	1.31821	1.2784	0.865862	1.64843
chr11	53583580	53590825	Irf1	GeneID:16362	+	25.8225	33.3312	34.3074	34.2143	1.04978	0.75268
chr6	29476733	29487319	Irf5	GeneID:27056	+	2.25265	2.47527	1.72262	1.74912	0.985868	1.30769
chr8	123260276	123280594	Irf8	GeneID:15900	+	3.69195	3.63793	6.17242	5.97012	0.92529	0.598138
chr11	57997345	58003700	Irgb10	GeneID:631323	+	2.85714	3.30415	7.62442	6.94701	0.926265	0.374736
chr11	48678751	48684848	Irgm	GeneID:15944	-	7.51643	10.9578	17.7253	20.4883	1.09859	0.42405
chr9	58004076	58006949	Islr	GeneID:26968	-	6.19077	6.17231	1.88308	1.77539	0.640002	3.28758
chr7	134439862	134477412	Itgal	GeneID:16408	+	2.06743	1.93825	1.69766	1.69127	0.812634	1.21781
chr2	83564672	83643964	Itgav	GeneID:16410	+	9.24143	6.56027	7.13195	5.00222	0.738668	1.29578
chrX	98644448	98648880	Itgb1bp2	GeneID:26549	+	1.87968	1.28877	0.935827	1.02139	0.294117	2.00858
chr15	102046428	102062317	Itgb7	GeneID:16421	-	1.25956	1.05875	0.683062	0.95355	0.8306	1.84399
chr11	46138652	46203017	Itk	GeneID:16428	-	21.4379	21.9159	27.1798	22.6818	0.984867	0.788745
chr1	87791140	87805267	Itm2c	GeneID:64294	+	2.90251	2.82422	2.34269	2.35155	0.740027	1.23897
chr2	130493577	130507350	Itpa	GeneID:16434	+	1.34835	1.03153	0.825826	1.12462	0.522524	1.63273
chr1	153191628	153211575	Ivns1abp	GeneID:117198	+	3.7858	2.75786	2.66007	2.51339	0.820719	1.4232
chr4	100824579	100937887	Jak1	GeneID:16451	-	1.82706	2.04926	2.55773	2.30721	0.795287	0.714331
chr19	29326318	29387570	Jak2	GeneID:16452	+	23.9856	19.2448	29.5472	21.2187	0.860863	0.811771
chr1	136456772	136529454	Jarid1b	GeneID:75605	+	2.04826	1.80295	1.28201	1.26566	0.662146	1.5977
chrX	148667815	148708339	Jarid1c	GeneID:20591	+	2.66378	2.19507	1.93742	1.59121	0.606526	1.37491
chr13	44826272	45016350	Jarid2	GeneID:16468	+	6.33862	6.46753	5.16826	5.20048	0.757572	1.22645
chr11	116698746	116704763	Jmjd6	GeneID:107817	-	2.22695	2.16076	1.73995	1.84397	0.905439	1.27989
chr15	79504683	79518249	Josd1	GeneID:74158	-	2.33839	2.06677	1.61305	1.63126	0.895295	1.44967
chr9	15110704	15116548	Josd3	GeneID:75316	+	8.2201	6.4976	5.36124	4.69139	0.921052	1.53324
chr10	80271246	80276240	Jsrp1	GeneID:71912	-	2.44757	2.51151	1.54987	1.71867	0.629158	1.57921
chr5	144663573	144670687	Jtv1	GeneID:231872	-	2.08297	1.9869	1.70742	1.65939	0.810043	1.21995
chr14	55186309	55196253	Jub	GeneID:16475	-	1.19963	1.21246	0.7674	0.631866	0.838825	1.56324
chr8	87500831	87502647	Junb	GeneID:16477	-	15.5617	16.1541	22.5651	21.5993	1.47261	0.689633
chr8	73222848	73224515	Jund1	GeneID:16478	+	6.81881	10.0976	9.61324	8.94773	1.08362	0.709315
chr2	90744943	90750717	Kbtbd4	GeneID:67136	+	2.59856	2.13942	1.40625	1.85817	0.723559	1.84786
chr6	72791108	72849973	Kcmf1	GeneID:74287	-	2.35084	1.99856	1.88626	1.69879	0.693977	1.2463
chr4	151764853	151851588	Kcnab2	GeneID:16498	-	1.02071	1.09436	0.724033	0.765446	0.699934	1.40975
chr14	20959280	21001004	Kcnk5	GeneID:16529	-	5.55231	4.30345	4.00975	3.5731	0.764133	1.3847
chr19	5704476	5707101	Kcnk7	GeneID:16530	+	3.347	2.19243	1.48896	1.11041	0.630915	2.24788
chr7	25155282	25170228	Kcnn4	GeneID:16534	+	4.71937	2.67236	2.5755	1.97721	0.800571	1.83241
chr14	103375798	103381854	Kctd12	GeneID:239217	-	1.40706	1.57412	2.47529	2	0.809413	0.568442
chr7	53128210	53139096	Kdelr1	GeneID:68137	+	1.19791	1.01216	0.659722	0.817709	0.749998	1.81579
chr5	144165505	144182947	Kdelr2	GeneID:66913	+	2.01282	1.77692	1.34872	1.36154	0.764103	1.49239
chr15	79346898	79358169	Kdelr3	GeneID:105785	+	4.57143	3.68028	2.96429	2.7483	0.690478	1.54217
chr9	21034511	21043257	Keap1	GeneID:50868	-	2.11002	1.80943	1.56188	1.35953	0.74067	1.35095
chr11	70516302	70542381	Kif1c	GeneID:16562	+	1.08667	1.24762	0.620001	0.728572	0.700952	1.75269
chr11	53380881	53417746	Kif3a	GeneID:16568	+	1.73829	1.33237	0.96972	0.96972	0.769285	1.79256
chr18	6202209	6241498	Kif5b	GeneID:16573	-	2.63773	2.38209	2.13055	1.93712	0.632945	1.23805
chr2	10002239	10014328	Kin	GeneID:16588	+	1.15334	1.14192	0.714519	0.933115	0.717783	1.61416
chr5	65739650	65775242	Klb	GeneID:83379	+	1.22478	0.942879	0.787091	0.767803	0.682493	1.55608
chr15	38224168	38230462	Klf10	GeneID:21847	-	2.62731	2.01389	2.11574	2.92824	0.865739	1.2418
chr10	80029866	80040041	Klf16	GeneID:118445	-	2.3924	1.69259	1.39602	1.58227	0.999999	1.71373
chr8	74842932	74845248	Klf2	GeneID:16598	+	1.77272	1.99026	2.43506	1.9513	1.09415	0.728
chr17	46811503	46817853	Klhdc3	GeneID:71765	-	1.97004	1.56452	1.2235	1.3318	0.935485	1.61017
chr11	100323926	100334096	Klhl11	GeneID:217194	-	2.40687	2.35262	1.69078	1.14647	0.795657	1.42353
chr4	88364196	88368412	Klhl9	GeneID:242521	-	1.27248	1.10354	0.727522	0.65395	0.70572	1.74906
chr6	38576660	38587239	Klrg2	GeneID:74253	-	2.68021	3.12721	1.75089	2.00883	0.772087	1.53077
chr11	97021024	97049206	Kpnb1	GeneID:16211	-	3.54481	2.81183	2.51972	2.2061	0.759855	1.40683
chr6	71222013	71235313	Krcc1	GeneID:57896	+	1.76651	1.38863	1.19048	1.41321	0.714287	1.48387
chr5	31554089	31555570	Krtcap3	GeneID:69815	+	1.70922	1.51064	1.08865	1.13475	0.847516	1.57003
chr11	78828304	78959856	Ksr1	GeneID:16706	-	2.95237	3.02761	3.88472	3.22526	0.895996	0.759995
chr2	179911078	179960564	Lama5	GeneID:16776	-	5.58474	5.33501	3.94051	3.19866	0.773287	1.41726
chr8	13159135	13175338	Lamp1	GeneID:16783	+	1.31806	1.25067	0.925875	0.902964	0.769539	1.42358
chr12	8928113	8945548	Laptm4a	GeneID:17775	+	1.96154	1.44872	1.35256	1.36923	0.753847	1.45024
chr4	130467180	130492054	Laptm5	GeneID:16792	+	2.92201	2.54097	1.58835	1.69299	0.89931	1.83965
chr13	9093151	9172355	Larp5	GeneID:217980	+	1.95721	1.72261	1.62966	1.47067	0.724456	1.20099
chr8	72839686	72855486	Lass1	GeneID:93898	+	2.05487	1.62552	1.56516	1.16049	0.5679	1.31288
chr3	95119174	95127492	Lass2	GeneID:76893	+	2.63838	2.4404	1.73536	2.0202	0.917173	1.52037
chr2	68699614	68949347	Lass6	GeneID:241447	+	0.741543	0.738186	0.482586	0.529228	0.62612	1.5366
chr5	135076135	135090893	Lat2	GeneID:56743	-	2.84505	2.72597	2.23242	1.8264	0.713054	1.27442
chr10	7401007	7433314	Lats1	GeneID:16798	+	2.19759	1.86506	1.63133	1.68915	0.567872	1.34712
chr4	129225602	129235616	Lck	GeneID:16818	-	2.43066	2.33759	1.96168	1.42154	0.71168	1.23907
chr19	41624129	41634271	Lcor	GeneID:212391	+	1.53261	0.918478	1.07065	1.01449	0.590579	1.43147
chr5	46090935	46248745	Lcorl	GeneID:209707	-	0.820786	0.801818	0.548675	0.569964	0.52545	1.49594
chr14	80037500	80061977	Lect1	GeneID:16840	-	0.817	0.834001	0.520001	0.623001	0.574998	1.57115
chr3	130813389	130926252	Lef1	GeneID:16842	+	2.4269	2.14434	1.77538	1.79585	0.732856	1.36697
chr7	3611709	3617442	Leng1	GeneID:69757	-	2.61928	2.09638	1.88434	1.22892	0.619275	1.39003
chr7	4088658	4099775	Leng8	GeneID:232798	+	3.01029	2.36707	2.247	2.04117	0.864493	1.33969
chr7	4099785	4101474	Leng9	GeneID:243813	-	3.73958	3.08333	2.73959	2.51736	0.836804	1.36502
chr15	78757155	78760895	Lgals1	GeneID:16852	+	1.88636	1.47727	1.30682	1.29546	0.943185	1.44348
chr14	47993593	48005835	Lgals3	GeneID:16854	+	2.68123	2.29774	1.17314	1.1877	0.655339	2.28552
chr11	118254066	118263245	Lgals3bp	GeneID:19039	-	2.36973	2.69541	3.01724	2.84483	0.911879	0.785396
chr7	29649405	29651303	Lgals7	GeneID:16858	+	2.11186	1.84067	1.35932	1.32204	0.962712	1.55361
chr1	133049813	133068811	Lgtn	GeneID:16865	+	3.39084	2.79373	2.3836	2.13872	0.579011	1.42257
chr7	52676316	52677224	Lhb	GeneID:16866	+	1.30681	0.662879	0.51894	0.871212	0.712122	2.51824
chr11	82594637	82617776	Lig3	GeneID:16882	+	2.0073	1.85178	1.60751	1.58142	0.66284	1.2487
chr7	3664134	3671984	Lilrb3	GeneID:18733	-	3.44075	3.18919	2.83576	2.39085	0.488566	1.21334
chr10	51210781	51216419	Lilrb4	GeneID:14728	+	4.84223	5.80825	6.57282	7.03641	0.575242	0.736706
chr9	123387824	123430635	Limd1	GeneID:29806	+	2.25111	1.99809	1.35092	1.47107	0.790845	1.66636
chr7	52623261	52625934	Lin7b	GeneID:22342	-	3.30408	3	2.46709	2.74608	0.8558	1.33926
chr2	109731035	109741094	Lin7c	GeneID:22343	+	2.15637	1.54	1.46364	1.36182	0.656365	1.47329
chr13	55445194	55464144	Lman2	GeneID:66890	-	2.55194	2.25121	2.12077	1.76932	0.675119	1.20331
chr16	33062607	33125745	Lmln	GeneID:239833	+	1.59919	1.40625	1.11232	1.12183	0.613679	1.43771
chr10	80364108	80380990	Lmnb2	GeneID:16907	-	1.07995	0.760157	0.674966	0.716907	0.917429	1.6
chrX	7235659	7245312	Lmo6	GeneID:54630	+	1.51769	1.44693	1.06518	1.01862	0.480446	1.42483
chr6	24547771	24555414	Lmod2	GeneID:93677	+	2.1751	2.51477	1.37764	1.18143	0.573838	1.57887
chr11	46056037	46057694	LOC100038833	GeneID:100038833	-	1.9338	2.7108	1.58537	1.55052	0.651569	1.21978
chr4	155573561	155574905	LOC100038882	GeneID:100038882	-	0.877259	1.06498	1.4657	1.84115	0.678699	0.598524
chr6	72560951	72566742	LOC100038890	GeneID:100038890	-	4.22115	4.80048	5.46394	4.52645	0.901442	0.772548
chr11	88547261	88579661	LOC100038945	GeneID:100038945	-	1.38782	1.21635	0.873398	0.840547	0.645033	1.58899
chr7	147143460	147144000	LOC100039095	GeneID:100039095	-	1.5	1.15079	0.980158	0.833331	0.646824	1.53037
chr15	5070347	5083790	LOC100039281	GeneID:100039281	-	3.08855	2.62595	2.23206	2.13741	0.795421	1.38372
chr4	124478755	124479803	LOC100039433	GeneID:100039433	+	2.56343	2.23507	2.04477	1.77239	0.779848	1.25365
chr18	5589849	5591709	LOC100039442	GeneID:100039442	-	1.98294	2.3413	4.94539	4.00683	0.836179	0.400967
chr18	6241312	6242166	LOC100039469	GeneID:100039469	-	1.84351	1.62214	2.39313	1.90076	0.782443	0.770335
chr8	4248214	4251421	LOC100039590	GeneID:100039590	+	3.10119	3.02083	2.04464	1.79762	0.726192	1.51674
chr16	78576218	78577145	LOC100039605	GeneID:100039605	-	2.5	2.61742	3.125	2.59091	0.852272	0.799999
chr4	106111382	106113932	LOC100039616	GeneID:100039616	+	3.4508	3.03492	2.34921	1.98413	0.75238	1.46892
chr4	43596185	43597140	LOC100039672	GeneID:100039672	-	1.02641	1.28302	0.705662	0.91698	0.815092	1.45454
chr5	121654546	121655273	LOC100039686	GeneID:100039686	+	4.02713	3.531	3.25194	3.00387	0.771316	1.23838
chr13	13874709	13895949	LOC100039831	GeneID:100039831	+	1.34149	1.38487	0.83315	0.775304	0.592882	1.61014
chr4	131864630	131866941	LOC100039864	GeneID:100039864	+	4.72403	3.66234	3.8052	3.96104	0.863637	1.24147
chr2	25435331	25435783	LOC100039887	GeneID:100039887	-	2.51807	3.11646	1.81526	2.05221	1.01606	1.38717
chr18	10145450	10146006	LOC100039978	GeneID:100039978	-	1.09882	1.47826	0.869563	0.766797	0.521738	1.26364
chr7	52673723	52675734	LOC100040019	GeneID:100040019	+	1.13087	0.848993	0.587248	0.949663	0.704697	1.92571
chr7	54263658	54264354	LOC100040174	GeneID:100040174	+	1.67315	1.50973	2.58366	1.78988	0.980547	0.647589
chr12	102245197	102253028	LOC100040184	GeneID:100040184	+	2.40833	1.70833	1.51042	1.35	1.10208	1.59448
chr15	59976589	59995977	LOC100040266	GeneID:100040266	-	1.14507	1.1962	2.18431	1.38764	0.600475	0.524225
chr5	34824244	34825171	LOC100040480	GeneID:100040480	-	3.29167	3.24242	2.375	1.61742	0.602273	1.38596
chr9	61218604	61220000	LOC100040481	GeneID:100040481	+	2.1362	2.59498	2.71684	2.82437	1.11111	0.786279
chrX	50265067	50266588	LOC100040569	GeneID:100040569	+	1.33215	1.34276	1.98233	1.60777	0.777386	0.672013
chr3	37291135	37294023	LOC100040649	GeneID:100040649	-	1.17485	0.730061	0.745398	0.426379	0.444786	1.57614
chr13	113219642	113226818	LOC100040725	GeneID:100040725	-	0.921739	0.804349	1.65869	1.17391	0.999998	0.555701
chr2	9780319	9784351	LOC100040768	GeneID:100040768	+	25.4737	24.1108	19.6648	18.4488	0.678669	1.2954
chr5	100360850	100380111	LOC100040774	GeneID:100040774	+	1.2963	1.22222	0.813622	0.752686	0.55436	1.59324
chr4	48054129	48056088	LOC100040788	GeneID:100040788	-	2.7037	2.35353	3.3367	2.17171	0.973064	0.810293
chr9	74909101	74918856	LOC100040812	GeneID:100040812	-	1.98704	1.90741	1.26852	1.42963	0.731483	1.56643
chr2	29700523	29701765	LOC100041002	GeneID:100041002	-	1.58394	1.41606	0.886861	1.09124	0.456204	1.78601
chr5	53746380	53747098	LOC100041198	GeneID:100041198	+	1.89922	1.46124	1.22093	1.51938	1.07752	1.55556
chr14	35158241	35158872	LOC100041231	GeneID:100041231	+	6.06274	5.29412	2.70196	1.87451	0.513727	2.24383
chr11	106360284	106362528	LOC100041277	GeneID:100041277	+	4.56721	4.13114	5.82295	4.47213	0.931146	0.784346
chr11	6425594	6428965	LOC100041286	GeneID:100041286	-	7.9648	6.37536	6.19648	6.12023	1.18768	1.28537
chr5	140918538	140919339	LOC100041291	GeneID:100041291	+	5.70384	3.80769	4.31154	3.23077	0.69231	1.32292
chr18	35114333	35116485	LOC100041377	GeneID:100041377	+	1.71287	2.13201	2.09901	1.70297	1.0066	0.816039
chr2	18194496	18197043	LOC100041388	GeneID:100041388	-	1.08571	1.4381	1.64762	1.11111	0.263491	0.658959
chr6	48688345	48690620	LOC100041450	GeneID:100041450	-	3.12419	2.81046	5.4902	3.83333	1.02941	0.569048
chr12	74944096	74970603	LOC100041489	GeneID:100041489	-	1.04793	0.916353	1.63252	1.46617	0.794171	0.641911
chr15	74818664	74819760	LOC100041528	GeneID:100041528	+	6.37778	7.58148	9.3037	9.32966	0.874076	0.68551
chr19	21345615	21347461	LOC100041613	GeneID:100041613	-	2.16723	1.95904	1.76792	1.91468	0.621159	1.22587
chr5	100857755	100858536	LOC100041797	GeneID:100041797	-	4.20384	3.8923	3.21154	3.24231	0.711541	1.30898
chr11	58049553	58053223	LOC100041816	GeneID:100041816	-	0.908571	1.22857	1.42285	1.2	0.471429	0.638555
chr12	79962812	79964790	LOC100041878	GeneID:100041878	+	2.12121	1.78788	3.04377	2.18856	0.824915	0.696902
chr12	3235100	3236468	LOC100041946	GeneID:100041946	+	3.43525	3.74101	4.96403	4.07554	1.39928	0.692028
chr8	73297663	73298323	LOC100041971	GeneID:100041971	+	2.17188	1.73438	1.625	1.49219	1.23047	1.33654
chr1	107660837	107661344	LOC100042023	GeneID:100042023	+	0.573707	0.89243	0.936256	0.617531	0.537847	0.612767
chr1	108609462	108610582	LOC100042085	GeneID:100042085	+	1.78889	1.93704	2.47407	2.17778	0.918519	0.723056
chr5	116081054	116081825	LOC100042199	GeneID:100042199	+	3.52895	2.00772	2.01931	1.86872	1.14672	1.74761
chr11	23204165	23206302	LOC100042202	GeneID:100042202	-	2.10265	2.51655	1.46358	1.94702	0.81788	1.43665
chr18	46799316	46801257	LOC100042226	GeneID:100042226	+	1.08446	1.30406	0.570946	0.510133	0.506757	1.89941
chr11	120442022	120444151	LOC100042371	GeneID:100042371	+	2.8543	2.71523	2.15232	2.31457	0.877483	1.32615
chr8	26706885	26708461	LOC100042416	GeneID:100042416	+	2.87719	2.54737	4.55439	2.61403	0.894734	0.631742
chr1	136540871	136543947	LOC100042418	GeneID:100042418	-	2.13293	2.33837	1.35347	1.02115	0.589125	1.57589
chr1	137026028	137027740	LOC100042432	GeneID:100042432	-	1.78547	1.45329	1.26989	1.52249	0.951559	1.406
chr11	75275312	75279020	LOC100042498	GeneID:100042498	+	6.21938	5.37037	3.52422	4.32764	1.03419	1.76476
chr5	108946145	108946610	LOC100042557	GeneID:100042557	+	0.48	1.148	0.872001	0.460001	0.608	0.550458
chr11	78113234	78115127	LOC100042648	GeneID:100042648	-	0.766101	1.04746	0.545762	0.830507	0.58305	1.40373
chr11	80235373	80239063	LOC100042726	GeneID:100042726	-	0.757833	0.752138	0.521368	0.487178	0.541311	1.45355
chr18	61869300	61873445	LOC100042730	GeneID:100042730	-	1.74247	1.36712	0.961644	1.17808	0.479452	1.81197
chr17	29230361	29231484	LOC100042815	GeneID:100042815	+	5.80371	6.85185	4.51111	4.78518	0.748147	1.28654
chr13	73455272	73455601	LOC100042864	GeneID:100042864	+	1.70326	1.20732	1.03659	1.56097	0.69512	1.64314
chr17	31384609	31390366	LOC100042906	GeneID:100042906	+	1.78554	2.4988	3.51567	2.3735	0.465061	0.507882
chrX	10284302	10294368	LOC100042912	GeneID:100042912	-	0.454545	0.7	0.76909	0.652728	0.509091	0.591017
chr11	29118459	29120797	LOC100042972	GeneID:100042972	+	3.71104	2.54221	2.4513	2.51299	0.756491	1.51391
chr1	60579474	60579936	LOC100043027	GeneID:100043027	-	2.172	1.56	1.14	1.092	0.54	1.90526
chr10	126609359	126611703	LOC100043035	GeneID:100043035	-	3.95469	4.73139	2.84466	3.43366	0.948218	1.39022
chr10	126726751	126727983	LOC100043045	GeneID:100043045	-	3.22993	3.28832	2.61314	2.41606	1.05109	1.23603
chr12	32339020	32340103	LOC100043081	GeneID:100043081	-	2.2119	1.30111	1.7881	1.28625	0.862454	1.23701
chr10	127529903	127534876	LOC100043085	GeneID:100043085	-	2.83376	2.82608	1.99489	2.62659	0.964194	1.42051
chr6	87938324	87946457	LOC100043131	GeneID:100043131	+	4.06939	4.53877	3.3	2.8796	0.691836	1.23315
chr12	15822573	15823683	LOC100043268	GeneID:100043268	-	1.86296	2.09259	4.31482	3.77037	1.1	0.43176
chr2	118571503	118572309	LOC100043272	GeneID:100043272	+	1.47893	1.341	0.827589	1.12643	0.64751	1.78703
chr6	82675017	82677378	LOC100043412	GeneID:100043412	-	8.73139	8.12945	7.24919	7.72168	0.673138	1.20446
chr2	128021730	128259976	LOC100043424	GeneID:100043424	-	2.32782	1.92019	3.72087	2.71267	0.781537	0.625612
chr2	129022988	129025387	LOC100043431	GeneID:100043431	-	1.59678	1.99033	1.92903	2.05162	1.3871	0.827762
chr17	32410787	32421035	LOC100043433	GeneID:100043433	-	2	1.43345	1.3813	1.28238	0.697844	1.44792
chr17	34264892	34266355	LOC100043522	GeneID:100043522	-	3.05694	2.54804	2.02847	2.09965	1.14235	1.50702
chr7	134655497	134705656	LOC100043597	GeneID:100043597	+	2.31947	1.98836	1.73821	1.53688	0.657795	1.3344
chr11	80216865	80219374	LOC100043601	GeneID:100043601	+	7.74522	6.32802	4.92994	4.26433	0.592358	1.57106
chr2	119303591	119304425	LOC100043612	GeneID:100043612	-	2.87357	3.12261	2.37548	2.8659	0.785443	1.20968
chr19	4397714	4399821	LOC100043628	GeneID:100043628	-	0.88372	1	0.564784	0.893686	0.687708	1.5647
chr7	135831976	135832340	LOC100043651	GeneID:100043651	+	3.60324	3.87449	2.34008	2.2915	0.805666	1.53979
chr17	36072388	36072950	LOC100043674	GeneID:100043674	-	2.03558	1.58103	1.29249	0.790516	0.237154	1.57493
chr14	66891627	66893561	LOC100043676	GeneID:100043676	-	1.57432	1.02703	1.2973	1.27703	0.756757	1.21354
chr2	167756549	167757793	LOC100043728	GeneID:100043728	+	2.13139	2.04014	3.49635	2.67883	0.788321	0.609603
chr2	128249389	128250301	LOC100043729	GeneID:100043729	+	6.5947	6.82955	13.5265	13.2424	0.833335	0.487538
chr2	128791242	128793486	LOC100043736	GeneID:100043736	-	1.2164	1.42951	2.26229	1.98689	0.819673	0.537683
chr16	49952081	49953546	LOC100043769	GeneID:100043769	-	1.53025	2.71886	1.01424	1.87188	0.864766	1.50877
chr7	28772085	28799134	LOC100043772	GeneID:100043772	-	0.832561	0.582795	0.435708	0.478259	0.584643	1.91082
chr2	132402201	132403728	LOC100043781	GeneID:100043781	+	0.968197	1.00353	0.618374	1.00353	0.731448	1.56571
chr7	31741811	31742873	LOC100043823	GeneID:100043823	+	2.58736	2.15985	1.87732	2.06692	0.828995	1.37822
chr14	121563586	121567479	LOC100043837	GeneID:100043837	+	2.54342	2.06443	1.30812	1.32493	0.764704	1.94432
chr2	90870893	90871279	LOC279067	GeneID:279067	-	2.66802	2.66397	1.97976	1.32794	0.684209	1.34765
chr18	60542365	60550907	LOC435565	GeneID:435565	+	0.902392	1.41434	2.91434	2.61156	0.398406	0.309638
chr17	35516564	35521594	LOC436493	GeneID:436493	+	1.63105	2.10941	2.14758	2.13995	0.544528	0.759481
chr11	117722066	117725673	LOC546519	GeneID:546519	+	0.660918	0.87931	1.2931	1.15805	0.545975	0.511111
chr6	40841295	40841975	LOC621968	GeneID:621968	+	2.19845	2.98055	4.38522	3.03502	1.06615	0.501331
chr11	53598985	53672758	LOC622459	GeneID:622459	-	1.27469	1.9878	1.64856	1.82054	0.698936	0.773215
chr4	116269335	116272871	LOC622665	GeneID:622665	+	1.87283	1.66185	1.16474	1.38439	0.736996	1.60794
chr4	116821507	116821903	LOC625405	GeneID:625405	+	12.1129	8.96371	7.49193	7.54839	0.649195	1.6168
chr17	39981811	39983280	LOC627695	GeneID:627695	+	53.9929	65.5338	72.452	68.7476	45.6157	0.745223
chr11	72127946	72132921	LOC628100	GeneID:628100	+	0.744244	1.10486	1.12276	1.34016	0.685421	0.662868
chr7	51516849	51517261	LOC628854	GeneID:628854	+	2.19758	1.92742	1.70565	1.37097	0.713707	1.28841
chr16	55961428	55965167	LOC629242	GeneID:629242	+	1.57671	1.4233	1.02557	1.20739	0.488635	1.5374
chr5	135112833	135115180	LOC638081	GeneID:638081	-	3.58899	2.94822	2.88026	2.65696	0.786407	1.24607
chr4	131775895	131776404	LOC664903	GeneID:664903	-	1.77689	1.1753	1.15139	1.33865	0.633466	1.54325
chr16	8829424	8830328	LOC665231	GeneID:665231	+	2.79924	2.85227	2.17803	2.70833	0.530303	1.28522
chr18	35929972	35931242	LOC666505	GeneID:666505	+	1.36363	1.26545	0.959998	1.17454	0.796364	1.42046
chr1	135547886	135557970	LOC667118	GeneID:667118	-	1.93285	1.72777	1.28312	1.23412	0.85118	1.50637
chr3	68847353	68848980	LOC667272	GeneID:667272	-	1.97552	2.01748	1.45804	1.44755	0.779722	1.35491
chr7	51491716	51506156	LOC668661	GeneID:668661	+	2.44978	2.0393	1.90539	2.3508	0.786028	1.28571
chr11	82840918	82841569	LOC668706	GeneID:668706	-	1.625	1.36719	1.14453	1.01562	0.390625	1.4198
chr14	47917183	47918217	LOC670795	GeneID:670795	-	2.43657	1.97761	1.90299	1.75746	0.746266	1.28039
chr9	123840118	123840546	LOC671399	GeneID:671399	+	6.34937	6.58636	7.7791	5.83936	1.01205	0.816208
chr15	76063090	76073873	LOC671535	GeneID:671535	-	1.23427	1.80245	1.63636	1.67308	0.77273	0.754276
chr3	51990945	52020931	LOC671890	GeneID:671890	+	0.588736	0.695394	0.90017	0.964165	0.840445	0.654028
chr18	57513862	57515044	LOC672445	GeneID:672445	-	0.988969	1.17647	0.544116	0.738971	0.863969	1.81757
chr11	119254414	119295044	LOC672511	GeneID:672511	+	0.991364	1.47641	1.56412	2.09701	0.778739	0.633817
chr2	84340905	84351022	LOC672763	GeneID:672763	-	0.565218	0.494566	1.05254	0.588769	0.492752	0.537006
chr8	35872588	35873463	LOC675578	GeneID:675578	-	11.076	10.2661	14.1825	15.1559	0.965782	0.780963
chr11	58745766	58746997	LOC676691	GeneID:676691	+	1.37226	1.13504	0.791969	1.19343	0.861315	1.73272
chr15	101904585	101906400	LOC676882	GeneID:676882	+	2.92466	2.54452	1.71576	2.14726	0.941781	1.70459
chr17	56753720	56766326	Lonp1	GeneID:74142	-	6.10175	5.15103	4.74881	5.06836	1.08108	1.2849
chr1	193542376	193602509	Lpgat1	GeneID:226856	+	1.2539	1.08747	0.791964	0.87423	0.647753	1.58328
chr16	32914186	33016115	Lrch3	GeneID:70144	+	1.5706	1.36919	1.10231	1.02748	0.635779	1.42483
chr10	116482397	116483824	Lrrc10	GeneID:237560	+	3.46071	3.13571	2.84286	2.6	0.464287	1.21733
chr15	76541170	76545521	Lrrc14	GeneID:223664	+	1.97035	1.84636	1.40162	1.54717	0.857144	1.40577
chr15	76545706	76552603	Lrrc24	GeneID:378937	-	2.52107	2.44346	1.92018	1.87362	0.995563	1.31293
chr4	115748070	115769648	Lrrc41	GeneID:230654	+	1.45604	1.41758	0.994506	1.07473	0.818683	1.46409
chr5	123939334	123958213	Lrrc43	GeneID:381741	+	0.806058	1.10303	1.07515	1.00606	0.606061	0.749716
chr4	153385912	153395621	Lrrc47	GeneID:72946	+	2.60483	2.25417	1.97403	2.09091	0.834881	1.31955
chr11	94491138	94506530	Lrrc59	GeneID:98238	+	3.56983	2.96927	2.65363	2.25978	0.698324	1.34526
chr1	92950084	93025495	Lrrfip1	GeneID:16978	+	4.68827	3.81636	3.62191	2.85609	0.793983	1.29442
chr9	111020639	111127829	Lrrfip2	GeneID:71268	+	1.02343	1.01897	0.722176	0.670851	0.688983	1.41715
chr18	35370565	35374572	Lrrtm2	GeneID:107065	-	1.49308	1.81994	0.988917	1.12188	0.529086	1.50981
chr16	30560580	30587669	Lsg1	GeneID:224092	-	1.93992	1.66913	1.58503	1.33826	0.591499	1.22391
chr11	102024803	102046570	Lsm12	GeneID:268490	-	1.89192	1.53384	1.06878	1.28712	0.764193	1.77017
chr7	35129738	35174559	Lsm14a	GeneID:67070	-	2.2011	1.83252	1.72372	1.17176	0.61675	1.27695
chr2	179761103	179769361	Lsm14b	GeneID:241846	+	2.76268	2.01825	2.11359	1.86004	0.853955	1.3071
chr8	73197291	73202651	Lsm4	GeneID:50783	+	3.2531	3.95534	4.47394	3.77171	1.14144	0.727122
chr11	69209293	69210173	Lsmd1	GeneID:78304	+	10.5818	6.95057	7.68441	6.46768	0.931559	1.37705
chr17	35340108	35342128	Lta	GeneID:16992	-	3.16723	3.27091	2.47157	3.69231	1.15719	1.28146
chr17	35331467	35333247	Ltb	GeneID:16994	+	3.4055	2.86254	1.82474	3.37114	1.31959	1.86629
chr14	56380761	56381843	Ltb4r2	GeneID:57260	+	1.62082	2	2.26394	1.75465	0.996283	0.715927
chr17	26389855	26422449	Luc7l	GeneID:66978	+	3.7169	2.89873	2.66507	2.39553	0.745611	1.39467
chr6	38501519	38559444	Luc7l2	GeneID:192196	+	3.30987	2.78592	2.28348	1.9609	0.616814	1.44948
chr15	74825307	74828318	Ly6a	GeneID:110454	-	7.96353	8.92401	12.4073	11.2644	0.735563	0.641843
chr17	35204270	35206993	Ly6g6c	GeneID:68468	+	0.765624	1.07812	0.615626	0.625001	0.809375	1.24365
chr4	135524140	135528509	Lypla2	GeneID:26394	-	2.30914	1.52957	1.77688	1.67742	1.11021	1.29955
chr6	145159695	145165056	Lyrm5	GeneID:67636	+	4.87345	3.38213	3.33499	2.64764	1	1.46131
chr13	13682676	13869707	Lyst	GeneID:17101	+	1.61744	1.6852	0.89556	0.823849	0.597203	1.80606
chr4	148859442	148870777	Lzic	GeneID:69151	+	1.06949	1.24237	0.652542	0.906777	0.738985	1.63896
chr15	79178108	79189506	Maff	GeneID:17133	+	3.78717	3.9206	4.84797	4.04223	0.777025	0.781186
chr5	140267490	140278606	Mafk	GeneID:17135	+	4.05832	3.67924	5.25043	4.6741	0.977703	0.77295
chr16	4616466	4624946	Magmas	GeneID:66449	-	1.932	1.778	1.524	1.168	0.87	1.26772
chr2	25418635	25426836	Mamdc4	GeneID:381352	-	2.00813	1.20122	1.28049	1.21138	0.703251	1.56825
chr8	87607168	87622638	Man2b1	GeneID:17159	+	1.91238	2.12934	1.57858	1.52712	0.639779	1.21145
chr9	56978584	56990017	Man2c1	GeneID:73744	+	1.66948	1.2226	0.833053	1.05733	0.706577	2.00405
chr2	155102200	155103806	Map1lc3a	GeneID:66734	+	1.32168	1.5035	0.863636	1.13637	0.989512	1.53036
chr10	80568708	80587081	Map2k2	GeneID:26396	+	2.15432	2.00247	1.54815	1.60988	0.60864	1.39154
chr13	112536641	112599191	Map3k1	GeneID:26401	-	2.30639	1.85297	1.59908	1.5274	0.8484	1.44232
chr19	5689131	5702865	Map3k11	GeneID:26403	+	2.84812	2.34135	1.76992	1.3609	0.885716	1.60918
chr15	102328080	102347243	Map3k12	GeneID:26404	-	7.30096	7.01799	4.55276	3.52878	0.79736	1.60363
chr10	7625936	7644660	Map3k7ip2	GeneID:68652	-	3.43849	2.96346	2.39342	1.65652	0.658951	1.43664
chr16	16983475	17047546	Mapk1	GeneID:26413	+	2.41779	2.04066	1.82931	1.27033	0.736372	1.32169
chr15	88972912	88979987	Mapk11	GeneID:19094	-	2.42325	1.74123	1.66228	1.90789	0.989035	1.45778
chr15	88961014	88971040	Mapk12	GeneID:29857	-	1.69399	1.18944	1.26958	1.16211	0.958106	1.33429
chr17	25034499	25073913	Mapk8ip3	GeneID:30957	-	2.54669	2.36265	1.78596	1.50307	0.799591	1.42596
chr1	132950281	132994120	Mapkapk2	GeneID:17164	-	18.7745	11.2237	10.5233	6.5539	0.898441	1.78408
chr2	153567023	153599053	Mapre1	GeneID:13589	+	2.10437	1.77427	1.61731	1.45145	0.85356	1.30115
chr10	126733282	126748695	Mars	GeneID:216443	-	1.96235	2.11437	1.44491	1.49372	0.972104	1.35811
chr4	147976653	147989591	Masp2	GeneID:17175	+	5.62188	4.25781	4.04062	3.7125	0.748437	1.39134
chr8	73302861	73328953	Mast3	GeneID:546071	-	1.86394	1.25404	1.14272	1.01332	0.989536	1.63114
chr18	35721922	35751063	Matr3	GeneID:17184	+	4.52705	3.57591	3.2644	3.11257	0.705063	1.38679
chr7	134165648	134169993	Maz	GeneID:17188	-	2.87062	2.34502	2.03774	1.77089	0.894879	1.40873
chr10	127947304	127962915	Mbc2	GeneID:23943	-	1.82157	1.59751	1.1065	1.2213	0.799446	1.64625
chr18	70727842	70785784	Mbd2	GeneID:17191	+	2.087	1.83773	1.7263	1.38026	0.776637	1.20895
chr10	79855286	79862224	Mbd3	GeneID:17192	-	2	1.52655	1.27213	1.29425	0.831856	1.57217
chr10	126719012	126725827	Mbd6	GeneID:110962	-	2.40402	2.5692	1.9442	1.83036	0.674109	1.23651
chr13	30228359	30338563	Mboat1	GeneID:218121	+	2.6654	2.32971	1.71269	1.58277	0.659144	1.55626
chr6	124613146	124654197	Mboat5	GeneID:14792	+	2.44269	2.19434	1.77339	1.42226	0.717392	1.37742
chr18	82644515	82755029	Mbp	GeneID:17196	+	2.31282	2.17322	3.25698	2.85443	0.796421	0.710111
chr8	122032055	122082627	Mbtps1	GeneID:56453	-	1.45925	1.23183	1.03304	1.15088	0.752205	1.41258
chr18	44584715	44589557	Mcc	GeneID:328949	-	0.968995	1.07235	0.529716	0.61757	0.697675	1.82927
chr3	95462643	95467102	Mcl1	GeneID:17210	+	18.0507	20.0773	23.096	22.3386	1.22667	0.781552
chr2	4911794	4933781	Mcm10	GeneID:70024	-	0.700652	0.460955	0.475054	0.553145	0.665943	1.47489
chr1	20793095	20810294	Mcm3	GeneID:17215	-	1.07503	0.865461	0.692107	0.954722	0.688226	1.55327
chr8	77633427	77652338	Mcm5	GeneID:17218	+	1.53874	1.477	0.805084	0.950365	0.914042	1.91128
chr1	130228168	130256233	Mcm6	GeneID:17219	-	1.60612	1.43885	1.11151	1.08633	0.725718	1.44498
chr5	138605817	138613090	Mcm7	GeneID:17220	-	1.64147	1.5702	1.09719	1.12311	0.844494	1.49606
chr10	117125961	117147772	Mdm2	GeneID:17246	-	3.5867	3.35878	2.52999	2.05016	0.772085	1.41767
chr1	134886422	134921925	Mdm4	GeneID:17248	-	2.19034	2.19926	1.51375	1.35019	0.672121	1.44696
chrX	71272160	71330975	Mecp2	GeneID:17257	-	1.10806	0.973953	0.782923	0.853353	0.60299	1.41528
chrX	98469430	98494273	Med12	GeneID:59024	+	1.09091	0.914031	0.660077	0.75593	0.627469	1.6527
chr2	84518582	84528371	Med19	GeneID:381379	+	2.1183	1.83364	1.51016	1.39742	0.800368	1.40269
chr7	52134756	52147736	Med25	GeneID:75613	-	1.09204	1.25741	0.628704	0.725428	0.605303	1.73697
chr5	45911491	45920523	Med28	GeneID:66999	+	1.87259	1.87259	2.35907	1.72394	0.706565	0.793781
chr4	118081942	118088387	Med8	GeneID:80509	+	2.1968	1.49657	1.65904	1.47139	0.778033	1.32414
chr10	93321234	93353947	Metap2	GeneID:56307	-	2.38077	2.2655	1.97297	1.76153	0.675676	1.20669
chr10	126478988	126482517	Mettl1	GeneID:17299	+	2.97977	3	2.43063	2.87283	1.01734	1.22592
chr8	36650852	36742503	Mfhas1	GeneID:52065	+	1.65795	1.34527	0.890608	0.986123	0.736045	1.8616
chr3	40622094	40650776	Mfsd8	GeneID:72175	-	1.07597	1.0583	0.693463	0.764136	0.563606	1.5516
chr19	45824749	45857781	Mgea5	GeneID:76055	-	3.15221	3.06782	1.86514	1.69243	0.778391	1.69007
chr16	4886252	4938296	Mgrn1	GeneID:17237	+	1.0913	1.21052	0.745435	0.73577	0.798067	1.46398
chr7	27964763	27966171	Mia1	GeneID:12587	-	2.07168	1.72043	1.69534	1.50538	0.75269	1.22199
chr4	155028579	155043336	Mib2	GeneID:76580	-	1.68149	1.57819	1.20086	1.49642	0.746056	1.40024
chr10	41196184	41206836	Mical1	GeneID:171580	+	1.80458	1.60211	0.950706	1.52465	0.933097	1.89815
chrX	166123179	166428730	Mid1	GeneID:17318	+	1.10671	1.09464	1.99458	1.81582	0.997344	0.554855
chr13	112476559	112507844	Mier3	GeneID:218613	+	1.07914	1.14427	0.750206	0.593569	0.552351	1.43846
chr10	75322098	75322995	Mif	GeneID:17319	-	2.56654	1.86312	2.09125	2.49049	0.79848	1.22727
chr11	35595897	35595982	Mirn103-1	GeneID:723824	+	1.33613	0.81933	1.08824	1.09243	0.483193	1.2278
chr5	138606964	138607045	Mirn106b	GeneID:723925	-	1.7353	1.60504	0.878153	1.13865	0.705884	1.97607
chr17	17967775	17967842	Mirn125a	GeneID:387235	+	1.07595	0.738395	0.464137	0.552744	0.548524	2.31817
chr16	17124153	17124234	Mirn130b	GeneID:723816	-	0.966385	0.663864	0.563025	0.840337	0.689076	1.71642
chr8	96848210	96848280	Mirn138-2	GeneID:723956	+	1.5042	1.2605	0.819328	0.974788	0.672267	1.83589
chr7	52377126	52377190	Mirn150	GeneID:387168	+	9.11814	7.74683	5.65401	6.47679	1.33333	1.61269
chr16	84714384	84714448	Mirn155	GeneID:387173	+	28.9789	23.6667	21.2869	24.7342	0.734177	1.36135
chr14	115442892	115442975	Mirn17	GeneID:723905	+	12.3697	10.021	9.56303	10.2101	0.651261	1.2935
chr9	108470649	108470722	Mirn191	GeneID:387186	+	3.83613	3.12605	2.71008	2.95378	1.34454	1.4155
chr9	21300938	21301007	Mirn199a-1	GeneID:387194	-	1.81092	1.88655	1.2605	1.11344	0.609243	1.43667
chr14	115443221	115443302	Mirn19a	GeneID:723891	+	12.9327	10.437	9.90757	10.5462	0.67227	1.30534
chr14	115443526	115443612	Mirn19b-1	GeneID:751527	+	13.4664	10.6849	10.0126	10.8529	0.655464	1.34494
chr7	147143587	147143658	Mirn202	GeneID:387198	-	1.47479	1.06723	0.945375	0.861346	0.579834	1.56
chr14	115443378	115443484	Mirn20a	GeneID:387139	+	13.2427	10.4519	9.98325	10.7531	0.669457	1.32649
chr17	34161927	34162036	Mirn219-1	GeneID:723823	-	2.44351	2.76151	1.98745	1.87029	0.920504	1.22947
chr2	29701150	29701246	Mirn219-2	GeneID:723904	-	1.54201	1.37815	0.89916	1.04202	0.483195	1.71495
chr11	75277217	75277311	Mirn22	GeneID:387141	+	7.21008	5.71009	3.45798	4.39916	0.915965	2.08506
chr8	86732416	86732490	Mirn23a	GeneID:387216	+	18.4916	13.9328	14.0756	9.53362	0.777311	1.31373
chr8	86732713	86732819	Mirn24-2	GeneID:723960	+	18.0377	13.3263	13.0502	8.90795	0.753138	1.38218
chr5	138606548	138606631	Mirn25	GeneID:723926	-	1.72689	1.55462	0.966386	1.16807	0.743699	1.78696
chr1	74440883	74440967	Mirn26b	GeneID:387219	+	2.62185	2.31933	1.84454	2.71009	1.13445	1.42141
chr8	86732570	86732656	Mirn27a	GeneID:387220	+	18.3655	13.689	13.6261	9.17227	0.756303	1.34782
chr2	174093004	174093085	Mirn298	GeneID:723832	-	1.21429	0.840335	0.647059	0.651261	0.567227	1.87662
chr6	31012659	31012746	Mirn29a	GeneID:387222	-	14.2143	14.8067	9.46219	8.56303	0.756301	1.50222
chr6	31013022	31013092	Mirn29b-1	GeneID:387223	-	14.5924	15.1848	9.5126	9.13026	0.773109	1.53401
chr16	17124492	17124588	Mirn301b	GeneID:791069	-	0.92017	0.693277	0.546217	0.873948	0.714284	1.68462
chr8	107832263	107832359	Mirn328	GeneID:723841	-	2.84454	3.21428	2.13025	2.33193	0.819329	1.33531
chr10	93426512	93426607	Mirn331	GeneID:723908	-	1.26471	0.668068	0.508402	0.567229	0.512605	2.48761
chr4	149442562	149442663	Mirn34a	GeneID:723848	+	1.78661	2.03766	0.707114	1.28452	0.690376	2.52663
chr11	79539901	79540012	Mirn365-2	GeneID:723853	+	1.43933	1.02092	0.832636	0.991631	0.535566	1.72864
chr11	76891565	76891673	Mirn423	GeneID:751519	-	1.05021	0.983263	1.64017	1.97908	0.794979	0.640307
chr9	108471107	108471191	Mirn425	GeneID:723864	+	3.62185	2.92857	2.22689	2.73949	1.32353	1.62641
chr5	24097931	24098028	Mirn671	GeneID:735264	+	2.45798	2.34454	1.4958	1.31092	0.579831	1.64326
chr2	117010862	117010961	Mirn674	GeneID:732489	+	3.92017	3.15966	2.84033	2.46639	0.80252	1.38018
chr15	102502222	102502296	Mirn688	GeneID:751542	-	1.97479	1.21428	1.55042	1.53782	0.941176	1.27371
chr17	46368479	46368567	Mirn693	GeneID:751553	+	1.10084	0.722688	0.693279	0.89496	0.457985	1.58788
chr4	124408937	124409045	Mirn697	GeneID:735277	+	1.71548	1.6318	0.924688	1.02511	0.585772	1.8552
chr4	124421024	124421132	Mirn698	GeneID:735263	+	1.19247	1.65272	0.895398	0.878662	0.803346	1.33177
chr7	52105068	52105140	Mirn707	GeneID:735269	+	2.86974	2.91176	2.37815	2.40336	1.47059	1.20671
chr8	86609997	86610084	Mirn709	GeneID:735271	+	2.27731	2.23109	1.53782	1.0042	0.768907	1.48087
chr13	58494139	58494246	Mirn7-1	GeneID:723902	-	15.5272	11.1507	12.8661	9.00837	1.02929	1.20682
chr17	39981080	39981189	Mirn715	GeneID:751530	+	63.3473	77.0293	85.1254	80.8787	53.4309	0.744164
chr14	115443648	115443727	Mirn92-1	GeneID:751549	+	13.5967	10.8319	10.0882	10.9159	0.651261	1.34778
chr5	138606750	138606837	Mirn93	GeneID:723885	-	1.72269	1.59664	0.949581	1.14706	0.718487	1.81416
chrX	148347756	148347863	Mirn98	GeneID:723947	+	2.64435	2.07531	2.15063	1.79916	0.39749	1.22957
chr17	17967151	17967220	Mirn99b	GeneID:387230	+	1.01261	0.831931	0.47899	0.60504	0.483193	2.11404
chr13	48633547	48633640	Mirnlet7a-1	GeneID:387244	-	5.68488	4.2437	4.27311	3.48739	0.739496	1.33038
chr13	48631380	48631482	Mirnlet7d	GeneID:387247	-	6.47698	4.82845	4.62343	4.01256	0.635981	1.4009
chr17	17967315	17967407	Mirnlet7e	GeneID:387248	+	0.978994	0.85294	0.483194	0.575629	0.5	2.02609
chr13	48633197	48633285	Mirnlet7f1	GeneID:387252	-	6.03361	4.53782	4.35715	3.4916	0.7521	1.38476
chrX	148346888	148346970	Mirnlet7f2	GeneID:387253	+	2.66387	2.0042	2.12184	1.55462	0.47479	1.25545
chr9	106081170	106081257	Mirnlet7g	GeneID:387249	+	2.13025	1.94118	1.69328	1.96638	0.886556	1.25807
chr1	37935735	37947256	Mitd1	GeneID:69028	-	1.02521	0.966387	1.56135	1.36807	0.873951	0.65662
chr10	80128072	80134721	Mknk2	GeneID:17347	-	1.98872	1.33183	1.41309	1.2009	0.740407	1.40735
chr6	115551956	115568688	Mkrn2	GeneID:67027	+	2.5	2.24143	1.93668	1.55409	0.7124	1.29087
chr15	98664116	98701631	Mll2	GeneID:381022	-	1.84801	1.56676	1.14062	1.24645	0.727981	1.62017
chr17	57032034	57074811	Mllt1	GeneID:64144	-	1.17367	1.15458	0.816157	0.938297	0.784987	1.43804
chr3	95022466	95032103	Mllt11	GeneID:56772	-	4.64059	3.27374	3.26071	2.14525	0.945994	1.42319
chr4	87415829	87679311	Mllt3	GeneID:70122	-	4.563	3.6048	2.71095	1.98595	0.733854	1.68318
chrX	98449867	98455033	Mllt7	GeneID:54601	+	5.57683	4.99748	4.3199	3.37784	0.554155	1.29096
chr7	120657376	120713972	Mlstd2	GeneID:67420	+	2.58632	2.30339	1.78194	1.62425	0.684132	1.45141
chr4	116375040	116380926	Mmachc	GeneID:67096	-	2.08592	1.74224	1.52744	1.34845	0.873508	1.36563
chr4	155024764	155027493	Mmp23	GeneID:26561	-	3.3271	2.51713	2.23365	2.22742	0.919002	1.48954
chrX	133267481	133276148	Morf4l2	GeneID:56397	-	3.10277	2.82608	2.23716	1.81818	0.450593	1.38693
chr3	104597754	104621160	Mov10	GeneID:17454	-	1.78697	2.40331	2.20062	1.74457	0.587382	0.81203
chr10	23943323	24022589	Moxd1	GeneID:59012	+	0.465707	0.570798	0.714601	0.733775	0.652655	0.651702
chr5	105699723	105722714	Mpa2l	GeneID:100702	-	0.875261	1.28406	2.95703	2.95597	0.324948	0.295994
chr11	69470206	69476144	Mpdu1	GeneID:24070	-	2.99525	3.04988	1.8076	2.25653	0.852733	1.65703
chr9	57392075	57400559	Mpi1	GeneID:110119	-	1.20359	0.820359	0.960079	0.846306	0.830339	1.25364
chr5	37186106	37187943	Mrfap1	GeneID:67568	-	2.51194	1.62116	1.91126	1.58703	0.716725	1.31428
chr14	58445076	58447582	Mrp63	GeneID:67840	+	3.22612	3.20064	2.37261	2.4586	0.617836	1.35973
chr11	120345983	120350068	Mrpl12	GeneID:56282	+	4.19284	2.98622	2.98898	2.60331	1.22314	1.40277
chr7	112952296	112959601	Mrpl17	GeneID:27397	-	2.2306	1.76509	1.61854	1.95474	0.849139	1.37816
chr3	87723466	87727586	Mrpl24	GeneID:67707	+	2.04671	2.04945	1.49176	1.44505	0.755496	1.37201
chr1	37947398	37955178	Mrpl30	GeneID:107734	+	1.29854	1.24217	1.97704	1.58664	0.797496	0.65681
chr16	84717823	84735468	Mrpl39	GeneID:27393	-	10.6226	9.75983	7.35705	8.00888	0.775095	1.44387
chr16	18872310	18876730	Mrpl40	GeneID:18100	-	1.55496	1.05094	1.17158	1.31367	0.777479	1.32723
chr19	6053630	6057751	Mrpl49	GeneID:18120	-	2.33516	1.90934	1.58517	1.6566	0.972527	1.47313
chr11	59016019	59019504	Mrpl55	GeneID:67212	+	5.72383	4.9186	4.17152	3.28779	1.12791	1.37212
chr3	94247258	94252630	Mrpl9	GeneID:78523	+	1.69975	1.24318	1.01737	1.18114	0.657568	1.67073
chr1	162125391	162131317	Mrps14	GeneID:64659	+	2.0095	1.40143	1.50831	1.73634	0.629452	1.33228
chr9	98489156	98502078	Mrps22	GeneID:64655	-	2.05634	2.00626	1.58373	1.25195	0.738655	1.29842
chr11	5603986	5607702	Mrps24	GeneID:64660	-	2.22222	1.97436	1.83761	1.40456	0.698004	1.2093
chr6	92119506	92134017	Mrps25	GeneID:64658	-	2.31205	2.50363	1.51814	1.39767	0.725692	1.52294
chr17	25032065	25033219	Mrps34	GeneID:79044	+	4.90406	4.5904	3	2.60147	0.859776	1.63469
chr19	11611339	11632956	Ms4a4d	GeneID:66607	+	0.510427	0.496158	0.847421	0.63776	0.582877	0.60233
chr19	11543962	11556682	Ms4a6c	GeneID:73656	+	1.02211	0.916272	1.74092	1.31912	1.00158	0.587112
chr9	101002747	101010258	Msl2l1	GeneID:77853	+	4.85106	3.6	3.40213	2.78298	0.691488	1.42589
chrX	93291384	93363892	Msn	GeneID:17698	+	2.42463	2.18272	1.7345	1.47661	0.605757	1.39788
chr9	107982782	107987329	Mst1	GeneID:15235	+	2.01591	2.06366	1.67639	1.77719	0.938992	1.20253
chr3	88713564	88717822	Msto1	GeneID:229524	-	2.87772	2.22283	1.65217	1.48098	0.665759	1.74178
chr12	114336489	114375417	Mta1	GeneID:116870	+	1.93871	1.79545	1.3781	1.30303	0.665289	1.4068
chr19	9016410	9026790	Mta2	GeneID:23942	+	3.55357	3.04465	2.45178	2.19286	0.91964	1.44938
chr7	52622603	52623318	Mtag2	GeneID:50994	+	3.8876	3.47287	2.93799	3.18992	0.852712	1.32322
chr9	109833962	109986451	Mtap4	GeneID:17758	+	1.16057	1.05679	0.683262	0.687862	0.635472	1.69857
chr17	29469021	29484849	Mtch1	GeneID:56462	-	1.92466	1.59178	1.25342	1.33835	0.882189	1.53552
chr10	84582181	84590746	Mterfd3	GeneID:74238	-	2.23658	1.99801	1.28032	0.974156	0.864812	1.74689
chr3	19088244	19120805	Mtfr1	GeneID:67472	+	2.08141	1.59377	1.34078	1.2921	0.729451	1.55238
chr11	29426457	29445255	Mtif2	GeneID:76784	+	2.96233	2.70352	2.27704	2.3147	0.812881	1.30096
chr3	95965960	95975637	Mtmr11	GeneID:194126	+	2.57992	2.16915	1.62639	1.44052	0.734201	1.58628
chr9	78296027	78321959	Mto1	GeneID:68291	+	8.93884	9.58414	7.20462	6.61757	0.743788	1.24071
chr6	35458906	35489787	Mtpn	GeneID:14489	-	1.81083	1.53	1.2225	1.00834	0.720832	1.48126
chr15	58774802	58913544	Mtss1	GeneID:211401	-	1.71516	1.79939	1.00634	1.12754	0.789324	1.70435
chr16	33794123	33820013	Muc13	GeneID:17063	+	1.29981	1.36111	0.771074	0.756706	0.71935	1.68571
chr9	18299899	18526240	Muc16	GeneID:73732	-	0.307839	0.388562	0.646464	0.547955	0.467233	0.476189
chr7	148454984	148462673	Mucdhl	GeneID:72040	-	1.52101	2.14286	2.20798	1.90966	0.7458	0.688867
chr7	134130380	134158108	Mvp	GeneID:78388	-	2.23503	2.10254	1.74954	1.71506	0.836663	1.27749
chr6	86600520	86619048	Mxd1	GeneID:17119	-	1.24202	1.44103	2.29361	2.02334	0.783785	0.541512
chr13	55426529	55431091	Mxd3	GeneID:17121	-	5.88095	5.4074	3.60318	3.20106	0.89947	1.63216
chr15	61816896	61821916	Myc	GeneID:17869	+	9.10716	9.24745	16.7602	17.5128	1.14541	0.54338
chr12	12942899	12948514	Mycn	GeneID:18109	-	1.00487	1.54501	0.63747	0.854013	0.664235	1.57634
chr7	52778290	52781583	Myd116	GeneID:17872	-	3.12131	3.49113	5.2071	3.55622	1.11538	0.599433
chr10	127927917	127930881	Myl6	GeneID:17904	-	4.96951	5.71342	3.90549	3.22256	0.762197	1.27244
chr10	127931213	127935741	Myl6b	GeneID:216459	-	4.02122	4.27586	2.88063	2.48276	0.848806	1.39595
chr15	25552305	25743426	Myo10	GeneID:17909	+	6.5385	6.73647	3.75225	3.90416	0.699902	1.74255
chr11	75465011	75488145	Myo1c	GeneID:17913	+	2.54802	2.26096	1.49583	1.55219	0.715032	1.70342
chr11	6406555	6420961	Myo1g	GeneID:246177	-	3.8688	3.49271	3.09038	3.33965	0.946063	1.25189
chr9	74919013	75071495	Myo5a	GeneID:17918	+	1.0532	0.964202	0.729001	0.612	0.640999	1.44471
chr9	59598992	59776673	Myo9a	GeneID:270163	+	0.727712	0.612472	0.505357	0.499827	0.520041	1.44
chr8	73796613	73884611	Myo9b	GeneID:17925	+	2.80301	2.48777	1.89849	1.87672	0.707538	1.47644
chr11	95135573	95171515	Myst2	GeneID:217127	-	2.01987	2.13833	1.42384	1.53201	0.822661	1.41861
chr14	58168435	58190406	N6amt2	GeneID:68043	-	0.781997	0.805856	0.514098	0.580261	0.585684	1.5211
chr19	6105798	6115555	Naaladl1	GeneID:381204	+	1.18333	1.07222	0.75926	0.73148	0.675925	1.55854
chr1	52514722	52557201	Nab1	GeneID:17936	-	2.52399	1.85925	2.04543	1.47153	0.733843	1.23397
chr10	127097975	127103734	Nab2	GeneID:17937	-	6.90843	4.17349	4.7253	3.50602	0.761446	1.46201
chr10	127472629	127485689	Naca	GeneID:17938	+	5.93468	4.88024	4.89114	4.39191	0.743391	1.21335
chr4	154936513	154965106	Nadk	GeneID:192185	+	2.98583	2.82374	2.1426	1.65279	0.774137	1.39355
chr6	83745051	83752550	Nagk	GeneID:56174	+	1.64894	1.57872	0.840424	1.10851	0.861703	1.96203
chr10	110917673	110935198	Nap1l1	GeneID:53605	+	3.41507	2.64495	2.58621	2.29502	0.743297	1.32049
chr15	75721394	75724911	Naprt1	GeneID:223646	-	2.64058	1.78261	1.90145	1.63188	0.779712	1.38872
chr3	51220051	51277953	Narg1	GeneID:74838	+	2.96185	2.41956	2.31638	2.06308	0.739362	1.27866
chr14	49791902	49810706	Nat12	GeneID:70646	+	1.89915	1.31227	1.45201	1.30498	0.648846	1.30795
chr7	4874217	4876604	Nat14	GeneID:269854	+	1.93871	1.96452	1.6129	1.31613	0.835484	1.202
chr2	145729005	145742052	Nat5	GeneID:67877	+	2.35769	1.92068	1.67185	1.44634	0.76361	1.41023
chr6	125118025	125141604	Ncapd2	GeneID:68298	-	1.46193	1.28395	1.01646	1.32716	0.842595	1.43826
chr15	89186203	89203257	Ncaph2	GeneID:52683	+	1.69271	1.38151	1.19531	1.28255	0.795572	1.41612
chr2	80341452	80421122	Nckap1	GeneID:50884	-	1.33358	1.09028	0.864952	0.733578	0.565503	1.5418
chr14	32973078	32992549	Ncoa4	GeneID:27057	+	2.96446	2.77133	2.19905	1.91825	0.722749	1.34806
chr2	155216407	155263862	Ncoa6	GeneID:56406	-	1.20082	1.08847	0.777068	0.734576	0.629219	1.54532
chr5	125497525	125659584	Ncor2	GeneID:20602	-	1.49962	1.47717	1.05547	1.07962	0.715095	1.42081
chr18	38578629	38624060	Ndfip1	GeneID:65113	+	6.0725	4.63142	4.80544	3.71903	0.812688	1.26367
chr14	21542952	21553784	Ndst2	GeneID:17423	-	2.50697	2.14286	1.74739	1.57666	0.815332	1.43469
chr10	93661754	93683693	Ndufa12	GeneID:66414	+	1.05103	0.988058	0.743756	0.841475	0.761129	1.41314
chr8	72418079	72426457	Ndufa13	GeneID:67184	-	3.21529	3.38028	2.10262	2.24346	1.03622	1.52918
chr6	11850373	11857446	Ndufa4	GeneID:17992	-	1.24342	0.734648	0.725876	0.80263	0.567983	1.713
chr7	129231558	129245362	Ndufab1	GeneID:70316	-	1.7886	1.38081	1.02999	1.02099	0.8006	1.73653
chr2	119481187	119488534	Ndufaf1	GeneID:69702	-	0.827955	0.739786	0.548389	0.784944	0.623656	1.5098
chr15	58765365	58771044	Ndufb9	GeneID:66218	+	2.64164	3.21065	2.13559	2.05084	0.861987	1.23696
chr1	63190172	63223283	Ndufs1	GeneID:227197	-	1.20787	0.96693	0.807088	0.980313	0.629923	1.49658
chr2	38406073	38443561	Nek6	GeneID:59126	+	3.82516	3.656	2.66525	2.23738	0.668087	1.4352
chr3	151899946	151942248	Nexn	GeneID:68810	-	3.14129	2.64226	2.46628	1.92486	0.643544	1.2737
chr8	109817762	109903417	Nfat5	GeneID:54446	+	3.91002	3.12466	3.10337	2.16758	0.606454	1.25993
chr15	103078648	103085847	Nfe2	GeneID:18022	-	7.65866	7.22174	6.3087	6.61956	0.717394	1.21398
chr11	96678745	96689269	Nfe2l1	GeneID:18023	-	2.49291	2.49113	1.56383	2.14184	0.668441	1.59411
chr19	46380108	46386580	Nfkb2	GeneID:18034	+	9.80365	8.18721	6.80365	6.63014	0.997718	1.44094
chr12	56590831	56593570	Nfkbia	GeneID:18035	-	14.947	14.8037	10.5514	12.5328	1.06231	1.41659
chr17	45692665	45700118	Nfkbie	GeneID:18037	+	9.4829	7.79914	7.24145	6.34829	0.940169	1.30953
chr16	55811491	55838967	Nfkbiz	GeneID:80859	-	5.43784	7.13711	7.46068	7.63618	0.82724	0.728867
chr2	155949385	155969921	Nfs1	GeneID:18041	-	2.79361	2.42189	2.10376	1.7252	0.68985	1.32791
chr10	82211445	82226886	Nfyb	GeneID:18045	-	3.25905	2.80223	2.43315	2.1741	0.823117	1.33944
chr14	55634362	55642975	Ngdn	GeneID:68966	+	1.5505	1.82178	2.26534	1.75248	0.742575	0.684441
chr9	110322353	110325514	Ngp	GeneID:18054	+	0.712574	0.853294	1.12874	0.727544	0.574849	0.631299
chr15	81871775	81878028	Nhp2l1	GeneID:20826	-	4.6659	4.48956	5.63573	5.29003	0.649653	0.827913
chr1	58502472	58519120	Nif3l1	GeneID:65102	+	1.34127	1.11111	0.84656	0.892856	0.575398	1.58437
chr13	49282916	49291620	Ninj1	GeneID:18081	+	1.4497	1.45562	1.01972	1.3432	0.739646	1.42166
chr7	63186957	63217820	Nipa2	GeneID:93790	-	1.69167	1.33084	1.07417	1.1975	0.639167	1.57486
chr1	173272375	173275757	Nit1	GeneID:27045	-	2.5132	2.2434	1.95601	2.25514	0.747802	1.28486
chr16	57156778	57167445	Nit2	GeneID:52633	-	4.058	3.02988	2.8225	1.91915	0.796135	1.43773
chr14	19103656	19116517	Nkiras1	GeneID:69721	+	2.29513	2.02198	1.82574	1.50549	0.673471	1.2571
chr7	20104080	20110399	Nkpd1	GeneID:69547	+	2.5358	2.50346	2.02541	2.06236	1.03926	1.25199
chr9	121628299	121665959	Nktr	GeneID:18087	+	3.10907	3.18343	2.33853	2.17563	0.665721	1.3295
chr7	146765198	146768692	Nkx6-2	GeneID:14912	-	3.17391	3.52753	1.05797	1.32753	0.710147	3
chr11	82714273	82721873	Nle1	GeneID:217011	-	2.68922	2.1353	3.26639	3.09725	0.782243	0.8233
chr11	69636625	69648351	Nlgn2	GeneID:216856	-	1.31894	1.08638	0.828902	0.735878	0.498338	1.59119
chrX	98494549	98516687	Nlgn3	GeneID:245537	+	0.830636	0.879182	0.566342	0.485436	0.496225	1.46667
chr13	104813302	104899655	Nln	GeneID:75805	-	0.761757	0.637356	0.509544	0.60191	0.57328	1.49498
chr7	88047122	88049921	Nmb	GeneID:68039	-	2.48916	2.6161	1.95666	1.65635	0.696594	1.27215
chr3	69525977	69552969	Nmd3	GeneID:97112	+	2.56348	1.99259	1.80445	1.7785	0.648751	1.42064
chr11	93820239	93829835	Nme1	GeneID:18102	-	3.3028	2.67103	2.46916	2.29532	0.857944	1.33762
chr11	93811129	93817321	Nme2	GeneID:18103	-	4.5944	4.30303	3.58275	3.47552	0.687646	1.28237
chr17	25033451	25034448	Nme3	GeneID:79059	+	5.19101	4.38202	3.11236	2.71535	0.868914	1.66787
chr11	102889876	102927419	Nmt1	GeneID:18107	+	1.8467	1.57417	1.30944	1.20653	0.71327	1.4103
chr8	109936389	109948938	Nob1	GeneID:67619	-	2.18472	1.80414	1.79299	1.81051	0.597132	1.21848
chr5	111077438	111082401	Noc4l	GeneID:100608	-	5.74359	6.58206	7.78205	7.31026	0.899999	0.738056
chr6	54873943	54922405	Nod1	GeneID:107607	-	0.837716	1.19372	0.556	0.622857	0.607427	1.50668
chr10	60881048	60887384	Nodal	GeneID:18119	+	0.995381	1.0485	0.639722	0.73903	0.418013	1.55596
chr6	125081957	125094771	Nol1	GeneID:110109	+	4.45912	3.66666	3.16038	3.36792	0.951257	1.41094
chr13	43493745	43498227	Nol7	GeneID:70078	+	5.16267	4.25334	3.71734	2.98133	0.893334	1.38881
chr7	53289188	53339574	Nomo1	GeneID:211548	+	2.03867	1.60773	1.39835	1.39061	0.719338	1.45792
chrX	98625055	98643928	Nono	GeneID:53610	+	1.62424	1.08485	0.975759	0.842424	0.533333	1.6646
chr2	173935866	173948203	Npepl1	GeneID:228961	+	2.15942	1.73269	1.24315	1.59581	0.557168	1.73705
chr11	97067168	97141890	Npepps	GeneID:19155	-	3.19806	2.74047	2.1284	1.71868	0.727625	1.50256
chr15	102354270	102355052	Npff	GeneID:54615	-	2.94616	3.40769	2.23077	1.79231	0.557691	1.32069
chr9	103904934	103945877	Nphp3	GeneID:74025	+	0.673266	0.681849	0.462046	0.646866	0.590759	1.45714
chr11	120241685	120298982	Nploc4	GeneID:217365	-	2.28579	1.98667	1.46101	1.3697	0.676208	1.56453
chr19	45822224	45824053	Npm3	GeneID:18150	-	3.74744	4.09215	2.92491	2.4744	0.720137	1.28121
chr6	92088988	92117953	Nr2c2	GeneID:22026	+	1.52936	1.43383	0.893954	0.91937	0.681858	1.71078
chr15	101097293	101105223	Nr4a1	GeneID:15370	+	9.93788	3.34162	6.1822	5.33126	0.714283	1.6075
chr4	48064120	48096224	Nr4a3	GeneID:18124	+	16.5448	10.5819	22.1348	12.8838	0.743343	0.747457
chr9	110523639	110526897	Nradd	GeneID:67169	-	2.18991	1.93769	1.73294	1.73294	0.712166	1.2637
chr3	102862208	102871837	Nras	GeneID:18176	+	5.46456	4.81343	4.29851	4.15485	0.636194	1.27127
chr5	31543291	31553936	Nrbp1	GeneID:192292	+	1.64084	1.39085	1.11796	1.01937	0.827464	1.46772
chr4	108673410	108734376	Nrd1	GeneID:230598	+	1.55255	1.31901	0.957028	1.01168	0.651096	1.62226
chr9	55069108	55131310	Nrg4	GeneID:83961	-	1.08995	1.08765	0.714087	0.874255	0.57733	1.52635
chr9	37352077	37360320	Nrgn	GeneID:64011	-	1.0426	1.38945	0.61866	0.760647	0.752533	1.68525
chr16	76291107	76373294	Nrip1	GeneID:268903	-	2.85343	2.23502	2.04422	1.79708	0.791724	1.39585
chr8	130883140	131027247	Nrp1	GeneID:18186	+	2.05761	1.75438	1.34839	1.38637	0.698459	1.52598
chr11	103683096	103815370	Nsf	GeneID:18195	-	1.86816	1.93706	1.07988	0.964751	0.652782	1.72997
chr2	151320044	151337041	Nsfl1c	GeneID:386649	+	2.06128	1.89961	1.47979	1.53194	0.791395	1.39295
chr4	6323373	6381408	Nsmaf	GeneID:18201	-	2.1064	2.16301	1.61005	1.65935	0.680818	1.30828
chr7	132611162	132635049	Nsmce1	GeneID:67711	-	3.92566	3.88391	5.41956	4.89816	1.08656	0.724351
chr4	115705447	115726481	Nsun4	GeneID:72181	-	0.87906	1.08511	1.34714	0.931692	0.638299	0.652537
chr5	135845830	135852013	Nsun5	GeneID:100609	+	2.62471	2.17482	1.79021	1.79021	0.664335	1.46615
chr11	40547144	40553548	Nudcd2	GeneID:52653	+	1.55172	1.17701	0.797703	1.1954	0.804597	1.94524
chr16	4939111	4941025	Nudt16l1	GeneID:66911	+	2.13559	2.17288	1.4	1.24068	0.905087	1.52542
chr19	7067509	7070527	Nudt22	GeneID:68323	-	2.30303	2.69091	1.7	2.04545	0.842423	1.35473
chr17	27716336	27760397	Nudt3	GeneID:56409	-	1.36538	1.13213	0.944171	1.01117	0.73511	1.44612
chr2	5766080	5789782	Nudt5	GeneID:53893	+	1.0461	0.863729	0.641393	0.756146	0.567623	1.63099
chr3	37303906	37318512	Nudt6	GeneID:229228	-	3.21098	2.44942	2.19509	1.93642	0.96098	1.4628
chr11	77499657	77531468	Nufip2	GeneID:68564	+	5.03906	4.14971	3.5354	3.18226	0.701383	1.42532
chr15	84753858	84773393	Nup50	GeneID:18141	+	1.95745	1.7435	1.38534	1.20567	0.892437	1.41297
chr11	70756573	70783475	Nup88	GeneID:19069	-	2.21189	2.2119	1.64126	1.4842	0.673791	1.34768
chr7	109282717	109358634	Nup98	GeneID:269966	-	3.29908	2.75421	2.58819	2.1089	0.65644	1.27467
chr5	121250208	121262523	Oas1c	GeneID:114643	-	0.427419	0.974192	0.580644	0.68871	0.588708	0.736112
chr10	80289401	80292035	Oaz1	GeneID:18245	+	2.84277	2.22956	2.21698	2.03774	0.87107	1.28227
chr1	51526332	51535243	Obfc2a	GeneID:109019	-	7.94747	9.4786	11.1206	10.8346	1.03113	0.714661
chr10	127838451	127846852	Obfc2b	GeneID:69917	-	1.2249	1.06024	0.863453	0.943775	0.953817	1.41861
chr5	73684063	73705323	Ociad1	GeneID:68095	+	2.08666	1.89111	1.65556	1.77666	0.732223	1.2604
chr12	17551679	17558308	Odc1	GeneID:18263	+	6.65689	8.27765	4.51467	5.71106	0.715576	1.4745
chr7	148033725	148036906	Odf3	GeneID:69287	+	2.74328	2.53134	1.86269	1.3612	0.698507	1.47276
chrX	162828868	162878487	Ofd1	GeneID:237222	-	0.98936	0.961927	0.608063	0.681411	0.523517	1.62707
chr3	103539317	103541924	Olfml3	GeneID:99543	-	2.39748	2.12934	1.694	1.16719	0.798108	1.41527
chr11	51958095	51959030	Olfr1373	GeneID:211472	-	2.63396	2.50188	1.96981	1.97358	0.358492	1.33716
chr3	106624525	106625475	Olfr266	GeneID:258482	-	1.89812	1.68679	0.920755	0.894337	0.830191	2.06148
chr4	58797651	58798592	Olfr267	GeneID:258922	-	0.735849	0.754718	0.509433	0.724528	0.418868	1.44445
chr15	98016444	98025973	Olfr288	GeneID:545140	-	0.375234	1.11257	0.497185	0.611632	0.564728	0.754717
chr11	48864235	48948889	Olfr56	GeneID:18356	+	1.60881	1.87331	2.97119	2.75251	0.710517	0.541471
chr6	129435265	129457183	Olr1	GeneID:108078	-	8.69022	6.05652	5.96521	5.52066	0.656523	1.45682
chr6	29326670	29330480	Opn1sw	GeneID:12057	-	2.17797	2.34746	1.77684	0.912428	0.635594	1.22575
chr1	58519615	58561763	Orc2l	GeneID:18393	-	0.985833	0.697359	0.618157	0.584675	0.649064	1.59479
chr4	63005600	63009196	Orm1	GeneID:18405	+	1.4454	2.56609	1.95403	1.39081	0.574713	0.739703
chr10	128254958	128258650	Ormdl2	GeneID:66844	-	2.1567	1.45584	1.33048	1.15669	0.635329	1.62099
chr6	50246806	50332836	Osbpl3	GeneID:71720	-	1.31532	1.28865	0.796852	0.961357	0.663475	1.65064
chr4	108734255	108790524	Osbpl9	GeneID:100273	-	1.93832	1.74072	1.27332	1.16249	0.727183	1.52226
chr11	4136423	4141029	Osm	GeneID:18413	+	1.55673	1.92085	2.69657	1.85752	0.746702	0.577299
chr19	18655245	18706299	Ostf1	GeneID:20409	-	1.11032	0.961223	0.69962	0.732388	0.652651	1.58704
chr11	48718158	48740661	OTTMUSG00000005523	GeneID:620913	-	0.837063	1.28328	1.71991	1.74121	0.686899	0.486689
chr2	29617083	29624518	OTTMUSG00000012686	GeneID:433416	+	1.25214	0.852564	0.760685	0.959401	0.799145	1.64607
chr19	7272696	7280774	Otub1	GeneID:107260	-	3.22336	2.88524	2.32582	2.16803	0.645494	1.3859
chr3	95908450	95965052	Otud7b	GeneID:229603	+	2.2485	2.01996	1.52744	1.28193	0.765966	1.47207
chr11	74989445	74992310	Ovca2	GeneID:246257	-	4.27692	3.42769	3.55384	2.6	1.03385	1.20346
chr14	17071173	17082322	Oxsm	GeneID:71147	-	1.96062	2.03767	1.52397	1.96576	0.731164	1.28652
chr9	119149784	119213966	Oxsr1	GeneID:108737	-	1.2191	0.854529	0.727356	0.741634	0.648815	1.67607
chr10	127994822	128002990	Pa2g4	GeneID:18813	-	2.75967	2	1.74134	2.16293	0.696536	1.58479
chr15	36525418	36538717	Pabpc1	GeneID:18458	-	7.97542	6.56374	5.91398	5.47619	0.831027	1.34857
chr4	122960154	122976075	Pabpc4	GeneID:230721	+	3.59209	3.18281	2.31105	2.76262	0.732608	1.55431
chr14	55512993	55516893	Pabpn1	GeneID:54196	+	3.59104	3.81793	2.70028	2.507	0.750701	1.32988
chr11	74487457	74538172	Pafah1b1	GeneID:18472	-	3.22418	2.87143	2.47143	2.1	0.653298	1.30458
chr9	45773394	45792954	Pafah1b2	GeneID:18475	-	2.77214	2.67178	2.27391	2.14876	0.74262	1.21911
chr7	26080068	26082974	Pafah1b3	GeneID:18476	-	1.42638	1.50613	0.920246	1.08896	0.889571	1.55
chr13	120217407	120249127	Paip1	GeneID:218693	+	1.82396	1.49552	1.27791	1.13529	0.66259	1.4273
chr18	35758321	35776839	Paip2	GeneID:67869	+	2.86855	2.76044	2.33906	2.05774	0.691646	1.22637
chr6	83756057	83781658	Paip2b	GeneID:232164	-	1.05604	1.31884	0.729469	0.907245	0.716909	1.44768
chr16	32017949	32079359	Pak2	GeneID:224105	-	1.94429	1.62442	1.60167	1.25673	0.659237	1.21391
chr5	148242465	148360072	Pan3	GeneID:72587	+	2.10432	2.06597	1.7507	1.66121	0.710818	1.20199
chr4	154338242	154354982	Pank4	GeneID:269614	+	2.14361	1.77075	1.63505	1.55468	0.741767	1.31104
chr12	107022912	107087161	Papola	GeneID:18789	+	2.4757	1.6848	1.716	1.35979	0.677664	1.44271
chr11	23762665	23795253	Papolg	GeneID:216578	-	1.07815	0.871611	0.745615	0.683414	0.619616	1.44599
chr1	182499106	182531385	Parp1	GeneID:11545	+	0.947748	0.885852	0.589228	0.723472	0.807879	1.60846
chr16	35832964	35871586	Parp14	GeneID:547253	-	1.79403	2.03329	0.707351	0.622747	0.66921	2.53627
chr16	35938556	35972691	Parp9	GeneID:80285	+	1.447	1.80031	2.60292	2.39171	0.760368	0.555916
chr12	33505340	33536473	Pbef1	GeneID:59027	+	3.05215	3.08278	4.1399	3.56126	0.76159	0.737251
chr15	102301215	102329312	Pcbp2	GeneID:18521	+	4.9362	3.78077	3.12938	2.45013	0.690027	1.57738
chr11	97551134	97561660	Pcgf2	GeneID:22658	-	2.26596	2.50709	1.77128	2.04787	0.780139	1.27928
chr10	7350034	7383048	Pcmt1	GeneID:18537	-	1.09787	0.824784	0.761643	0.749805	0.564327	1.44144
chr16	32431082	32472101	Pcyt1a	GeneID:13026	+	0.90046	0.827292	0.568225	0.659194	0.693472	1.58469
chr5	145889639	145900958	Pdap1	GeneID:231887	-	6.97114	6.64517	5.50934	4.23939	0.823432	1.26533
chr1	95934882	95949130	Pdcd1	GeneID:18566	-	4.75184	3.22026	3.0279	2.14978	0.773864	1.56935
chr19	29485448	29545651	Pdcd1lg2	GeneID:58205	+	4.27161	4.05432	2.70666	2.66179	0.799715	1.57818
chr7	36427004	36432501	Pdcd5	GeneID:56330	-	1.32678	0.916462	0.896808	1.00491	0.761669	1.47945
chr13	74440576	74462357	Pdcd6	GeneID:18570	-	2.81114	2.21506	2.33297	1.90611	0.826419	1.20496
chr9	113564051	113617225	Pdcd6ip	GeneID:18571	-	2.40063	2.27991	1.8329	1.5709	0.643123	1.30975
chr15	103333730	103360483	Pde1b	GeneID:18574	+	1.27918	1.13819	0.79365	1.01307	0.689077	1.61177
chr3	19125918	19164957	Pde7a	GeneID:18583	-	2.09279	1.64055	1.35601	1.26254	0.733333	1.54334
chr15	79826304	79845238	Pdgfb	GeneID:18591	-	1.85006	1.3942	1.30834	0.98186	0.656591	1.41405
chr2	121239638	121264423	Pdia3	GeneID:14827	+	2.03169	1.79703	1.49703	1.5495	0.664355	1.35715
chr12	17273401	17291576	Pdia6	GeneID:71853	+	2.20797	1.86924	1.37858	1.36364	0.772107	1.60163
chr11	94887572	94908220	Pdk2	GeneID:18604	-	0.946652	0.874006	0.675367	0.743474	0.573211	1.40169
chr19	40296729	40346023	Pdlim1	GeneID:54132	-	1.16892	1.31475	0.690317	0.939753	0.670043	1.69331
chr2	22751042	22795781	Pdss1	GeneID:56075	+	2.45561	2.11574	1.93142	1.79424	0.696264	1.2714
chr11	70206386	70223530	Pelp1	GeneID:75273	-	1.09209	0.79118	0.765239	0.941632	0.725034	1.42712
chr4	4060683	4065592	Penk1	GeneID:18619	-	6.20052	5.14139	9.14913	8.36761	0.452441	0.677717
chr5	137960366	137966932	Perq1	GeneID:57330	+	1.28345	1.28118	0.707481	0.748301	0.70975	1.81411
chr11	3863978	3880007	Pes1	GeneID:64934	+	2.38994	2.10326	1.9375	2.24864	0.774458	1.23352
chr18	36563333	36614149	Pfdn1	GeneID:67199	-	3.40921	3.14866	2.22545	1.74273	0.737796	1.53192
chr1	173275830	173288301	Pfdn2	GeneID:18637	+	2.6976	2.4064	2.168	2.2336	0.8464	1.24428
chr10	77450016	77472494	Pfkl	GeneID:18641	-	2.08955	1.6951	1.46375	1.28891	0.660979	1.42753
chr11	70465351	70468137	Pfn1	GeneID:18643	-	12.851	16.3385	10.1491	12.5031	1.0559	1.26621
chr19	41986361	41993155	Pgam1	GeneID:18648	+	3.23214	3.39509	2.03795	2.26116	1.03125	1.58598
chr11	5701647	5703736	Pgam2	GeneID:56012	-	2.94352	2.62459	2.42857	2.62458	0.903654	1.21204
chr5	110688174	110698901	Pgam5	GeneID:72542	-	2.51664	1.74431	1.81962	1.74956	0.635727	1.38306
chr4	148524094	148540816	Pgd	GeneID:110208	-	1.31266	1.20713	0.777046	0.9314	0.641162	1.6893
chrX	103382463	103399038	Pgk1	GeneID:18655	+	2.37052	1.89509	1.69987	1.51394	0.593626	1.39453
chr11	77796715	77844038	Phf12	GeneID:268448	+	1.33022	1.1832	0.84014	0.863478	0.798715	1.58333
chr4	151363742	151366671	Phf13	GeneID:230936	-	1.6208	1.50153	0.880733	1.1315	0.779817	1.84028
chr11	69809279	69813418	Phf23	GeneID:78246	+	2.96438	2.67671	2.23562	1.7863	1.08493	1.32598
chr14	122277828	122420257	Phgdhl1	GeneID:68889	+	1.72941	1.6003	2.22684	1.88199	0.990183	0.776618
chr5	130339311	130354954	Phkg1	GeneID:18682	-	0.830112	0.697514	0.542819	0.745858	0.526243	1.52926
chr10	110943342	110945704	Phlda1	GeneID:21664	+	4.82201	5.8479	3.28803	5.81554	1.0356	1.46654
chr1	137662710	137665711	Phlda3	GeneID:27280	+	1.38298	1.27052	0.860184	1.15805	0.683893	1.60777
chr2	25428951	25430391	Phpt1	GeneID:75454	-	2.50715	1.70714	1.43929	1.375	0.74643	1.74194
chr19	42164925	42196708	Pi4k2a	GeneID:84095	+	1.53377	1.33767	0.992678	1.05858	0.648496	1.54508
chr10	80616033	80630559	Pias4	GeneID:59004	-	3.46734	2.89695	1.5791	1.49637	0.748911	2.19577
chr7	97278742	97357442	Picalm	GeneID:233489	+	12.9826	11.2419	8.55881	6.81781	0.771058	1.51686
chr16	32084510	32099817	Pigx	GeneID:72084	-	0.785716	0.705884	0.557423	0.62605	0.620447	1.40955
chr12	32860501	32893335	Pik3cg	GeneID:30955	-	2.54401	2.52657	1.6709	1.36717	0.856466	1.52254
chr17	29627757	29632401	Pim1	GeneID:18712	+	16.1549	17.4488	20.9633	21.7323	1.24409	0.770628
chrX	7455432	7460558	Pim2	GeneID:18715	+	2.43182	2.87879	3.19445	3.08334	0.656565	0.761265
chr3	94863517	94910780	Pip5k1a	GeneID:18720	-	1.14136	0.841707	0.707942	0.67056	0.636097	1.61222
chr1	65233259	65325270	Pip5k3	GeneID:18711	+	1.05689	0.969461	0.733524	0.713598	0.647701	1.44084
chr2	32431339	32439299	Pip5kl1	GeneID:227733	+	2.13429	2.17768	2.78925	2.22107	1.03306	0.765184
chr3	142456423	142544954	Pkn2	GeneID:109333	-	1.23617	1.06895	0.804795	0.780812	0.695537	1.53601
chr7	148265677	148276408	Pkp3	GeneID:56460	+	2.08407	2.20491	1.24343	1.5937	0.952713	1.67606
chr2	153053505	153067094	Plagl2	GeneID:54711	-	6.59848	5.50758	3.87727	3.95151	0.772728	1.70184
chr15	76001406	76061808	Plec1	GeneID:18810	-	2.83608	2.32689	1.78709	1.43194	0.791332	1.58698
chr2	76513352	76534630	Plekha3	GeneID:83435	+	1.85445	1.45778	1.17778	1.35222	0.764444	1.57453
chr7	39005692	39012978	Plekhf1	GeneID:72287	-	1.28078	1.34989	0.734341	0.643627	0.589633	1.74412
chr10	80258846	80261028	Plekhj1	GeneID:78670	-	12.4803	10.6381	8.93422	7.39803	0.904603	1.39691
chr13	111185270	111191052	Plk2	GeneID:20620	+	3.59135	1.85096	2.3702	1.875	0.795675	1.51521
chrX	7245072	7248458	Plp2	GeneID:18824	-	1.97947	2.19942	1.40469	1.3607	0.533724	1.40918
chr9	92154181	92166813	Plscr1	GeneID:22038	+	5.16667	3.61111	3.01746	2.9127	0.561907	1.71226
chr9	92170558	92192569	Plscr2	GeneID:18828	+	1.83857	1.1896	1.05526	1.04659	0.624053	1.74229
chr2	16277949	16673742	Plxdc2	GeneID:67448	+	0.467629	0.478024	0.687957	0.703191	0.495876	0.679736
chr2	26244868	26252641	Pmpca	GeneID:66865	+	3.29079	2.99791	2.38075	2.17573	0.713387	1.38225
chr7	52112551	52118299	Pnkp	GeneID:59047	+	1.71084	1.56627	1.05783	1.21446	0.715664	1.61731
chr12	60167906	60175004	Pnn	GeneID:18949	+	2.81182	2.54923	1.81181	1.61926	0.772428	1.55194
chr11	17103201	17111592	Pno1	GeneID:66249	-	4.0522	3.03213	2.87751	2.2249	0.875504	1.40823
chr8	86649888	86656466	Podnl1	GeneID:244550	+	2.02948	2.12472	1.68707	1.60998	0.709749	1.20296
chr15	82956408	82979766	Poldip3	GeneID:73826	-	3.14715	2.76373	2.57616	2.44559	0.721242	1.22164
chr15	78971797	78982197	Polr2f	GeneID:69833	+	1.66429	1.40179	1.10357	1.06607	0.733931	1.50809
chr5	136592607	136598809	Polr2j	GeneID:20022	+	1.57343	1.10956	1.17949	0.941724	0.717948	1.33399
chr5	135852011	135870380	Pom121	GeneID:107939	-	2.35476	1.8529	1.68727	1.53152	0.626698	1.3956
chr4	115823130	115832449	Pomgnt1	GeneID:68273	+	1.32638	1.29981	0.759014	1.07021	0.711573	1.7475
chr10	61111369	61136913	Ppa1	GeneID:67895	+	2.08124	1.76112	2.60832	2.5706	0.744683	0.797923
chr8	26830520	26835359	Ppapdc1	GeneID:71910	+	2.6925	3.55556	4.28423	2.97158	0.764861	0.628468
chr6	115372091	115440419	Pparg	GeneID:19016	+	2.7229	2.4399	2.11978	1.77225	0.694222	1.28452
chr6	146837036	146980545	Ppfibp1	GeneID:67533	+	1.27754	1.10127	0.763771	0.768431	0.670974	1.67268
chr9	65907976	65914436	Ppib	GeneID:19035	+	1.91076	1.7254	1.15561	1.53318	0.789471	1.65347
chr14	26513656	26519954	Ppif	GeneID:105675	+	2.0949	1.66666	1.71296	1.95602	0.613424	1.22297
chr2	69561145	69592116	Ppig	GeneID:228005	+	1.96758	1.61263	1.52951	1.24522	0.598503	1.28641
chr12	73884669	73895549	Ppm1a	GeneID:19042	+	1.49391	1.3513	1.01565	0.770433	0.686957	1.47089
chr17	85357355	85416461	Ppm1b	GeneID:19043	+	1.65466	1.33717	1.01633	0.942363	0.76609	1.62807
chr3	104583974	104588936	Ppm1j	GeneID:71887	+	1.72052	2.36154	2.59487	1.78975	0.853847	0.663045
chr19	4192174	4195419	Ppp1ca	GeneID:19045	+	1.96143	1.86943	0.830862	1.16617	0.934719	2.36071
chr7	4433123	4453282	Ppp1r12c	GeneID:232807	-	1.95954	2.19075	2.50289	2.59191	0.782659	0.782909
chr19	7049538	7051814	Ppp1r14b	GeneID:18938	+	3.62215	3.46906	2.69055	2.82736	1.16938	1.34625
chr2	158491134	158588609	Ppp1r16b	GeneID:228852	+	1.87108	2.25236	3.80006	3.43493	0.868943	0.492382
chrX	7135688	7151246	Ppp1r3f	GeneID:54646	-	1.03186	0.951523	2.05125	1.28116	0.602492	0.50304
chr11	51912326	51936251	Ppp2ca	GeneID:19052	+	6.46185	5.3408	5.15768	4.12208	0.880977	1.25286
chr17	21082418	21102869	Ppp2r1a	GeneID:51792	+	2.83295	2.16819	2.16133	1.95194	0.938215	1.31075
chr9	50665040	50702334	Ppp2r1b	GeneID:73699	+	3.2277	3.12205	2.63169	2.52891	0.737331	1.22647
chr14	67632893	67691281	Ppp2r2a	GeneID:71978	-	3.53107	2.95777	2.72476	2.33932	0.623785	1.29592
chr7	146038069	146074740	Ppp2r2d	GeneID:52432	+	1.96669	1.80811	1.30558	1.38378	0.741494	1.50638
chr14	21319262	21365766	Ppp3cb	GeneID:19056	-	1.32919	0.97987	1.06157	0.885731	0.698048	1.2521
chr11	17059301	17100383	Ppp3r1	GeneID:19058	+	2.32587	1.85517	1.5372	1.35681	0.816329	1.51306
chr17	66169485	66191186	Ppp4r1	GeneID:70351	+	2.39934	2.10066	1.4081	1.30853	0.589717	1.70396
chr6	100783632	100818711	Ppp4r2	GeneID:232314	+	2.22223	2.01201	1.68243	1.33033	0.686184	1.32084
chr7	17590001	17613219	Ppp5c	GeneID:19060	-	1.66805	1.4641	1.17586	1.12383	0.945889	1.41858
chr2	39052318	39081858	Ppp6c	GeneID:67857	-	1.3434	0.96549	1.06557	1.03537	0.603969	1.26073
chr11	75444522	75462367	Pps	GeneID:19062	+	2.38966	2.20051	1.84237	1.62926	0.883983	1.29705
chr12	16995454	17006862	Pqlc3	GeneID:217430	-	4.00675	3.99324	2.40372	2.7027	0.733106	1.6669
chr10	44156983	44178554	Prdm1	GeneID:12142	-	5.18372	6.26292	7.79098	7.55775	0.948293	0.665348
chr4	116358204	116372605	Prdx1	GeneID:18477	+	2.66715	2.16789	1.95766	1.72701	0.833578	1.36242
chr8	87493521	87498707	Prdx2	GeneID:21672	+	11.2821	11.665	16.403	15.6322	1.36272	0.687807
chr13	55423416	55426633	Prelid1	GeneID:66494	+	6.42262	5.8631	3.77679	3.40178	0.839284	1.70055
chr18	42035350	42110848	Prelid2	GeneID:77619	-	1.07322	0.986513	0.709055	0.614645	0.547207	1.51359
chr14	31408555	31431737	Prkcd	GeneID:18753	-	1.45521	1.30313	0.895832	0.919792	0.796873	1.62442
chr2	11094009	11222853	Prkcq	GeneID:18761	+	3.51502	3.66283	4.36649	3.6159	0.812296	0.804998
chr7	105851873	105866572	Prkrir	GeneID:72981	+	2.73525	1.70791	1.77122	1.43165	0.661871	1.54427
chr16	10790601	10791007	Prm3	GeneID:19120	-	3.89919	3.79436	4.87903	3.64919	1.04435	0.799173
chr7	52232128	52241702	Prmt1	GeneID:15469	-	3.45795	2.6729	2.45795	2.78131	0.745796	1.40685
chr7	3581587	3593319	Prpf31	GeneID:68988	+	2.49834	3.1196	3.39535	3.47675	0.940199	0.73581
chr12	66155049	66164373	Prpf39	GeneID:328110	+	2.80266	1.89753	2.03036	1.89753	0.574953	1.38037
chr11	75300279	75322949	Prpf8	GeneID:192159	+	2.50636	2.31462	1.68432	1.81144	0.900421	1.48805
chr11	61543156	61575564	Prpsap2	GeneID:212627	-	1.16587	0.953528	0.826122	0.769233	0.592146	1.41125
chr7	52282933	52308251	Prr12	GeneID:233210	-	1.12366	1.22882	0.790653	0.760468	0.713731	1.42118
chr15	102289663	102293215	Prr13	GeneID:66151	+	1.71387	0.976876	1.13295	1.19653	0.742775	1.51276
chr7	134615128	134620272	Prr14	GeneID:233895	+	2.24748	2.82829	1.73485	1.89899	1.0202	1.29549
chr13	55565669	55574513	Prr7	GeneID:432763	+	2.04492	2.0918	2.79687	2.41211	0.937498	0.731146
chr17	24175210	24182916	Prss27	GeneID:213171	+	0.970589	1.02731	0.672268	0.714288	0.710082	1.44375
chr19	15979622	15999515	Psat1	GeneID:107272	-	1.33022	1.20653	0.875145	1.07468	0.700116	1.52
chr15	78427477	78452449	Pscd4	GeneID:72318	+	3.0502	2.70866	2.31103	1.8504	0.890746	1.31985
chr2	57981550	58012533	Pscdbp	GeneID:227929	-	6.62375	6.96512	9.10797	7.11212	1.07475	0.727248
chr19	46386577	46401646	Psd	GeneID:73728	-	5.38527	4.44476	3.59207	3.32011	1	1.49921
chr2	24240917	24264249	Psd4	GeneID:215632	+	3.60518	3.26218	2.84249	2.49327	0.941968	1.26832
chr12	72075680	72095908	Psma3	GeneID:19167	+	3.86159	3.46828	3.07497	2.87313	0.683967	1.25581
chr12	56499884	56519438	Psma6	GeneID:26443	+	2.12293	1.84751	1.54137	1.5721	0.73877	1.3773
chr17	15612685	15635240	Psmb1	GeneID:19170	-	1.26915	0.931916	0.887234	0.755321	0.625532	1.43045
chr11	97564748	97574814	Psmb3	GeneID:26446	+	1.93091	1.53455	1.13091	1.03454	0.792727	1.7074
chr11	70338902	70341151	Psmb6	GeneID:19175	+	1.61764	1.05882	0.866014	0.797384	0.813727	1.86792
chr2	38443566	38499426	Psmb7	GeneID:19177	-	3.34074	3.24533	2.56638	2.16305	0.693087	1.30173
chr17	34335344	34338211	Psmb8	GeneID:16913	+	4.39385	5.29231	6.40307	6.82461	1.17846	0.686209
chr17	34319044	34324275	Psmb9	GeneID:16912	-	3.80952	3.43358	4.89223	4.65414	0.857143	0.778689
chr2	90894239	90899585	Psmc3	GeneID:19182	+	2.12687	1.82836	1.5796	1.61194	0.713932	1.34646
chr11	106117499	106124426	Psmc5	GeneID:19184	+	2.64823	1.60399	2.00222	1.74779	0.73894	1.32265
chr14	45949499	45968746	Psmc6	GeneID:67089	+	2.2043	1.77778	1.70371	1.61051	0.669057	1.29383
chr1	87961194	88035870	Psmd1	GeneID:70247	+	1.80771	1.57649	1.1919	1.07279	0.662902	1.51666
chr11	80242117	80285635	Psmd11	GeneID:69077	+	2.54295	1.9768	2.01066	1.67775	0.660813	1.26473
chr11	98543868	98557292	Psmd3	GeneID:22123	+	2.12214	1.66259	1.69466	1.51909	0.76183	1.25226
chr2	34707609	34726482	Psmd5	GeneID:66998	-	2.87151	2.16	1.41818	1.42061	0.799998	2.02478
chr14	14944699	14953418	Psmd6	GeneID:66413	-	2.91338	2.66535	2.1063	2.0374	0.820864	1.38317
chr7	29959274	29965550	Psmd8	GeneID:57296	-	3.00696	2.48492	1.40371	1.62877	0.812063	2.14215
chr14	56206277	56209938	Psme2	GeneID:19188	-	2.15143	2.21715	2.84572	2.53429	0.865715	0.756025
chr17	57138880	57139438	Pspn	GeneID:19197	-	2.25297	1.94071	1.7589	1.64032	0.770752	1.2809
chr15	5183865	5193831	Ptger4	GeneID:19219	-	4.85741	5.06033	5.88666	6.10786	0.892142	0.825155
chr10	127496038	127514310	Ptges3	GeneID:56351	+	3.99876	2.94293	2.99007	2.48015	0.821342	1.33734
chr3	100844159	100914089	Ptgfrn	GeneID:19221	-	1.22139	1.09459	0.798429	0.736058	0.654689	1.52975
chr7	17491839	17496254	Ptgir	GeneID:19222	+	2.20376	1.99732	1.52547	1.35657	0.670243	1.44464
chr7	52118438	52125158	Ptov1	GeneID:84113	-	1.31011	1.16629	0.887638	0.901125	0.669664	1.47595
chr4	129516717	129527219	Ptp4a2	GeneID:19244	+	8.6312	6.62943	6	4.00355	0.867019	1.43853
chr9	64834790	64869508	Ptplad1	GeneID:57874	-	1.53788	1.40985	1.05606	1.03409	0.803029	1.45624
chr2	90750870	90758207	Ptpmt1	GeneID:66461	-	2.09678	1.95914	1.32688	1.64516	0.763443	1.58023
chr5	121580550	121641338	Ptpn11	GeneID:19247	-	1.17799	1.06136	0.753164	0.850585	0.625763	1.56405
chr18	67825167	67884231	Ptpn2	GeneID:19255	-	4.96732	4.926	4.13888	3.70927	0.742432	1.20016
chr1	121554669	121733648	Ptpn4	GeneID:19258	-	2.33545	2.06709	1.5127	1.52076	0.554222	1.5439
chr6	124670736	124688727	Ptpn6	GeneID:15170	-	2.04386	2.00627	1.59023	1.74186	1.16416	1.28526
chr1	137029302	137041897	Ptpn7	GeneID:320139	+	3.60413	2.94913	2.36566	2.70429	0.869636	1.52352
chr19	4154646	4156710	Ptprcap	GeneID:19265	+	2.47333	2.7	1.65667	2.18666	0.786665	1.49296
chr2	90273046	90420754	Ptprj	GeneID:19271	-	2.99938	2.6273	2.36735	2.05421	0.780254	1.26698
chr4	130219304	130337187	Pum1	GeneID:80912	+	3.27711	2.80632	2.50701	2.16764	0.639193	1.30718
chr12	8681487	8757145	Pum2	GeneID:80913	+	2.71846	2.48808	2.2577	1.76616	0.628846	1.20409
chr5	111202686	111209634	Pus1	GeneID:56361	-	2.10817	1.77484	1.60927	1.70861	0.818986	1.31001
chr4	155262722	155265871	Pusl1	GeneID:433813	-	2.11078	1.37126	1.11377	1.66168	0.673654	1.89516
chr14	8930757	8997624	Pxk	GeneID:218699	+	0.844731	0.766022	0.59957	0.627958	0.617204	1.4089
chr7	135135617	135137261	Pycard	GeneID:66824	-	5.00697	5.223	4.08363	3.24391	0.958185	1.22611
chr3	89234759	89239050	Pygo2	GeneID:68911	+	1.64499	1.81572	1.16531	1.01626	0.888888	1.41163
chr9	108410405	108418244	Qars	GeneID:97541	+	2.49166	2.45833	2.05	2.02292	0.802082	1.21544
chr7	134251284	134265543	Qprt	GeneID:67375	-	2.65932	2.98532	1.92952	1.42584	0.792952	1.37823
chr9	108419434	108447667	Qrich1	GeneID:69232	+	3.12164	3.09481	2.55725	2.23614	0.655633	1.22071
chr11	20101605	20126859	Rab1	GeneID:19324	+	3.06244	2.50244	2.32	1.73853	0.77756	1.32002
chr8	28249245	28285120	Rab11fip1	GeneID:75767	-	5.46608	5.39749	4.04573	4.62832	0.693218	1.35108
chr17	66843852	66869010	Rab12	GeneID:19328	-	2.28571	1.99217	1.54599	1.49511	0.711352	1.47848
chr2	35035725	35056640	Rab14	GeneID:68365	-	3.82002	3.30146	2.87739	2.37457	0.762656	1.3276
chr6	39331427	39340379	Rab19	GeneID:19331	+	2.27184	2.26019	3.36699	2.32816	0.753397	0.67474
chr19	5099207	5106996	Rab1b	GeneID:76308	-	2.68684	1.95198	1.9666	2.01253	0.885179	1.36624
chr4	8462791	8534849	Rab2	GeneID:59021	+	2.80217	2.51669	2.21753	1.87575	0.735426	1.26365
chr10	114726918	114752647	Rab21	GeneID:216344	-	1.46198	1.12801	0.991337	0.918191	0.755532	1.47476
chr13	55421246	55423295	Rab24	GeneID:19336	-	4.39799	3.82943	2.95987	2.35117	0.802676	1.48587
chr17	24665999	24670833	Rab26	GeneID:328778	-	3.01813	2.06477	2.17617	1.87824	1.08549	1.38691
chr5	116081996	116097167	Rab35	GeneID:77407	+	4.055	2.95204	2.39633	1.74189	0.884342	1.69217
chr8	74685099	74705265	Rab8a	GeneID:17274	+	1.64434	1.44226	1.16051	1.19399	0.929559	1.41691
chr3	153570419	153575023	Rabggtb	GeneID:19352	-	5.10554	3.37731	2.58047	2.40106	0.844325	1.97853
chr5	144266349	144288861	Rac1	GeneID:19353	-	4.8573	5.17892	3.63685	3.41214	0.767837	1.33558
chr15	51794152	51823108	Rad21	GeneID:19357	-	1.65	1.32017	0.98684	0.9807	0.637721	1.672
chr8	87358551	87364540	Rad23a	GeneID:19358	-	5.8227	4.21749	3.41607	3.77069	1.01182	1.7045
chr4	55362929	55404084	Rad23b	GeneID:19359	+	2.72715	2.42669	2.16173	1.83761	0.677188	1.26156
chr11	53463072	53520799	Rad50	GeneID:19360	-	2.64149	2.11084	1.44531	1.35213	0.807258	1.82762
chr19	4195198	4201603	Rad9	GeneID:19367	-	1.8578	1.62615	0.81422	1.16284	1.08945	2.28169
chr2	172825638	172841233	Rae1	GeneID:66679	+	2.37897	1.5906	1.31397	1.639	0.959888	1.81053
chr11	59918515	60012697	Rai1	GeneID:19377	+	2.3369	2.25857	1.66656	1.5335	0.797421	1.40223
chr11	69781726	69794012	Rai12	GeneID:54351	-	3.13409	2.63167	2.36672	2.08724	0.927305	1.32423
chr2	28368851	28408590	Ralgds	GeneID:19730	+	2.2478	1.71293	1.63846	1.38795	0.958022	1.3719
chr16	18239907	18248795	Ranbp1	GeneID:19385	-	4.32748	4.44639	3.47368	2.90059	0.881089	1.24579
chr17	56812680	56851192	Ranbp3	GeneID:71810	+	2.0959	1.89993	1.46213	1.47672	0.776232	1.43346
chr13	43498748	43576342	Ranbp9	GeneID:56705	-	2.16504	1.66729	1.60489	1.30263	0.779697	1.34903
chr15	81534683	81560331	Rangap1	GeneID:19387	-	3.01832	2.43105	2.33751	2.00482	0.660558	1.29125
chrX	48357089	48371195	Rap2c	GeneID:72065	-	1.94083	1.51627	1.51923	1.2426	0.66864	1.27751
chr12	118754952	118995118	Rapgef5	GeneID:217944	+	0.927139	0.814235	0.584809	0.634286	0.645524	1.58537
chr11	54336349	54512787	Rapgef6	GeneID:192786	+	2.74674	2.67281	3.93112	3.29623	0.757523	0.698717
chr1	60539137	60623609	Raph1	GeneID:77300	-	2.19931	1.77078	1.52626	1.33948	0.625045	1.44098
chr9	96439719	96531922	Rasa2	GeneID:114713	-	2.15688	2.03208	1.73853	1.44401	0.686238	1.24063
chr2	117105729	117168613	Rasgrp1	GeneID:19419	-	2.40572	2.17856	3.49568	2.53975	0.823717	0.688199
chr1	133072987	133141755	Rassf5	GeneID:54354	-	2.38423	2.19085	1.94043	1.7823	0.755875	1.22871
chr4	100741643	100824975	Raver2	GeneID:242570	+	0.961607	1.25361	1.48397	1.37654	0.591053	0.647995
chr1	134373957	134401467	Rbbp5	GeneID:213464	+	0.960731	0.702283	0.718721	0.655708	0.78082	1.33672
chrX	159198391	159217022	Rbbp7	GeneID:245688	+	2.2066	1.76039	1.62959	1.76651	0.513445	1.35409
chr2	144368001	144376595	Rbbp9	GeneID:26450	-	1.06349	0.873015	0.751985	0.734126	0.599208	1.41425
chr2	155920618	155937701	Rbm12	GeneID:75710	-	1.96489	1.37191	1.42653	1.26528	0.635891	1.37739
chr3	107129028	107136207	Rbm15	GeneID:229700	-	2.25218	2.16739	1.32609	1.50435	1.01739	1.69836
chr2	11507066	11524826	Rbm17	GeneID:76938	-	2.09747	1.56329	1.4557	1.2443	0.77215	1.44087
chr18	60720440	60732383	Rbm22	GeneID:66810	+	3.38588	3.18555	2.70772	2.61576	0.855501	1.25045
chr12	84992380	85024073	Rbm25	GeneID:67039	+	3.69658	3.0155	3.01958	2.48368	0.595431	1.2242
chr2	172847403	172860235	Rbm38	GeneID:56190	+	2.11635	1.81447	1.4088	1.37107	1.12579	1.50223
chr2	155972975	156005976	Rbm39	GeneID:170791	-	11.7419	10.7419	9.719	7.93292	0.794792	1.20814
chr19	4784293	4793877	Rbm4	GeneID:19653	-	2.13084	1.70281	1.39626	1.38318	0.897196	1.5261
chr19	4756525	4765940	Rbm4b	GeneID:66704	+	3.85283	3.61321	2.59811	2.33962	0.783017	1.48294
chr9	107642831	107673307	Rbm5	GeneID:83486	-	2.77105	2.42003	1.79293	1.53283	0.961277	1.54554
chr2	60590779	60800977	Rbms1	GeneID:56878	-	2.21017	2.21311	1.7403	1.57569	0.763668	1.26999
chr15	81296746	81306799	Rbx1	GeneID:56438	+	2.00909	1.71818	1.49454	1.41455	0.643636	1.34429
[truncated: 745 more rows]
