# Supplementary material for: PARP-14 Binds Specific DNA Sequences to Promote Th2 Cell Gene Expression
Source: PLoS One. 2013 Dec 20;8(12):e83127. doi: 10.1371/journal.pone.0083127 (PMC3869773; doi:10.1371/journal.pone.0083127)
Supplement: Table S4 — Pool 3 - List of genes that show a dependence on PARP catalytic activity for their transcription. Related to Figure 1. (XLS) [file pone.0083127.s004.xls]

## Sheet: Pool 3
Gene Chromosome	Gene Start	Gene End	Gene Name	Gene ID	Strand	Parp14 +/+	Parp14 +/+ + PJ34	Parp14 -/-	Parp14 -/- + PJ34	Input	Parp14 +/+ / Parp14 +/+ + PJ34
chr9	25060169	25116150	2011-09-07	GeneID:235072	+	3.23476	2.58741	2.53199	2.07204	0.649873	1.25019
chr5	93522483	93603984	2011-09-11	GeneID:52398	+	2.83177	2.26456	1.82962	1.60568	0.734006	1.25047
chr13	63916642	63970963	0610007P08Rik	GeneID:76251	+	1.20331	1.51009	0.858251	0.920329	0.705641	0.796847
chr4	24825248	24832148	1110007M04Rik	GeneID:68493	+	1.57428	1.00887	1.00887	1.26386	0.802661	1.56044
chr12	70290825	70299416	1110034A24Rik	GeneID:109065	-	1.90675	1.46627	1.57936	1.40278	0.831351	1.3004
chr17	35087183	35089417	1110038B12Rik	GeneID:68763	-	1.58688	1.27869	0.868854	1.44262	0.757378	1.24102
chr4	135531520	135543160	1110049F12Rik	GeneID:66193	-	2.28381	1.8414	1.8197	1.72287	0.899833	1.24025
chr16	24392641	24393345	1110054M08Rik	GeneID:68841	-	1.9144	2.66537	2.81712	2.30739	0.856032	0.718248
chr1	173288580	173290929	1190002J23Rik	GeneID:68874	-	2.89644	2.15858	2.25243	2.27508	0.996764	1.34183
chr4	153531594	153534793	1200015A19Rik	GeneID:67808	-	1.67761	1.22388	0.895524	1.14925	0.835819	1.37073
chr2	22868336	22870196	1200016E24Rik	GeneID:319202	-	1.38567	1	0.668943	0.40273	0.296928	1.38567
chr15	88919537	88930770	1300018J18Rik	GeneID:223776	+	1.44027	1.87201	0.921502	1.34812	0.843004	0.769372
chr2	166888434	166891362	1500012F01Rik	GeneID:68949	+	3.94496	2.82875	2.33334	2.79817	0.932721	1.39459
chr16	4874777	4880315	1500031H01Rik	GeneID:207740	-	3.09069	4.08578	4.64216	4.38726	0.82108	0.756449
chr4	115809296	115817221	1520402A15Rik	GeneID:68075	-	0.703936	0.952382	0.944097	1.11387	0.817805	0.739132
chr17	24607418	24608547	1700012G19Rik	GeneID:67078	+	2.06642	1.64575	1.47601	1.42066	0.974169	1.25561
chr4	42982832	42987197	1700022I11Rik	GeneID:67317	+	3.02957	2.21774	2.05645	1.4086	0.475807	1.36606
chr10	76025017	76032945	1700027D21Rik	GeneID:76573	+	0.422361	0.859214	0.689442	0.579712	0.654243	0.491567
chr17	57015056	57028261	1700061G19Rik	GeneID:78625	+	1.90586	1.53549	1.06636	0.9892	0.688272	1.24121
chr7	138478136	138480230	1700063I17Rik	GeneID:68223	+	1.44851	0.744184	0.72093	0.664452	0.342191	1.94644
chr11	84984598	84994647	1700125H20Rik	GeneID:73634	+	0.983607	0.677597	0.699455	0.630237	0.663024	1.45161
chr11	106889537	106891761	1810010H24Rik	GeneID:69066	+	3.1541	1.88525	2.31803	1.93771	1.02295	1.67304
chr16	8830188	8859017	1810013L24Rik	GeneID:69053	+	4.11884	3.12588	3.32218	2.84419	0.765843	1.31765
chr7	80700038	80703279	1810026B05Rik	GeneID:69170	-	4.75074	3.88724	3.48962	2.8635	0.934715	1.22214
chr12	88784862	88790868	1810035L17Rik	GeneID:380773	+	3.73759	2.90307	3.08274	3.01182	0.758865	1.28746
chr10	77441395	77448183	1810043G02Rik	GeneID:67884	+	2.99105	2.24385	2.27964	1.55481	0.75168	1.333
chr4	82866205	82970093	1810054D07Rik	GeneID:69863	-	3.03475	2.45548	3.69587	2.70505	0.69098	1.23591
chr3	36374859	36381221	1810062G17Rik	GeneID:72282	+	1.07143	0.746545	0.529955	0.771888	0.829496	1.43518
chr15	89207880	89209685	2010001J22Rik	GeneID:70113	-	1.70891	1.06507	1.18151	1.32877	0.924658	1.6045
chr5	115783251	115791170	2010003O18Rik	GeneID:384281	-	4.07867	2.78675	2.45963	2.13043	0.724638	1.46359
chr2	155970010	155971529	2010100O12Rik	GeneID:67067	+	13.2615	10.6255	9.56536	7.26855	0.915193	1.24809
chr11	75281581	75284147	2010305C02Rik	GeneID:380712	+	3.98418	2.8924	1.93987	2.0981	0.794304	1.37746
chr2	50135401	50152197	2010311D03Rik	GeneID:109129	-	1.65526	1.18421	1.14474	1.03947	0.814474	1.39778
chr14	35165068	35168579	2200001I15Rik	GeneID:69134	-	1.34203	2.2087	0.826087	0.730434	0.478259	0.607611
chr7	4736387	4741162	2210411K11Rik	GeneID:664968	-	1.0961	0.792209	0.66234	0.8026	0.805194	1.3836
chr7	91257869	91300403	2210412D01Rik	GeneID:70178	-	4.14313	3.31118	2.35974	2.10543	0.87668	1.25125
chr6	146981059	146982040	2210417D09Rik	GeneID:66532	+	1.46241	1.85714	0.883457	0.82707	0.639097	0.787449
chr10	61803004	61813062	2210417K05Rik	GeneID:70162	+	0.938181	1.28182	1.73273	1.64182	0.921816	0.731914
chr2	180447251	180453222	2310003C23Rik	GeneID:76425	+	1.94313	1.27488	0.909953	0.912322	0.860192	1.52416
chr7	13512765	13516421	2310014L17Rik	GeneID:381845	+	4.72	3.37714	2.98857	2.71143	0.614286	1.39763
chr15	99556078	99558545	2310016M24Rik	GeneID:66379	+	2.80129	2.21474	1.69872	1.71474	0.80769	1.26484
chr14	21526774	21542840	2310021P13Rik	GeneID:268721	+	1.97965	1.55631	1.52782	1.49661	0.690636	1.27202
chr11	59021863	59024238	2310033P09Rik	GeneID:67862	+	7.24839	5.60645	4.86129	3.97419	0.91613	1.29287
chr11	61497912	61523452	2310040C09Rik	GeneID:69640	+	2.35334	1.68151	1.93611	1.5334	0.786062	1.39954
chr9	57385335	57390989	2310046O06Rik	GeneID:78323	+	1.5267	0.87136	1.01942	1.0534	0.803399	1.75209
chr3	145600996	145607239	2410004B18Rik	GeneID:66421	+	3.05116	2.17907	2.01163	1.30465	0.795349	1.40021
chr11	62416392	62418311	2410006H16Rik	GeneID:69221	+	11.6407	9.33221	9.24069	7.74237	1.30508	1.24737
chr7	134400473	134404181	2410015N17Rik	GeneID:66422	-	1.53276	1.90598	1.04274	1.41026	1.03988	0.804186
chr10	39969009	39977471	2410016F19Rik	GeneID:67371	-	3.318	2.702	2.518	2.95	0.960001	1.22798
chr3	145239172	145268209	2410019A14Rik	GeneID:229937	+	1.09799	0.796152	0.855644	0.729658	0.651791	1.37912
chr8	13884795	13890270	2410022L05Rik	GeneID:66423	-	1.29064	0.74138	0.928571	0.935962	0.746303	1.74086
chr17	79284236	79306218	2410078J06Rik	GeneID:73671	-	0.470716	0.659436	1.17245	0.853578	0.634491	0.713815
chr4	147315004	147321423	2510039O18Rik	GeneID:77034	+	1.46789	0.963304	0.788989	1.31193	0.759174	1.52381
chr17	25965992	25968711	2610003J06Rik	GeneID:72106	+	3.39687	2.29062	1.48438	1.66875	0.734377	1.48295
chr11	112905203	113062945	2610035D17Rik	GeneID:72386	-	0.579863	0.754501	0.873185	0.907067	0.613552	0.768539
chr4	130125775	130168392	2610200G18Rik	GeneID:67149	+	1.63943	1.09764	0.971284	0.870451	0.65603	1.4936
chr2	106802686	106814554	2700007P21Rik	GeneID:212772	-	1.42904	1.11386	0.89109	1.05611	0.67657	1.28297
chr4	34497864	34514157	2700059D21Rik	GeneID:433693	+	1.95973	1.34228	1.0255	1.26846	0.731545	1.46
chr5	112766992	112772043	2810002G02Rik	GeneID:70118	-	2.64631	1.83969	1.95929	2.04835	0.936388	1.43845
chr8	127363257	127386891	2810004N23Rik	GeneID:66523	-	1.08316	0.731006	0.831623	0.895275	0.508214	1.48174
chr13	108834668	108839340	2810008M24Rik	GeneID:75616	+	1.67979	1.28609	1.14173	1.4042	0.711285	1.30612
chr9	88415890	88417372	2810026P18Rik	GeneID:72655	-	3.70922	2.69858	2.78723	2.28014	0.585105	1.37451
chr8	73028195	73030638	2810428I15Rik	GeneID:66462	-	2.83333	2.34295	2.07692	1.71474	1.13462	1.2093
chr19	10624956	10630730	2810441K11Rik	GeneID:68642	-	2.0024	1.57452	1.45433	1.23558	0.483171	1.27176
chr9	40821724	40965577	2810457I06Rik	GeneID:72828	-	3.2528	2.6914	2.06912	1.95308	0.765164	1.20859
chr16	20695130	20703109	2900046G09Rik	GeneID:78408	+	2.2165	1.73196	1.63711	1.71959	0.698968	1.27976
chr7	134158565	134160866	2900092E17Rik	GeneID:67278	-	2.21825	1.81759	1.77524	1.40065	1.35831	1.22043
chr5	125483845	125492917	3110032G18Rik	GeneID:73121	+	3.07322	3.85549	2.22158	2.37187	0.610788	0.797102
chr11	94152453	94183225	3300001P08Rik	GeneID:67684	-	3.2406	2.11529	2.3066	1.99248	0.760235	1.53199
chr10	59809652	59835432	4632428N05Rik	GeneID:74048	+	3.48127	2.69261	4.64745	3.61191	0.802115	1.2929
chr13	54626698	54652651	4732471D19Rik	GeneID:319719	+	1.29255	0.989482	0.852773	0.821226	0.65392	1.30628
chr9	108468196	108469673	4733401H18Rik	GeneID:66706	-	3.74468	3.08511	2.73404	2.94681	1.01064	1.21379
chr13	54652586	54666701	4833439L19Rik	GeneID:97820	-	1.88609	1.30917	1.20562	1.02811	0.776628	1.44067
chr4	133466469	133467359	4930429E23Rik	GeneID:73898	+	1.08365	0.836503	1.63498	1.55894	0.882128	1.29545
chr4	107500501	107503449	4930430J20Rik	GeneID:78109	-	1.1315	1.42813	0.795106	0.694188	0.559633	0.792293
chr1	16056058	16090599	4930444P10Rik	GeneID:75799	-	1.07909	0.747527	0.840305	0.904941	0.483651	1.44354
chr5	30950336	30962102	4930471M23Rik	GeneID:74919	+	1.00166	0.771145	0.613597	0.709785	0.66335	1.29892
chr10	12869346	12897791	4930519B02Rik	GeneID:75122	-	0.751781	0.564056	0.516013	0.560499	0.509788	1.33281
chr9	114277537	114278280	4930520O04Rik	GeneID:75116	+	2.18147	1.71428	1.06177	1.00386	0.540539	1.27252
chr14	57287085	57316267	4930548G07Rik	GeneID:75339	+	0.912815	0.697471	0.619007	0.738447	0.69311	1.30875
chr2	69723552	69724697	4930550G17Rik	GeneID:75287	-	1.25461	0.701109	0.627306	0.756456	0.664205	1.78947
chr1	162004866	162008049	4930562F07Rik	GeneID:75255	-	2.29552	1.84478	1.15821	1.37314	0.552237	1.24433
chr9	98462879	98464030	4930579K19Rik	GeneID:75881	-	0.756458	1.45756	1.10701	1.01476	0.557195	0.518988
chr16	91054180	91069390	4932438H23Rik	GeneID:74387	-	4.29536	3.18284	6.40506	3.03657	0.89311	1.34954
chr18	34739500	34757122	4933408B17Rik	GeneID:271508	-	0.858778	0.698474	0.566159	0.521628	0.591602	1.22951
chr12	106923562	106941268	4933433P14Rik	GeneID:66787	+	1.25475	1.0038	0.874525	0.85805	0.531053	1.25
chr19	21727799	21760127	5730446C15Rik	GeneID:226016	+	3.37641	2.41974	2.49759	1.82664	0.722312	1.39536
chr9	15121359	15137943	5830418K08Rik	GeneID:319675	-	5.11273	3.71088	2.85411	2.64456	0.742707	1.37777
chr9	120486316	120487190	5830454E08Rik	GeneID:76100	+	4.09126	2.98479	2.69962	2.36121	0.828897	1.3707
chr2	163428050	163444749	5830472M02Rik	GeneID:76080	+	2.97226	3.94716	4.41743	2.82167	0.733156	0.753011
chr1	9901800	9931035	6030422M02Rik	GeneID:240697	+	2.33681	1.85379	1.50218	1.98869	0.6745	1.26056
chr9	107886557	107888210	6230427J02Rik	GeneID:68176	-	1.41115	1.89895	2.36933	1.99303	0.829267	0.74312
chr12	80062787	80108264	6330442E10Rik	GeneID:268567	-	0.866025	1.16536	1.09656	1.21002	0.736269	0.74314
chrX	47911422	47914205	6720401G13Rik	GeneID:103012	-	0.838511	0.512421	0.344721	0.481366	0.326086	1.63637
chr6	113554766	113566945	6720456B07Rik	GeneID:101314	+	1.80682	1.20942	1.06331	1.20617	0.738634	1.49396
chr12	70300357	70300855	9330151L19Rik	GeneID:414085	+	2.11155	1.63346	1.53386	1.43028	0.99203	1.29268
chr4	138748149	138748595	9530077C14Rik	GeneID:78454	-	2.1245	2.63855	2.81927	2.1004	1.16868	0.805175
chr17	23886187	23888634	9530082P21Rik	GeneID:638247	+	1.39423	2.30769	2.14423	2.36218	0.996795	0.604166
chr11	69154319	69156143	A030009H04Rik	GeneID:80515	+	1.4452	1.90411	2.29795	2.02739	0.893836	0.758992
chr1	82921492	82922287	A030014E15Rik	GeneID:77917	+	0.980767	2.03462	1.20384	1.27308	0.503848	0.48204
chr17	47025948	47027354	A330017A19Rik	GeneID:442840	+	1.39785	0.949819	1.12903	1.18638	0.9319	1.4717
chr13	114914556	114941800	A430090L17Rik	GeneID:319803	-	0.656853	0.940203	1.14351	1.069	0.584178	0.698629
chr1	44066253	44076851	A530098C11Rik	GeneID:433294	-	2.70723	3.29277	3.82011	2.79189	0.731921	0.822174
chr17	69766738	69768533	A930029G22Rik	GeneID:654806	-	1.63917	1.3299	2.03093	1.43986	0.676974	1.23256
chr6	125095259	125111800	A930037G23Rik	GeneID:320678	+	4.32846	3.32181	2.2101	2.47341	0.776597	1.30304
chr7	117201441	117204935	AA474408	GeneID:767812	-	7.84348	5.66087	6.06377	5.43478	1.25217	1.38556
chr14	21160896	21202713	AA536717	GeneID:105428	+	1.32879	1.06355	0.894941	0.898183	0.907264	1.24939
chr15	102168687	102181129	Aaas	GeneID:223921	-	1.08013	0.79968	0.76923	0.745193	0.84936	1.3507
chr2	150658229	150668306	Abhd12	GeneID:76192	-	1.28909	0.979998	0.892728	0.921817	0.796362	1.3154
chr2	22795509	22895760	Abi1	GeneID:11308	-	2.41092	1.82304	1.62114	1.30344	0.666864	1.32248
chr1	182656174	182684296	Acbd3	GeneID:170760	+	2.04399	1.50898	1.45781	1.25224	0.75763	1.35455
chr11	100337670	100389215	Acly	GeneID:104112	-	4.49025	3.4572	3.01084	2.34832	0.73781	1.29881
chr7	51508457	51512574	Acpt	GeneID:546967	-	4.57967	3.14285	2.87912	3.03572	0.832417	1.45717
chr4	56756319	56757789	Actl7a	GeneID:11470	+	2.73666	2.19573	1.66904	2.1815	0.551602	1.24636
chr7	29678273	29747299	Actn4	GeneID:60595	-	1.89758	1.56773	1.25084	1.23746	0.761286	1.2104
chr3	97964735	97967096	Adam30	GeneID:71078	+	1.04854	1.37217	0.744338	1.13268	0.537218	0.764151
chr3	95480127	95491781	Adamtsl4	GeneID:229595	-	3.52	4.29833	4.62	3.71166	0.864998	0.818923
chr10	76753478	76881018	Adarb1	GeneID:110532	-	4.62757	3.67686	3.20256	2.52239	0.683252	1.25857
chr3	138106128	138118463	Adh5	GeneID:11532	+	2.93881	2.27859	2.35104	2.05958	0.716587	1.28975
chr2	168006465	168032562	Adnp	GeneID:11538	-	3.26832	2.53187	2.46432	1.84491	0.805898	1.29087
chr15	80778949	80799803	Adsl	GeneID:11564	+	1.70237	1.27058	1.17024	1.29651	0.594138	1.33984
chr17	12312150	12412506	Agpat4	GeneID:68262	+	2.31979	1.86651	1.84367	1.59863	0.768316	1.24285
chr1	181676222	181733796	Ahctf1	GeneID:226747	-	2.54988	1.93416	2.10025	1.78329	0.695333	1.31834
chr19	9063774	9151409	Ahnak	GeneID:66395	+	3.15501	2.28783	1.89879	1.13988	0.862477	1.37904
chr8	97048967	97051164	AI451557	GeneID:102084	+	2.57895	3.42763	4.93421	3.91777	0.703946	0.7524
chr2	166861293	166888515	AI481105	GeneID:98999	-	2.65838	1.90976	2.02486	1.91805	0.761511	1.39199
chr3	106842422	106854080	AI504432	GeneID:229694	+	2.21333	1.59	1.8	1.44	0.808334	1.39203
chr1	43155555	43172791	AI597479	GeneID:98404	+	1.39018	1.71318	0.918604	1.19897	0.652454	0.811463
chr1	163746243	163807276	AI848100	GeneID:226551	-	2.4853	2.06207	1.79095	1.67615	0.629493	1.20525
chr7	48629142	48648630	AI987944	GeneID:233168	-	0.616114	0.478674	0.420617	0.497632	0.522514	1.28713
chr4	128670509	128688773	Ak2	GeneID:11637	+	4.34615	3.47394	2.34864	1.83002	0.839952	1.25107
chr17	32440621	32458098	Akap8	GeneID:56399	-	2.30818	1.84399	1.73274	1.42583	0.79284	1.25173
chr12	113892032	113912401	Akt1	GeneID:11651	-	2.13303	1.64679	1.56766	1.36468	0.780961	1.29526
chr3	54539461	54553717	Alg5	GeneID:66248	+	1.37739	1.07049	0.834066	0.89721	0.678412	1.28669
chr10	40007264	40021978	Amd1	GeneID:11702	-	1.95971	1.43885	1.23165	1.61871	0.656114	1.362
chr10	40009135	40021664	Amd2	GeneID:11703	-	1.89792	1.48007	1.28389	1.66986	0.677833	1.28232
chr5	90656191	90795211	Ankrd17	GeneID:81702	-	3.5786	2.87577	2.41026	2.15677	0.707424	1.2444
chr17	33947468	33959859	Ankrd47	GeneID:80880	+	2.60514	2.08668	1.87641	1.91493	0.983949	1.24846
chr3	38351001	38354479	Ankrd50	GeneID:99696	-	1.13663	0.85465	0.662792	0.819766	0.572673	1.32993
chr4	46463989	46485395	Anp32b	GeneID:67628	+	3.9115	2.96903	2.26217	2.06416	0.850666	1.31743
chr9	69301490	69339592	Anxa2	GeneID:12306	+	3.2777	2.4972	1.50421	1.23773	0.718795	1.31255
chr3	95100017	95111054	Anxa9	GeneID:71790	-	1.27241	1.93621	0.977587	0.939657	0.848275	0.657167
chr16	20535577	20544126	Ap2m1	GeneID:11773	+	2.76342	2.27635	1.54871	1.77932	0.928429	1.21397
chr8	107034924	107058508	Appbp1	GeneID:234664	-	1.22942	0.920781	0.864198	0.746912	0.65638	1.3352
chr8	125098537	125100807	Aprt	GeneID:11821	-	2.10784	1.68301	1.69935	1.70915	0.967322	1.25243
chr15	98568057	98593549	Arf3	GeneID:11842	-	1.92635	1.31298	1.27035	0.845928	0.692832	1.46716
chr2	180701974	180717147	Arfgap1	GeneID:228998	+	2.70282	2.18028	2.07887	1.73662	0.732394	1.23966
chr2	181092538	181100066	Arfrp1	GeneID:76688	-	3.31634	2.73036	2.18259	2.138	0.732485	1.21462
chr1	36364599	36379820	Arid5a	GeneID:214855	+	7.92827	9.68634	14.5106	12.1983	0.832632	0.818501
chr1	137043411	137052845	Arl8a	GeneID:68724	+	3.60188	2.80943	2.16226	2.12453	0.60566	1.28207
chr9	106789746	106794269	Armet	GeneID:74840	-	5.41114	4.37135	3.86207	4.26525	0.864719	1.23786
chr7	108701290	108704316	Art2a	GeneID:11871	-	0.812121	1.24242	1.27273	1.08485	0.721212	0.65366
chr4	155114750	155135202	Atad3a	GeneID:108888	-	2.52	1.52	1.69714	1.47543	0.763427	1.6579
chr16	45158942	45188651	Atg3	GeneID:67841	+	1.90808	1.47766	1.15808	1.15206	0.770619	1.29128
chr7	133589374	133606587	Atp2a1	GeneID:11937	-	0.648125	1.2044	0.81242	0.725742	0.727037	0.538132
chr2	9977661	10002056	Atp5c1	GeneID:11949	-	1.47295	1.03708	1.11222	0.841685	0.756512	1.42029
chr3	105745781	105763166	Atp5f1	GeneID:11950	-	1.71887	0.973041	1.08986	1.04108	0.744544	1.7665
chr15	102493299	102501478	Atp5g2	GeneID:67942	-	1.88798	1.29939	1.5499	1.54379	0.790226	1.45297
chr2	73746507	73749351	Atp5g3	GeneID:228033	-	1.80556	1.28704	1.12346	1.62963	0.885802	1.40288
chr9	44721352	44728781	Atp5l	GeneID:27425	-	2	1.44658	1.21581	1.20086	0.844015	1.38257
chr5	125192580	125203018	Atp6v0a2	GeneID:21871	+	1.41459	1.06761	0.845196	0.649468	0.750892	1.325
chr4	19803988	19849713	Atp6v0d2	GeneID:242341	-	1.01923	0.781249	0.605169	0.417669	0.582333	1.30461
chr6	29417783	29420509	Atp6v1f	GeneID:66144	+	1.47041	1.93458	2.18692	1.99688	1.0405	0.760065
chr13	55794485	55804861	B230219D22Rik	GeneID:78521	+	2.20893	1.60178	1.75893	1.52678	0.778569	1.37904
chr17	34086857	34088424	B3galt4	GeneID:54218	-	7.14085	5.60211	4.05634	4.41549	0.728874	1.27467
chr11	22734747	22765435	B3gnt2	GeneID:53625	-	3.38107	2.63317	2.51089	2.42044	0.917083	1.28403
chr5	123960469	123961891	B3gnt4	GeneID:231727	+	1.55357	2.08929	1.95357	1.675	0.650001	0.743588
chr15	25293984	25294664	Basp1	GeneID:70350	-	4.13619	3.28016	1.94553	1.78988	0.700388	1.26097
chr17	35286021	35299993	Bat2	GeneID:53761	-	4.31548	3.22322	3.20685	2.78721	0.846727	1.33887
chr5	124913274	124928244	BC003324	GeneID:80291	-	4.04125	2.98009	2.9687	2.01991	0.718348	1.35608
chr15	100451770	100467296	BC004728	GeneID:207818	-	1.63662	2.16644	2.03606	1.59778	0.822471	0.755442
chr13	48974585	49063197	BC010304	GeneID:218236	-	2.40433	1.97338	1.61664	1.43694	0.680534	1.21838
chr17	46804391	46811204	BC011248	GeneID:224823	-	1.87053	1.37277	0.982142	1.16072	0.747768	1.3626
chr11	77929128	77969588	BC017647	GeneID:216971	+	1.35334	0.980669	0.913998	0.821332	0.692666	1.38001
chr19	4057487	4059431	BC021614	GeneID:225884	-	6.08108	7.38176	9.68579	15.5439	0.722975	0.823798
chr7	20116316	20147747	BC024868	GeneID:232947	-	1.69705	1.29146	1.11494	1.09195	0.735633	1.31405
chr4	106406520	106420897	BC026682	GeneID:230579	+	0.448176	0.642335	0.737228	0.693433	0.649637	0.697729
chr16	44724412	44737245	BC027231	GeneID:212547	+	2.72799	1.9544	2.02044	1.5739	0.76258	1.39582
chr6	40845261	40850386	BC048599	GeneID:232717	-	1.38636	1.9495	2.63131	2.08838	0.878789	0.711139
chr6	136777364	136789075	BC049715	GeneID:320135	+	0.777038	0.965059	1.198	1.00832	0.836938	0.805171
chr17	21704010	21725652	BC049807	GeneID:381066	+	1.5636	0.875	0.817983	0.751096	0.619516	1.78697
chr9	22051874	22064339	BC050092	GeneID:235048	-	1.0064	0.716802	0.779199	0.758401	0.687999	1.40402
chr5	105508317	105539297	BC057170	GeneID:236573	-	1.26933	1.55029	1.90524	1.99252	0.491271	0.818767
chr8	86620971	86628661	BC057552	GeneID:212123	-	2.47479	3.10294	1.94958	1.97479	0.834032	0.797564
chr13	100787949	100874025	Bdp1	GeneID:544971	-	1.9723	1.60342	1.42803	1.24274	0.644445	1.23006
chr5	144951155	144955310	Bhlhb8	GeneID:17341	+	1.46027	1.97261	1.87671	1.57535	0.657535	0.740277
chr6	118333399	118369435	Bms1	GeneID:213895	-	1.44085	1.13005	0.914769	0.936811	0.698752	1.27503
chr15	76199328	76201858	Brp16	GeneID:59053	+	1.94267	1.60828	1.29299	1.69745	0.923567	1.20792
chr8	87194378	87211734	Btbd14b	GeneID:66830	-	2.23522	1.69152	1.56684	1.62339	0.726221	1.32143
chr10	96079661	96082261	Btg1	GeneID:12226	+	19.0474	24.2839	27.2776	29.3155	0.940061	0.78436
chr16	45224450	45253008	Btla	GeneID:208154	+	2.32003	1.47251	1.17908	0.859927	0.783687	1.57556
chr9	46091095	46106866	Bud13	GeneID:215051	+	1.33929	1.03022	0.898353	1.17857	0.722528	1.3
chr11	58731559	58740467	Butr1	GeneID:192194	+	0.943578	0.749026	0.55642	1.03113	0.863812	1.25974
chr11	87590595	87599420	Bzrap1	GeneID:207777	+	1.10567	2.11938	0.774952	0.904111	0.64775	0.521698
chr6	91828066	91849842	C130022K22Rik	GeneID:232236	+	1.5262	1.1048	1.09716	0.895196	0.791484	1.38142
chr14	47917989	47942766	C130032J12Rik	GeneID:218975	+	3.63565	2.97524	2.4099	2.31881	0.628715	1.22197
chr7	28769031	28773945	C130069I09Rik	GeneID:233026	-	1.35218	0.719796	0.771208	0.609253	0.688948	1.87857
chr11	70791348	70796528	C1qbp	GeneID:12261	-	2.9597	1.96222	2.06801	2.69521	0.831234	1.50834
chr4	155336427	155340738	C1qdc2	GeneID:67389	+	2.65405	2.12973	1.88108	1.67298	0.632431	1.24619
chr5	121847991	121890122	C330023M02Rik	GeneID:231713	+	3.67075	3.03286	2.9549	2.81765	0.702322	1.21033
chr2	179993244	180008170	Cables2	GeneID:252966	-	2.92165	2.24217	1.88177	1.74929	0.877494	1.30305
chr2	84170783	84217144	Calcrl	GeneID:54598	-	4.79157	3.42756	3.24763	2.50416	0.531473	1.39795
chr12	101437751	101448016	Calm1	GeneID:12313	+	4.26439	2.89569	2.70323	2.27518	0.951441	1.47267
chr8	87365987	87370830	Calr	GeneID:12317	-	5.43411	4.50646	4.0155	4.32817	1.04651	1.20585
chr2	103605176	103637754	Caprin1	GeneID:53872	-	5.81963	4.48763	4.67358	3.82682	0.847566	1.29682
chr11	98666219	98695121	Casc3	GeneID:192160	+	2.0957	1.7252	1.44074	1.26866	0.770851	1.21476
chr12	32171761	32184405	Cbll1	GeneID:104836	-	1.67036	1.23613	1.22187	1.00158	0.578445	1.35128
chr15	79746237	79763076	Cbx7	GeneID:52609	-	3.89764	4.88845	5.05905	4.2441	0.829397	0.797315
chr10	62207210	62255004	Ccar1	GeneID:67500	-	1.6096	1.30075	1.09775	0.984385	0.665125	1.23744
chr11	29121536	29147272	Ccdc104	GeneID:216618	-	1.83269	1.28077	1.22115	1.25288	0.649038	1.43093
chr4	129296518	129301152	Ccdc28b	GeneID:66264	-	2.59474	2.14737	1.77368	1.57895	0.871052	1.20833
chr5	116099295	116181568	Ccdc64	GeneID:75665	-	1.9608	1.39843	1.25909	1.01675	0.680329	1.40214
chr7	133995947	134004977	Ccdc95	GeneID:233875	-	2.03089	1.50193	1.4305	1.35135	0.743241	1.35219
chr15	98373642	98398067	Ccnt1	GeneID:12455	-	2.32132	1.50751	1.86987	1.76176	0.642643	1.53984
chr9	124016922	124023289	Ccr2	GeneID:12772	+	1.04839	1.47005	1.64747	1.53226	0.852532	0.713165
chr9	114400740	114405664	Ccr4	GeneID:12773	-	6.02571	4.70437	4.97173	3.83547	0.719793	1.28088
chr9	120001251	120004024	Ccr8	GeneID:12776	+	12.2236	8.91615	9.34783	6.70807	1.00311	1.37096
chr10	116488054	116500870	Cct2	GeneID:12461	-	4.26887	3.46541	3.49056	3.66195	0.723271	1.23185
chr3	88101057	88125688	Cct3	GeneID:12462	+	3.79304	2.89553	2.96418	2.56816	0.804975	1.30997
chr6	85402067	85418466	Cct7	GeneID:12468	+	4.40909	3.05347	2.9385	3.00535	0.762034	1.44396
chr16	45382248	45409166	Cd200	GeneID:17470	-	3.03436	1.48561	0.766947	0.789231	0.766019	2.0425
chr16	44765905	44795091	Cd200r1	GeneID:57781	+	1.90148	1.43592	1.3252	1.12031	0.654752	1.32423
chr7	19942198	19944768	Cd3eap	GeneID:70333	-	2.56962	1.97469	1.49367	1.6519	0.737344	1.30128
chr2	102651298	102741822	Cd44	GeneID:12505	-	5.20594	4.05875	3.74674	3.05678	0.869779	1.28265
chr19	10863829	10904548	Cd6	GeneID:12511	-	2.29244	1.77652	1.56101	1.34151	0.75398	1.29041
chr11	69477873	69479564	Cd68	GeneID:12514	-	10.9236	8.00694	7.66319	7.02431	0.885417	1.36427
chr6	129217343	129225387	Cd69	GeneID:12515	-	6.42916	9.06575	14.4846	17.5565	0.948665	0.70917
chr7	25682530	25687216	Cd79a	GeneID:12518	+	1.83508	1.17539	1.09948	1.09686	1.089	1.56125
chr8	86247263	86265068	Cd97	GeneID:26364	-	2.83081	1.6894	2.12374	1.45581	0.900252	1.67563
chr4	154998978	155024041	Cdc2l1	GeneID:12537	+	2.27085	1.73798	1.75171	1.85966	0.815505	1.3066
chr10	79144940	79151143	Cdc34	GeneID:216150	+	4.08392	3.30769	1.86713	2.26107	0.785548	1.23467
chr9	20942985	20954350	Cdc37	GeneID:12539	-	2.1269	1.66836	1.40947	1.73604	0.724194	1.27485
chr19	29064984	29092059	Cdc37l1	GeneID:67072	+	1.2951	0.927843	0.981498	0.832561	0.721554	1.39582
chr4	136875618	136892044	Cdc42	GeneID:12540	-	4.68758	3.83578	3.11615	2.69293	0.627505	1.22207
chr3	95032702	95040331	Cdc42se1	GeneID:57912	+	7.64346	5.90718	4.57806	2.68776	0.776371	1.29393
chr10	126500671	126504451	Cdk4	GeneID:12567	+	2.44759	1.7592	1.21813	1.51558	0.764875	1.39131
chr11	80290548	80294683	Cdk5r1	GeneID:12569	+	2.54521	1.9589	1.6	1.96987	0.854792	1.2993
chr13	101473270	101500878	Cdk7	GeneID:12572	-	1.65119	1.08105	1.27505	1.08106	0.615664	1.52739
chr7	128100554	128125798	Cdr2	GeneID:12585	-	1.28711	0.942385	0.785154	0.693361	0.697265	1.3658
chr9	103255438	103267868	Cdv3	GeneID:321022	-	5.04006	3.55128	3.65705	3.5016	0.871795	1.41922
chr2	28411339	28418882	Cel	GeneID:12613	-	1.35669	1.09342	0.93206	0.902338	0.611467	1.24077
chr11	20127040	20149427	Cep68	GeneID:216543	-	3.92406	3.17113	3.15508	1.98396	0.711228	1.23743
chr6	125046181	125080532	Chd4	GeneID:107932	+	3.80214	2.77387	2.48816	2.26509	0.885411	1.3707
chr14	52817826	52857247	Chd8	GeneID:67772	-	1.26585	0.974098	0.898431	0.83572	0.671436	1.29951
chr4	40895586	40912335	Chmp5	GeneID:76959	+	1.11726	0.826088	0.798418	0.844531	0.822136	1.35247
chr14	66759797	66771785	Chrna2	GeneID:110902	+	2.59508	3.38853	3.52459	3.2377	0.685247	0.765843
chr8	97343718	97362240	Ciapin1	GeneID:109006	-	2.16584	1.59705	1.26904	1.35749	0.755526	1.35615
chr7	87372046	87377502	Cib1	GeneID:23991	-	5.08621	3.16257	2.97783	1.80049	0.963055	1.60825
chr11	69779003	69781380	Cldn7	GeneID:53624	+	4.11613	3.22258	2.7	2.58065	0.741934	1.27728
chr15	31498667	31519874	Cmbl	GeneID:69574	+	2.70379	2.16592	2.09354	2.05902	0.706012	1.24833
chr14	47395345	47408013	Cnih	GeneID:12793	-	1.66561	1.18067	1.23772	1.07131	0.641836	1.41074
chr19	5092871	5098418	Cnih2	GeneID:12794	-	3.16626	2.15159	2.08557	1.73839	1.01467	1.47159
chr11	57917655	57932096	Cnot8	GeneID:69125	+	1.60262	1.17904	1	1.30713	0.75837	1.35926
chr16	18407636	18426608	Comt	GeneID:12846	-	2.10024	1.72101	1.00845	1.03261	0.856282	1.22035
chr14	22665083	22668132	Comtd1	GeneID:69156	-	3.40786	2.13293	2.12085	1.58912	0.589124	1.59773
chr7	133843288	133848268	Coro1a	GeneID:12721	-	3.32993	4.56522	4.04092	4.21994	1.14066	0.729412
chr5	115795663	115798964	Cox6a1	GeneID:12861	-	2.40118	1.87316	1.69027	1.44838	0.84956	1.28189
chr15	35861731	35868001	Cox6c	GeneID:12864	-	1.71229	1.39443	1.14849	1.20649	0.700698	1.22795
chrX	103211039	103217789	Cox7b	GeneID:66142	+	1.52018	0.997759	0.964126	1.02018	0.730941	1.52359
chr5	145928093	145942909	Cpsf4	GeneID:54188	+	1.19628	0.916904	0.700572	0.757879	0.712036	1.30469
chr10	116785263	116814005	Cpsf6	GeneID:432508	-	2.41358	1.99383	1.94709	1.57584	0.699296	1.21053
chr12	114378758	114383717	Crip2	GeneID:68337	+	2.11026	1.61025	1.26923	1.63077	1.06667	1.31051
chr5	8966048	8997146	Crot	GeneID:74114	-	0.965202	0.765533	0.689311	0.75228	0.637943	1.26082
chr10	24589853	24633266	Crsp3	GeneID:70208	+	1.01884	0.809675	0.722361	0.763192	0.653894	1.25834
chr9	114284256	114299788	Crtap	GeneID:56693	-	2.15534	1.68238	1.10264	1.21637	0.576977	1.28112
chr6	131314876	131338468	Csda	GeneID:56449	-	5.43885	3.96198	4.10483	3.78418	0.810892	1.37276
chr3	107543978	107563387	Csf1	GeneID:12977	-	8.17221	5.25772	4.55819	3.66033	0.633015	1.55433
chr18	54021767	54115338	Csnk1g3	GeneID:70425	+	2.15606	1.59861	1.29376	1.05255	0.713832	1.34871
chr2	152052687	152107583	Csnk2a1	GeneID:12995	+	1.61148	1.33419	1.00769	1.04254	0.556124	1.20784
chr8	97971872	98012690	Csnk2a2	GeneID:13000	-	2.87558	2.33488	2.01986	1.74586	0.749171	1.23158
chr5	33590372	33617618	Ctbp1	GeneID:13016	-	2.64766	2.0598	1.88132	1.73229	0.731372	1.2854
chr9	120842593	120869625	Ctnnb1	GeneID:12387	+	3.11204	2.375	2.06111	1.76296	0.790741	1.31033
chr1	133534891	133572080	Ctse	GeneID:13034	+	0.47425	0.579399	0.947782	0.808297	0.654506	0.81852
chr2	174252995	174264493	Ctsz	GeneID:64138	-	1.79832	1.32101	0.951262	1.18656	0.85546	1.36132
chr11	105795018	105805461	Cyb561	GeneID:13056	-	1.50356	1.96619	0.982206	0.880784	0.720638	0.764706
chr8	124948676	124956827	Cyba	GeneID:13057	-	1.52857	1.91837	0.995921	1.40816	0.773467	0.796811
chr15	76173953	76176364	Cyc1	GeneID:66445	+	2.2283	1.65273	1.62058	1.76206	0.771703	1.34825
chr5	138334161	138362845	Cyp3a13	GeneID:13113	-	0.636925	0.840989	1.08039	1.02385	0.485866	0.757352
chr7	134704737	134708785	D030022P06Rik	GeneID:546001	+	3.91713	2.97238	2.53315	2.52486	0.621546	1.31784
chr11	96805504	96826374	D030028A08Rik	GeneID:319371	+	2.44256	1.72973	1.99775	1.96734	0.891894	1.41211
chr10	85401382	85420538	D10Wsu52e	GeneID:28088	-	2.05516	1.47482	1.70384	1.54316	0.779376	1.3935
chr11	113522634	113545346	D11Wsu99e	GeneID:28081	-	2.71217	2.0836	1.88572	1.48148	0.693121	1.30168
chr12	104672421	104678417	D12Ertd647e	GeneID:52668	+	1.74468	2.22222	2.64539	2.62411	0.744681	0.785105
chr13	104710073	104714499	D130037M23Rik	GeneID:328330	+	1.42513	1.82353	1.98128	1.81284	0.882351	0.781525
chr9	107885389	107897338	D330022A01Rik	GeneID:320169	+	0.886701	1.29721	1.88834	1.40559	0.692937	0.683544
chr4	44937025	44945074	D4Wsu132e	GeneID:28027	+	1.72279	1.31827	1.11088	1.32649	0.819301	1.30686
chr5	139853651	139856007	D830046C22Rik	GeneID:320197	+	8.10356	6.65696	11.4175	7.86084	1.11327	1.21731
chr8	13869729	13880569	D8Ertd457e	GeneID:101994	+	1.4547	0.940769	1.11498	1.16028	0.609758	1.54629
chr9	108472223	108475102	Dalrd3	GeneID:67789	+	2.2	1.76923	1.24923	1.71384	1.07077	1.24348
chr3	88727363	88754204	Dap3	GeneID:65111	-	1.42179	1.08846	0.870576	0.92272	0.760707	1.30624
chr1	162970744	163000763	Dars2	GeneID:226539	-	3.82694	2.34783	2.37426	1.88065	0.786871	1.62999
chr15	100446093	100451192	Dazap2	GeneID:23994	+	2.43544	3.07848	3.15949	2.76962	0.898736	0.791117
chr11	76031115	76032167	Dbil5	GeneID:13168	+	2.06344	1.34702	1.22015	1.3694	0.645521	1.53186
chr9	99476218	99484762	Dbr1	GeneID:83703	+	1.10558	0.816732	0.840639	0.868525	0.569719	1.35366
chr8	35153478	35171497	Dctn6	GeneID:22428	-	1.24938	0.864662	0.974935	1.05263	0.731828	1.44493
chr19	10680115	10704312	Ddb1	GeneID:13194	+	2.46169	1.99395	1.44355	1.29335	0.653228	1.23458
chr17	66472860	66501508	Ddx11	GeneID:320209	+	1.45889	1.07958	1.14323	0.958444	0.670205	1.35135
chr15	98475938	98493320	Ddx23	GeneID:74351	-	1.66239	1.31707	1.08472	1.25674	0.756095	1.26218
chr12	104646193	104663990	Ddx24	GeneID:27225	-	2.91287	2.36868	3.5	2.61995	0.820705	1.22974
chr8	86239098	86247247	Ddx39	GeneID:68278	+	4.08368	2.80613	3.13673	2.2449	0.84898	1.45527
chr11	106078240	106110453	Ddx42	GeneID:72047	+	2.15137	1.47423	1.34219	1.24396	0.690821	1.45932
chr11	6157548	6167732	Ddx56	GeneID:52513	-	2.53971	2.0379	2.1065	1.76173	0.66426	1.24624
chr9	44412981	44445189	Ddx6	GeneID:13209	+	3.36231	2.56199	2.71095	2.1256	0.753621	1.31238
chr10	128157190	128181112	Dgka	GeneID:13139	-	2.77619	2.23093	1.76602	1.33774	0.617497	1.24441
chr13	113718001	113759395	Dhx29	GeneID:218629	+	1.01962	0.820144	0.709614	0.711575	0.686723	1.24322
chr11	86582351	86621162	Dhx40	GeneID:67487	-	3.09737	5.32527	4.904	7.42886	0.696134	0.581637
chr14	99476489	99498959	Dis3	GeneID:72662	-	1.89979	1.5032	1.54264	1.54691	0.65885	1.26383
chr12	32016429	32036263	Dld	GeneID:13382	-	1.16258	0.859651	0.560233	0.60234	0.532164	1.35238
chr14	48007454	48038082	Dlg7	GeneID:218977	-	1.28081	0.963955	0.603521	0.932103	0.795476	1.3287
chr12	86451846	86475036	Dlst	GeneID:78920	+	1.87813	1.34375	1.41146	1.28125	0.704168	1.39767
chr10	128242732	128256502	Dnajc14	GeneID:74330	+	1.66667	1.16667	0.974475	1.02252	0.755257	1.42857
chr3	33956680	33980248	Dnajc19	GeneID:67713	-	2.9784	2.39301	2.2572	2.14918	0.672839	1.24462
chr2	181255210	181286954	Dnajc5	GeneID:13002	+	2.71557	2.04238	1.89079	1.75632	0.672372	1.32961
chr14	21203860	21208102	Dnajc9	GeneID:108671	-	2.11141	1.44293	1.31793	1.26359	1.14402	1.46328
chr16	16312326	16359123	Dnm1l	GeneID:74006	-	1.5053	1.2073	1.06302	0.980564	0.597762	1.24683
chr7	133991067	133996219	Doc2a	GeneID:13446	+	1.93687	1.21717	1.10606	1.18435	0.732322	1.59128
chr16	91679510	91688973	Donson	GeneID:60364	-	4.27872	3.39171	2.91525	2.23917	0.854989	1.26152
chr10	79593179	79598128	Dos	GeneID:216164	-	3.33334	2.26923	2.32564	2.01026	0.576923	1.46893
chr10	80217951	80257092	Dot1l	GeneID:208266	+	6.59973	4.95339	5.02468	3.67717	0.832764	1.33237
chr4	117561248	117564608	Dph2	GeneID:67728	-	1.68529	1.16765	1.00294	1.20294	0.77059	1.44332
chr19	5422811	5424916	Drap1	GeneID:66556	-	1.62459	1.19934	0.903654	1.41528	0.770762	1.35457
chr2	143741347	143769060	Dstn	GeneID:56431	+	1.78746	2.23796	1.24432	1.38056	0.689371	0.798701
chr16	35926601	35939113	Dtx3l	GeneID:209200	-	1.95847	2.61981	3.39137	3.08466	0.691692	0.747563
chr17	26642536	26645406	Dusp1	GeneID:19252	-	2.41539	3.05538	4.02154	2.89231	1.2	0.790535
chr1	172804319	172815671	Dusp12	GeneID:80915	-	1.20847	0.893221	0.847456	0.916948	0.705086	1.35294
chr2	125073471	125084785	Dut	GeneID:110074	+	1.24788	1.02547	0.677419	0.738541	0.894736	1.21689
chr11	69814128	69823611	Dvl2	GeneID:13543	+	1.75188	1.34962	1.07331	0.932332	0.913533	1.29805
chr9	114597949	114632906	Dync1li1	GeneID:235661	+	1.41114	1.02108	0.948042	0.829067	0.68524	1.382
chr17	56092046	56096445	Ebi3	GeneID:50498	+	1.02681	1.69169	1.35389	1.20107	0.742626	0.606971
chr4	118293421	118300379	Ebna1bp2	GeneID:69072	+	2.21634	1.75718	1.78587	1.91612	0.816779	1.26131
chr15	89202362	89207467	Ecgf1	GeneID:72962	-	1.96962	1.40507	1.32152	1.64557	0.860757	1.4018
chr8	108404851	108417108	Edc4	GeneID:234699	+	1.51618	1.09871	1.08414	1.17314	0.669901	1.37997
chr2	25413420	25417598	Edf1	GeneID:59022	+	1.56284	0.9153	1.16393	0.99727	0.71858	1.70746
chr10	80961223	80962882	Edg6	GeneID:13611	-	1.76307	2.67247	2.60279	2.20558	1.23694	0.659713
chr7	97103186	97130323	Eed	GeneID:13626	-	3.24561	2.55217	1.82733	1.72484	0.82179	1.27171
chr1	63211997	63226230	Eef1b2	GeneID:55949	+	2.17794	1.69118	1.46029	1.96912	0.679412	1.28783
chr15	75725230	75739770	Eef1d	GeneID:66656	-	2.54928	1.84058	1.9	1.91594	0.914492	1.38504
chr19	9041531	9052670	Eef1g	GeneID:67160	+	4.95712	3.07719	2.50601	2.51287	0.780445	1.61092
chr4	141414057	141430835	Efhd2	GeneID:27984	-	1.7	1.25658	1.11842	1.05921	0.63816	1.35288
chrX	12229009	12229947	EG245347	GeneID:245347	+	1.24528	1.69811	1.54717	1.35094	0.460377	0.733332
chr4	155108987	155114116	EG381582	GeneID:381582	+	3.83838	2.58081	2.68434	2.01262	0.825756	1.48728
chr19	12921356	12921697	EG383436	GeneID:383436	+	4.40651	6.2439	5.52033	3.04472	0.483739	0.70573
chr16	36210489	36217874	EG408196	GeneID:408196	+	0.785408	1.03004	0.122317	0.27897	0.345492	0.762501
chr15	25343947	25344599	EG432939	GeneID:432939	+	1.18359	1.55859	0.570314	1.17578	0.777345	0.759397
chr16	36184298	36188197	EG433016	GeneID:433016	+	1.2465	0.938376	0.406162	0.364146	0.453781	1.32836
chr16	49923415	49955152	EG433024	GeneID:433024	-	1.72698	2.19234	1.19234	1.26488	0.76691	0.787735
chr16	17711719	17712243	EG433050	GeneID:433050	+	1.5873	1.0754	1.02778	1.0119	0.817461	1.47602
chr6	113018979	113027220	EG434078	GeneID:434078	+	5.81542	4.58418	4.43205	4.10548	0.776876	1.26858
chr9	35089042	35089457	EG434394	GeneID:434394	-	1.07258	0.725805	0.721776	0.487904	0.701615	1.47778
chr18	35716684	35716881	EG436583	GeneID:436583	+	8.59504	6.26033	6.30992	7.15289	0.90909	1.37294
chr16	32923073	32925684	EG625660	GeneID:625660	+	1.46372	0.861199	0.678234	0.996847	0.454259	1.69963
chr3	90394169	90395430	EG628324	GeneID:628324	+	1.55273	1.22546	1.10546	1.18182	0.938181	1.26706
chr12	40949951	40955773	EG629820	GeneID:629820	+	1.57554	2.1223	1.97602	1.90408	0.808154	0.742372
chr13	44346331	44375818	EG637868	GeneID:637868	-	1.07606	0.864306	0.649956	0.669835	0.558339	1.245
chr11	105451089	105452135	EG666807	GeneID:666807	-	2.44403	1.74253	1.54851	1.42164	0.895521	1.40257
chr7	113647893	113672703	EG668139	GeneID:668139	-	2.49061	3.27003	3.73888	3.36301	0.549951	0.761647
chr7	54075536	54076871	EG668838	GeneID:668838	-	1.78701	2.21661	1.15523	1.11913	0.433213	0.80619
chr18	35020861	35024610	Egr1	GeneID:13653	+	10.0199	22.2238	20.5722	30.1842	0.728044	0.450862
chrX	155810162	155825753	Eif1ay	GeneID:66235	+	1.79807	1.28078	1.33471	1.26141	0.482712	1.40389
chr17	79251904	79281912	Eif2ak2	GeneID:19106	-	1.23188	1.80648	1.86957	1.5925	0.61381	0.681925
chrX	91434048	91457990	Eif2s3x	GeneID:26905	-	1.66972	1.24797	1.18394	1.06809	0.475609	1.33795
chr19	60837025	60866546	Eif3s10	GeneID:13669	-	6.18566	4.85492	4.8886	3.39032	0.64594	1.2741
chr7	116077930	116085203	Eif3s5	GeneID:66085	+	2.74514	2.06696	2.09503	2.19654	0.721382	1.32811
chr15	77789428	77801254	Eif3s7	GeneID:55944	-	3.2562	2.43637	2.38182	2.19009	0.935535	1.3365
chr16	23107829	23114019	Eif4a2	GeneID:13682	+	10.7459	8.29138	7.81352	6.65734	0.734266	1.29603
chr15	101912417	101927604	Eif4b	GeneID:75705	+	3.54507	2.11831	1.99014	1.90141	0.721125	1.67354
chr16	20672822	20692956	Eif4g1	GeneID:208643	+	4.38265	3.58959	3.47861	3.10983	0.728322	1.22093
chr7	118211499	118226544	Eif4g2	GeneID:13690	-	5.88244	4.46034	4.60907	4.08924	0.601981	1.31883
chr5	135095746	135115198	Eif4h	GeneID:22384	-	4.91459	3.89561	3.43535	2.97271	0.760379	1.26157
chr2	121264763	121268337	Ell3	GeneID:269344	-	1.71758	1.4121	0.925074	0.979828	0.671469	1.21633
chr2	165113531	165151979	Elmo2	GeneID:140579	-	3.81976	3.14335	2.69172	2.23173	0.70981	1.21519
chr6	135312949	135333191	Emp1	GeneID:13730	+	3.13364	2.28687	2.15438	1.24885	0.75461	1.37028
chr13	98011125	98022989	Enc1	GeneID:13803	+	3.12871	2.08911	2.24587	2.39769	0.869635	1.49763
chr4	149611364	149622984	Eno1	GeneID:13806	+	3.54925	2.87145	1.67279	1.6227	0.969949	1.23605
chr6	42308486	42323267	Epha1	GeneID:13835	-	4.74462	3.92109	3.08035	2.20229	0.723099	1.21003
chr7	5031907	5049778	Epn1	GeneID:13854	+	2.84005	2.16373	2.33627	1.95088	0.738033	1.31257
chr14	45903996	45938202	Ero1l	GeneID:50527	-	5.67025	3.62653	3.49003	2.46319	0.628833	1.56355
chr9	37335708	37345898	Esam1	GeneID:69524	+	1.23105	1.59747	0.709387	0.817687	0.642601	0.770623
chr14	75132152	75150250	Esd	GeneID:13885	+	3.01873	2.40824	2.16604	1.91011	0.685392	1.2535
chr3	87329500	87344078	Etv3	GeneID:27049	+	3.97105	4.96382	5.02605	4.56874	0.968164	0.8
chr8	113580239	113581501	Exosc6	GeneID:72544	+	2.22909	3.19637	2.70545	2.36	0.974546	0.697382
chr13	96466912	96472694	F2rl2	GeneID:14064	+	2.74519	2.19231	3.45913	2.5625	0.653846	1.25219
chr3	121426455	121437961	F3	GeneID:14066	+	1.94286	1.2	0.806722	1.18319	0.712606	1.61904
chr1	132762354	132777367	Faim3	GeneID:69169	+	9.45955	6.55321	7.30213	6.44397	1.00851	1.4435
chr11	120667272	120685861	Fasn	GeneID:14104	-	3.41299	2.70221	2.33088	2.29167	0.8076	1.26304
chr5	143633468	143656896	Fbxl18	GeneID:231863	-	2.606	3.51603	2.15098	1.84385	0.704239	0.741177
chr14	103479456	103498726	Fbxl3	GeneID:50789	-	2.43914	2.00477	1.72076	1.89737	0.797137	1.21667
chr17	88390199	88464625	Fbxo11	GeneID:225055	-	3.67318	2.89848	2.96954	2.41468	0.716126	1.26728
chr6	85419572	85452880	Fbxo41	GeneID:330369	-	1.67163	1.18574	1.12539	1.1301	0.590124	1.40978
chr9	62639628	62659409	Fem1b	GeneID:14155	-	2.99415	2.38876	1.9473	1.73653	0.673302	1.25343
chr3	37247772	37303719	Fgf2	GeneID:14173	+	1.79637	1.20363	0.960685	0.887099	0.585183	1.49246
chr7	4958661	4965855	Fiz1	GeneID:23877	-	1.9587	1.31304	1.49348	1.51087	0.826088	1.49173
chr15	98554799	98558629	Fkbp11	GeneID:66120	-	1.81127	2.30986	1.29296	1.33803	0.56338	0.784145
chr12	66163419	66174925	Fkbp3	GeneID:30795	-	2.68067	2.08403	1.86386	1.76302	0.635293	1.28629
chr11	82705647	82714239	Fndc8	GeneID:78919	+	2.32143	1.87897	2.82936	2.51191	0.714284	1.23548
chr2	31101443	31150992	Freq	GeneID:14299	+	3.45291	2.4658	2.68778	2.15134	0.756168	1.40032
chr12	71926501	72003221	Frmd6	GeneID:319710	+	1.98481	1.61755	1.63806	1.52677	0.620204	1.22705
chr11	120222848	120229485	Fscn2	GeneID:238021	+	3.2754	2.386	2.25508	1.45824	0.598194	1.37275
chr11	106110458	106117116	Ftsj3	GeneID:56095	-	3.5824	2.64108	2.86682	2.32957	0.817158	1.35641
chr7	87534080	87550317	Furin	GeneID:18550	-	19.1965	15.0161	15.9435	15.5639	0.895019	1.2784
chr3	33919030	33968260	Fxr1h	GeneID:14359	+	2.08343	1.5389	1.59075	1.42672	0.580608	1.35385
chr9	123698628	123760687	Fyco1	GeneID:17281	-	1.4515	1.83218	2.02207	1.77241	0.749426	0.792224
chr16	32877926	32908961	Fyttd1	GeneID:69823	+	1.26639	0.94689	0.821575	0.978424	0.67718	1.33742
chr11	55283254	55314389	G3bp	GeneID:27041	+	4.82781	3.48427	3.50166	3.05463	0.805462	1.3856
chr8	87356181	87359381	Gadd45gip1	GeneID:102060	+	4.68358	3.20597	2.48657	2.80895	0.92836	1.46089
chr5	108998433	109058758	Gak	GeneID:231580	-	2.23197	1.8397	1.76143	1.55587	0.69071	1.21323
chr4	135521080	135524093	Gale	GeneID:74246	+	2.02424	1.44242	1.57272	1.42424	0.957574	1.40336
chr11	115869671	115874033	Galk1	GeneID:14635	-	2.86559	2.34946	2.25	2.20968	0.537633	1.21968
chr6	125111870	125115601	Gapdh	GeneID:14433	-	6.59375	4.99432	3.02557	3.22159	0.880683	1.32025
chr1	162965297	162968668	Gas5	GeneID:14455	+	13.1055	7.78592	7.9912	6.29326	1.20234	1.68324
chr3	90145576	90162042	Gatad2b	GeneID:229542	+	1.33333	1.04934	0.768	0.613335	0.660001	1.27064
chr5	105544786	105568571	Gbp4	GeneID:17472	-	9.68233	15.0583	18.0961	23.4147	0.832484	0.642991
chr6	28366691	28371724	Gcc1	GeneID:74375	-	2.80407	3.43003	5.60306	5.2112	0.839692	0.817507
chr9	77602617	77641458	Gclc	GeneID:14629	+	1.68737	1.20773	1.11249	1.049	0.603864	1.39714
chr11	76024073	76031014	Gemin4	GeneID:276919	-	1.89823	1.38053	1.13053	1.34071	0.785401	1.375
chr11	57934792	57981975	Gemin5	GeneID:216766	-	1.28947	0.933334	0.898248	0.950291	0.766081	1.38158
chr13	43290888	43399541	Gfod1	GeneID:328232	-	2.92537	2.26577	2.43294	1.95676	0.836131	1.29111
chr6	86992844	87038365	Gfpt1	GeneID:14583	+	0.983717	0.808807	0.663449	0.778044	0.742461	1.21626
chr6	48634577	48642061	Gimap4	GeneID:107526	+	4.84221	6.27292	6.34328	5.45842	1.08529	0.771924
chr6	48651582	48658243	Gimap6	GeneID:231931	-	3.59685	5.29054	5.4437	5.30631	1.09459	0.679864
chr7	19742474	19751476	Gipr	GeneID:381853	-	1.41006	1.01547	0.909092	0.986458	0.851063	1.38857
chr11	98843494	98844330	Gjc1	GeneID:353155	-	1.341	1.9272	2.06514	1.36781	0.785443	0.695825
chr9	114310237	114383495	Glb1	GeneID:12091	+	2.17743	1.66654	1.64	1.18653	0.809901	1.30656
chr9	61905055	61918413	Glce	GeneID:93683	-	0.77029	0.595711	0.534458	0.534458	0.572742	1.29306
chr14	35123937	35158093	Glud1	GeneID:14661	+	4.07597	2.94704	1.97007	1.37375	0.669992	1.38307
chr3	95040842	95045031	Gm128	GeneID:229588	-	7.81968	6.20765	4.01367	2.45629	0.748636	1.25968
chr3	107910217	107949032	Gnai3	GeneID:14679	-	2.89986	2.37914	2.05318	1.56837	0.651242	1.21887
chr4	154901559	154933376	Gnb1	GeneID:14688	+	4.03333	3.17317	2.76098	2.18293	0.841461	1.27107
chr11	48613862	48619743	Gnb2l1	GeneID:14694	+	8.49642	6.77805	6.57518	6.60621	0.930788	1.25352
chr19	8911419	8913736	Gng3	GeneID:14704	-	3.30194	2.48701	2.31494	1.61039	0.97078	1.32767
chr14	68364403	68367348	Gnrh1	GeneID:14714	+	2.68196	2.18043	2.07951	1.67278	0.639141	1.23001
chr6	87728130	87729756	Gp9	GeneID:54368	+	2.12937	1.76224	1.37063	1.1014	0.479022	1.20833
chr7	34987177	35015281	Gpi1	GeneID:14751	-	1.55745	1.15799	1.07271	1.07271	0.541291	1.34496
chr12	114089087	114099127	Gpr132	GeneID:56696	-	3.10564	2.5173	2.24226	2.03279	0.921678	1.23372
chr1	138155988	138157477	Gpr25	GeneID:383563	-	0.893618	1.55319	1.43972	1.26596	0.730497	0.575344
chr12	102114895	102126091	Gpr68	GeneID:238377	-	6.88034	5.60684	4.73162	3.98462	0.931623	1.22714
chr9	40105492	40263349	Gramd1b	GeneID:235283	-	5.25445	3.97329	4.29663	3.50948	0.699496	1.32244
chr9	106546755	106558434	Grm2	GeneID:108068	-	0.725	0.949999	0.413333	0.483332	0.538332	0.763159
chr18	61872078	61885985	Grpel2	GeneID:17714	-	1.45224	1.13134	1.00746	1.18507	0.688058	1.28364
chr2	35137960	35163412	Gsn	GeneID:227753	+	3.61785	2.93986	1.97963	1.47042	0.779823	1.23062
chr5	31458379	31482517	Gtf3c2	GeneID:71752	-	2.23232	1.76768	1.78586	1.74848	0.696969	1.26286
chr2	28681095	28695806	Gtf3c4	GeneID:269252	-	1.43885	1.00576	1.17698	1.1036	0.768344	1.43061
chr5	130464891	130478698	Gusb	GeneID:110006	-	1.3883	1.11394	0.787107	0.757121	0.745125	1.2463
chr7	52690209	52711987	Gys1	GeneID:14936	+	1.84498	2.26419	1.18996	1.42358	0.762008	0.814849
chr13	113884035	113891189	Gzma	GeneID:14938	-	2.29847	3.09369	7.35729	6.2854	0.740743	0.742957
chr17	36421226	36423366	H2-M10.2	GeneID:333715	-	2.16225	1.60927	1.56291	1.32782	0.609271	1.34362
chr8	109394142	109406802	Has3	GeneID:15118	+	1.89699	1.30586	1.25515	0.980983	0.801899	1.45267
chr4	129193348	129219890	Hdac1	GeneID:433759	-	0.767134	1.04225	0.925819	0.812206	0.71831	0.736035
chr10	36694350	36721694	Hdac2	GeneID:15182	+	1.66606	1.22936	0.811928	0.706422	0.701833	1.35522
chr7	87488023	87490983	Hddc3	GeneID:68695	+	1.09756	2.39329	1.57927	1.31098	0.631097	0.4586
chr19	36629270	36695618	Hectd2	GeneID:226098	+	1.95583	1.32179	1.57471	1.03768	0.565181	1.47968
chr3	103547594	103595102	Hipk1	GeneID:15257	-	1.65291	1.05639	1.03023	0.953487	0.754069	1.56467
chr2	104269921	104334401	Hipk3	GeneID:15259	-	1.96222	1.50933	1.044	1.05911	0.682666	1.30006
chr13	23830676	23832235	Hist1h1c	GeneID:50708	+	6.27465	8.98239	8.77111	11.9225	1.15845	0.69855
chr13	23625780	23626172	Hist1h2af	GeneID:319173	+	0.907257	1.29032	1.17742	1.33468	0.766127	0.703124
chr13	23836911	23837390	Hist1h3c	GeneID:319148	-	3.088	4.82	3.792	6.948	1.2	0.640664
chr13	23653824	23654234	Hist1h3e	GeneID:319151	-	1.06049	1.43548	1.6129	1.27016	0.810485	0.738765
chr13	23643201	23643512	Hist1h4f	GeneID:319157	-	0.946938	1.32653	1.40816	1.22449	0.751019	0.713846
chr8	59990673	59993284	Hmgb2	GeneID:97165	+	1.65615	2.22397	1.05363	1.54574	0.804419	0.74468
chr17	80428827	80461674	Hnrpll	GeneID:72692	-	2.76307	1.99446	1.73138	1.42631	0.625199	1.38538
chr1	180259446	180267843	Hnrpu	GeneID:51810	-	8.51405	6.55422	7.07831	6.39358	0.943775	1.29902
chr19	8893891	8908632	Hnrpul2	GeneID:68693	+	2.51006	1.93966	1.61782	1.32184	1.06034	1.29407
chrX	148436439	148438985	Hsd17b10	GeneID:15108	+	1.08571	0.84127	0.758729	0.914287	0.434919	1.29056
chr5	150419420	150438890	Hsp110	GeneID:15505	-	3.67062	2.41825	2.39099	1.85427	0.768957	1.51788
chr10	86153586	86168189	Hsp90b1	GeneID:22027	-	2.43497	1.90174	1.7052	1.52312	1.03324	1.28039
chr17	35106304	35109101	Hspa1a	GeneID:193740	-	0.696596	0.953561	0.371518	0.356038	0.634674	0.73052
chr11	53073316	53113981	Hspa4	GeneID:15525	-	3.87782	2.63081	2.75963	2.31673	0.804782	1.47401
chr18	35097085	35113977	Hspa9	GeneID:15526	-	4.82044	3.78637	3.66842	3.30538	0.943643	1.2731
chr11	100575243	100575890	Hspb9	GeneID:75482	+	1.92187	2.42188	2.35938	2.30078	0.867186	0.793547
chr1	55134679	55144689	Hspd1	GeneID:15510	-	4.64781	3.27189	3.61861	4.06022	0.757302	1.42053
chr1	55145161	55148150	Hspe1	GeneID:15528	+	3.00304	2.26747	2.35866	3.04863	0.911853	1.3244
chr9	81524999	81526159	Htr1b	GeneID:15551	-	2.875	2.06618	1.98529	2.28309	0.702206	1.39146
chrX	148237870	148369435	Huwe1	GeneID:59026	+	2.40212	1.96388	1.98689	1.6968	0.57741	1.22315
chr14	26279681	26280610	I920194n01	GeneID:328364	+	1.19318	1.70454	2.11742	1.69697	0.87121	0.700003
chr9	20833817	20834975	Icam4	GeneID:78369	+	3.43382	4.5	2.70956	3.39338	0.882353	0.763072
chr9	20836534	20843480	Icam5	GeneID:15898	+	1.83849	2.23451	1.24336	1.70796	0.805311	0.822772
chr13	8952109	8960181	Idi2	GeneID:320581	+	0.446722	0.684425	0.59836	0.5	0.184427	0.652697
chr8	87183450	87186747	Ier2	GeneID:15936	-	8.55621	11.0384	11.7071	14.2042	1.42308	0.775128
chr7	148195489	148196643	Ifitm3	GeneID:66141	-	1.45756	1.95572	0.656828	1.12915	0.87085	0.745284
chr16	91485494	91507682	Ifnar1	GeneID:15975	+	1.58127	1.02799	1.05705	0.97309	0.705059	1.53822
chr9	108698325	108708664	Ihpk2	GeneID:76500	+	1.46058	1.20609	1.01613	0.903223	0.849463	1.211
chr18	60549449	60552288	Iigp1	GeneID:60440	+	0.694446	1.15741	1.78395	1.59259	0.462964	0.600003
chr9	45061922	45077229	Il10ra	GeneID:16154	-	3.66246	4.67087	5.48179	6.2577	1.0098	0.784108
chr8	73332393	73345321	Il12rb1	GeneID:16161	+	3.22222	2.23161	1.94679	1.71048	0.773081	1.4439
chr11	53444826	53448204	Il13	GeneID:16163	-	10.7302	6.85044	3.56891	2.85044	0.96774	1.56636
chr1	40572208	40606150	Il18rap	GeneID:16174	+	1.60031	2.06404	3.06327	2.95139	0.713735	0.775328
chr2	129125346	129135708	Il1a	GeneID:16175	-	1.52952	1.26118	0.867622	0.805008	0.681575	1.21277
chr3	37019644	37024875	Il2	GeneID:16183	-	2.92732	1.01504	2.00501	1.67418	0.669171	2.88395
chr3	37121681	37131540	Il21	GeneID:60505	-	10.3665	6.10497	3.70902	3.19521	0.524863	1.69805
chr10	127733196	127735140	Il23a	GeneID:83430	-	1.625	2.14865	2.19256	1.68919	0.692567	0.756292
chr1	132778651	132782573	Il24	GeneID:93672	-	19.9414	13.3212	15.6927	12.7961	1.13687	1.49697
chr11	53425970	53432167	Il4	GeneID:16189	-	19.0652	11.8042	7.46853	5.82518	0.881119	1.61512
chr11	53534296	53538605	Il5	GeneID:16191	+	5.22432	2.83243	0.73243	0.991892	0.824326	1.84446
chr13	113254317	113297049	Il6st	GeneID:16195	+	2.45958	1.97263	3.63462	2.64226	0.795037	1.24685
chr9	56785307	56786205	Imp3	GeneID:102462	+	1.14068	1.46388	1.94677	1.52091	0.984792	0.779221
chr9	108462832	108467904	Impdh2	GeneID:23918	+	4.28172	3.17259	2.95685	3.20305	1.04061	1.3496
chr13	16106308	16119044	Inhba	GeneID:16323	+	16.812	7.8594	8.66035	5.68089	0.597158	2.1391
chr2	119198778	119303365	Inoc1	GeneID:68142	-	2.20177	1.68607	1.69634	1.53139	0.689497	1.30586
chr14	56244466	56254515	Ipo4	GeneID:75751	-	1.89071	1.37523	1.40255	1.30966	0.642987	1.37483
chr7	117161939	117198628	Ipo7	GeneID:233726	+	3.09407	2.13531	2.15919	1.76121	0.712011	1.449
chr4	129292861	129296337	Iqcc	GeneID:230767	-	1.75	1.04651	1.04942	0.930233	0.770348	1.67222
chr11	53583580	53590825	Irf1	GeneID:16362	+	25.8225	33.3312	34.3074	34.2143	1.04978	0.774725
chr11	48678751	48684848	Irgm	GeneID:15944	-	7.51643	10.9578	17.7253	20.4883	1.09859	0.685946
chr2	83564672	83643964	Itgav	GeneID:16410	+	9.24143	6.56027	7.13195	5.00222	0.738668	1.4087
chrX	98644448	98648880	Itgb1bp2	GeneID:26549	+	1.87968	1.28877	0.935827	1.02139	0.294117	1.45851
chr2	130493577	130507350	Itpa	GeneID:16434	+	1.34835	1.03153	0.825826	1.12462	0.522524	1.30713
chr1	153191628	153211575	Ivns1abp	GeneID:117198	+	3.7858	2.75786	2.66007	2.51339	0.820719	1.37273
chr19	29326318	29387570	Jak2	GeneID:16452	+	23.9856	19.2448	29.5472	21.2187	0.860863	1.24634
chrX	148667815	148708339	Jarid1c	GeneID:20591	+	2.66378	2.19507	1.93742	1.59121	0.606526	1.21353
chr9	15110704	15116548	Josd3	GeneID:75316	+	8.2201	6.4976	5.36124	4.69139	0.921052	1.2651
chr8	73222848	73224515	Jund1	GeneID:16478	+	6.81881	10.0976	9.61324	8.94773	1.08362	0.67529
chr2	90744943	90750717	Kbtbd4	GeneID:67136	+	2.59856	2.13942	1.40625	1.85817	0.723559	1.21461
chr14	20959280	21001004	Kcnk5	GeneID:16529	-	5.55231	4.30345	4.00975	3.5731	0.764133	1.2902
chr19	5704476	5707101	Kcnk7	GeneID:16530	+	3.347	2.19243	1.48896	1.11041	0.630915	1.52662
chr7	25155282	25170228	Kcnn4	GeneID:16534	+	4.71937	2.67236	2.5755	1.97721	0.800571	1.76599
chr15	79346898	79358169	Kdelr3	GeneID:105785	+	4.57143	3.68028	2.96429	2.7483	0.690478	1.24214
chr11	53380881	53417746	Kif3a	GeneID:16568	+	1.73829	1.33237	0.96972	0.96972	0.769285	1.30465
chr5	65739650	65775242	Klb	GeneID:83379	+	1.22478	0.942879	0.787091	0.767803	0.682493	1.29898
chr15	38224168	38230462	Klf10	GeneID:21847	-	2.62731	2.01389	2.11574	2.92824	0.865739	1.3046
chr10	80029866	80040041	Klf16	GeneID:118445	-	2.3924	1.69259	1.39602	1.58227	0.999999	1.41346
chr17	46811503	46817853	Klhdc3	GeneID:71765	-	1.97004	1.56452	1.2235	1.3318	0.935485	1.2592
chr11	97021024	97049206	Kpnb1	GeneID:16211	-	3.54481	2.81183	2.51972	2.2061	0.759855	1.26068
chr6	71222013	71235313	Krcc1	GeneID:57896	+	1.76651	1.38863	1.19048	1.41321	0.714287	1.27213
chr12	8928113	8945548	Laptm4a	GeneID:17775	+	1.96154	1.44872	1.35256	1.36923	0.753847	1.35399
chr8	72839686	72855486	Lass1	GeneID:93898	+	2.05487	1.62552	1.56516	1.16049	0.5679	1.26413
chr19	41624129	41634271	Lcor	GeneID:212391	+	1.53261	0.918478	1.07065	1.01449	0.590579	1.66864
chr7	3611709	3617442	Leng1	GeneID:69757	-	2.61928	2.09638	1.88434	1.22892	0.619275	1.24943
chr7	4088658	4099775	Leng8	GeneID:232798	+	3.01029	2.36707	2.247	2.04117	0.864493	1.27174
chr7	4099785	4101474	Leng9	GeneID:243813	-	3.73958	3.08333	2.73959	2.51736	0.836804	1.21284
chr15	78757155	78760895	Lgals1	GeneID:16852	+	1.88636	1.47727	1.30682	1.29546	0.943185	1.27692
chr1	133049813	133068811	Lgtn	GeneID:16865	+	3.39084	2.79373	2.3836	2.13872	0.579011	1.21373
chr7	52676316	52677224	Lhb	GeneID:16866	+	1.30681	0.662879	0.51894	0.871212	0.712122	1.97142
chr2	109731035	109741094	Lin7c	GeneID:22343	+	2.15637	1.54	1.46364	1.36182	0.656365	1.40024
chr10	80364108	80380990	Lmnb2	GeneID:16907	-	1.07995	0.760157	0.674966	0.716907	0.917429	1.42069
chr11	46056037	46057694	LOC100038833	GeneID:100038833	-	1.9338	2.7108	1.58537	1.55052	0.651569	0.713367
chr4	155573561	155574905	LOC100038882	GeneID:100038882	-	0.877259	1.06498	1.4657	1.84115	0.678699	0.823733
chr7	147143460	147144000	LOC100039095	GeneID:100039095	-	1.5	1.15079	0.980158	0.833331	0.646824	1.30345
chr4	43596185	43597140	LOC100039672	GeneID:100039672	-	1.02641	1.28302	0.705662	0.91698	0.815092	0.799997
chr4	131864630	131866941	LOC100039864	GeneID:100039864	+	4.72403	3.66234	3.8052	3.96104	0.863637	1.28989
chr2	25435331	25435783	LOC100039887	GeneID:100039887	-	2.51807	3.11646	1.81526	2.05221	1.01606	0.807989
chr18	10145450	10146006	LOC100039978	GeneID:100039978	-	1.09882	1.47826	0.869563	0.766797	0.521738	0.743318
chr7	52673723	52675734	LOC100040019	GeneID:100040019	+	1.13087	0.848993	0.587248	0.949663	0.704697	1.33201
chr12	102245197	102253028	LOC100040184	GeneID:100040184	+	2.40833	1.70833	1.51042	1.35	1.10208	1.40975
chr9	61218604	61220000	LOC100040481	GeneID:100040481	+	2.1362	2.59498	2.71684	2.82437	1.11111	0.823203
chr3	37291135	37294023	LOC100040649	GeneID:100040649	-	1.17485	0.730061	0.745398	0.426379	0.444786	1.60925
chr5	53746380	53747098	LOC100041198	GeneID:100041198	+	1.89922	1.46124	1.22093	1.51938	1.07752	1.29973
chr11	6425594	6428965	LOC100041286	GeneID:100041286	-	7.9648	6.37536	6.19648	6.12023	1.18768	1.24931
chr5	140918538	140919339	LOC100041291	GeneID:100041291	+	5.70384	3.80769	4.31154	3.23077	0.69231	1.49798
chr18	35114333	35116485	LOC100041377	GeneID:100041377	+	1.71287	2.13201	2.09901	1.70297	1.0066	0.803407
chr2	18194496	18197043	LOC100041388	GeneID:100041388	-	1.08571	1.4381	1.64762	1.11111	0.263491	0.754965
chr11	58049553	58053223	LOC100041816	GeneID:100041816	-	0.908571	1.22857	1.42285	1.2	0.471429	0.739535
chr8	73297663	73298323	LOC100041971	GeneID:100041971	+	2.17188	1.73438	1.625	1.49219	1.23047	1.25225
chr1	107660837	107661344	LOC100042023	GeneID:100042023	+	0.573707	0.89243	0.936256	0.617531	0.537847	0.64286
chr5	116081054	116081825	LOC100042199	GeneID:100042199	+	3.52895	2.00772	2.01931	1.86872	1.14672	1.75769
chr1	137026028	137027740	LOC100042432	GeneID:100042432	-	1.78547	1.45329	1.26989	1.52249	0.951559	1.22857
chr5	108946145	108946610	LOC100042557	GeneID:100042557	+	0.48	1.148	0.872001	0.460001	0.608	0.418118
chr11	78113234	78115127	LOC100042648	GeneID:100042648	-	0.766101	1.04746	0.545762	0.830507	0.58305	0.73139
chr18	61869300	61873445	LOC100042730	GeneID:100042730	-	1.74247	1.36712	0.961644	1.17808	0.479452	1.27455
chr13	73455272	73455601	LOC100042864	GeneID:100042864	+	1.70326	1.20732	1.03659	1.56097	0.69512	1.41077
chr17	31384609	31390366	LOC100042906	GeneID:100042906	+	1.78554	2.4988	3.51567	2.3735	0.465061	0.714561
chrX	10284302	10294368	LOC100042912	GeneID:100042912	-	0.454545	0.7	0.76909	0.652728	0.509091	0.64935
chr11	29118459	29120797	LOC100042972	GeneID:100042972	+	3.71104	2.54221	2.4513	2.51299	0.756491	1.45977
chr1	60579474	60579936	LOC100043027	GeneID:100043027	-	2.172	1.56	1.14	1.092	0.54	1.3923
chr12	32339020	32340103	LOC100043081	GeneID:100043081	-	2.2119	1.30111	1.7881	1.28625	0.862454	1.7
chr2	128021730	128259976	LOC100043424	GeneID:100043424	-	2.32782	1.92019	3.72087	2.71267	0.781537	1.21229
chr2	129022988	129025387	LOC100043431	GeneID:100043431	-	1.59678	1.99033	1.92903	2.05162	1.3871	0.802269
chr17	32410787	32421035	LOC100043433	GeneID:100043433	-	2	1.43345	1.3813	1.28238	0.697844	1.39524
chr11	80216865	80219374	LOC100043601	GeneID:100043601	+	7.74522	6.32802	4.92994	4.26433	0.592358	1.22396
chr17	36072388	36072950	LOC100043674	GeneID:100043674	-	2.03558	1.58103	1.29249	0.790516	0.237154	1.2875
chr14	66891627	66893561	LOC100043676	GeneID:100043676	-	1.57432	1.02703	1.2973	1.27703	0.756757	1.53289
chr16	49952081	49953546	LOC100043769	GeneID:100043769	-	1.53025	2.71886	1.01424	1.87188	0.864766	0.562827
chr7	28772085	28799134	LOC100043772	GeneID:100043772	-	0.832561	0.582795	0.435708	0.478259	0.584643	1.42857
chr14	121563586	121567479	LOC100043837	GeneID:100043837	+	2.54342	2.06443	1.30812	1.32493	0.764704	1.23202
chr18	60542365	60550907	LOC435565	GeneID:435565	+	0.902392	1.41434	2.91434	2.61156	0.398406	0.638028
chr17	35516564	35521594	LOC436493	GeneID:436493	+	1.63105	2.10941	2.14758	2.13995	0.544528	0.773223
chr11	117722066	117725673	LOC546519	GeneID:546519	+	0.660918	0.87931	1.2931	1.15805	0.545975	0.751632
chr6	40841295	40841975	LOC621968	GeneID:621968	+	2.19845	2.98055	4.38522	3.03502	1.06615	0.737598
chr11	53598985	53672758	LOC622459	GeneID:622459	-	1.27469	1.9878	1.64856	1.82054	0.698936	0.641258
chr4	116821507	116821903	LOC625405	GeneID:625405	+	12.1129	8.96371	7.49193	7.54839	0.649195	1.35133
chr17	39981811	39983280	LOC627695	GeneID:627695	+	53.9929	65.5338	72.452	68.7476	45.6157	0.823893
chr11	72127946	72132921	LOC628100	GeneID:628100	+	0.744244	1.10486	1.12276	1.34016	0.685421	0.673609
chr5	135112833	135115180	LOC638081	GeneID:638081	-	3.58899	2.94822	2.88026	2.65696	0.786407	1.21734
chr4	131775895	131776404	LOC664903	GeneID:664903	-	1.77689	1.1753	1.15139	1.33865	0.633466	1.51186
chr14	47917183	47918217	LOC670795	GeneID:670795	-	2.43657	1.97761	1.90299	1.75746	0.746266	1.23207
chr15	76063090	76073873	LOC671535	GeneID:671535	-	1.23427	1.80245	1.63636	1.67308	0.77273	0.684774
chr11	119254414	119295044	LOC672511	GeneID:672511	+	0.991364	1.47641	1.56412	2.09701	0.778739	0.671468
chr11	58745766	58746997	LOC676691	GeneID:676691	+	1.37226	1.13504	0.791969	1.19343	0.861315	1.20901
chr5	123939334	123958213	Lrrc43	GeneID:381741	+	0.806058	1.10303	1.07515	1.00606	0.606061	0.730768
chr1	92950084	93025495	Lrrfip1	GeneID:16978	+	4.68827	3.81636	3.62191	2.85609	0.793983	1.22847
chr18	35370565	35374572	Lrrtm2	GeneID:107065	-	1.49308	1.81994	0.988917	1.12188	0.529086	0.820397
chr11	102024803	102046570	Lsm12	GeneID:268490	-	1.89192	1.53384	1.06878	1.28712	0.764193	1.23345
chr2	179761103	179769361	Lsm14b	GeneID:241846	+	2.76268	2.01825	2.11359	1.86004	0.853955	1.36884
chr8	73197291	73202651	Lsm4	GeneID:50783	+	3.2531	3.95534	4.47394	3.77171	1.14144	0.822459
chr11	69209293	69210173	Lsmd1	GeneID:78304	+	10.5818	6.95057	7.68441	6.46768	0.931559	1.52243
chr14	56380761	56381843	Ltb4r2	GeneID:57260	+	1.62082	2	2.26394	1.75465	0.996283	0.810408
chr17	26389855	26422449	Luc7l	GeneID:66978	+	3.7169	2.89873	2.66507	2.39553	0.745611	1.28225
chr17	35204270	35206993	Ly6g6c	GeneID:68468	+	0.765624	1.07812	0.615626	0.625001	0.809375	0.710145
chr4	135524140	135528509	Lypla2	GeneID:26394	-	2.30914	1.52957	1.77688	1.67742	1.11021	1.50966
chr6	145159695	145165056	Lyrm5	GeneID:67636	+	4.87345	3.38213	3.33499	2.64764	1	1.44094
chr2	25418635	25426836	Mamdc4	GeneID:381352	-	2.00813	1.20122	1.28049	1.21138	0.703251	1.67174
chr9	56978584	56990017	Man2c1	GeneID:73744	+	1.66948	1.2226	0.833053	1.05733	0.706577	1.36552
chr13	112536641	112599191	Map3k1	GeneID:26401	-	2.30639	1.85297	1.59908	1.5274	0.8484	1.2447
chr19	5689131	5702865	Map3k11	GeneID:26403	+	2.84812	2.34135	1.76992	1.3609	0.885716	1.21644
chr15	88972912	88979987	Mapk11	GeneID:19094	-	2.42325	1.74123	1.66228	1.90789	0.989035	1.39169
chr15	88961014	88971040	Mapk12	GeneID:29857	-	1.69399	1.18944	1.26958	1.16211	0.958106	1.42419
chr1	132950281	132994120	Mapkapk2	GeneID:17164	-	18.7745	11.2237	10.5233	6.5539	0.898441	1.67276
chr4	147976653	147989591	Masp2	GeneID:17175	+	5.62188	4.25781	4.04062	3.7125	0.748437	1.32037
chr8	73302861	73328953	Mast3	GeneID:546071	-	1.86394	1.25404	1.14272	1.01332	0.989536	1.48634
chr18	35721922	35751063	Matr3	GeneID:17184	+	4.52705	3.57591	3.2644	3.11257	0.705063	1.26598
chr7	134165648	134169993	Maz	GeneID:17188	-	2.87062	2.34502	2.03774	1.77089	0.894879	1.22414
chr10	79855286	79862224	Mbd3	GeneID:17192	-	2	1.52655	1.27213	1.29425	0.831856	1.31015
chr2	4911794	4933781	Mcm10	GeneID:70024	-	0.700652	0.460955	0.475054	0.553145	0.665943	1.52
chr1	20793095	20810294	Mcm3	GeneID:17215	-	1.07503	0.865461	0.692107	0.954722	0.688226	1.24215
chr4	118081942	118088387	Med8	GeneID:80509	+	2.1968	1.49657	1.65904	1.47139	0.778033	1.46789
chr8	36650852	36742503	Mfhas1	GeneID:52065	+	1.65795	1.34527	0.890608	0.986123	0.736045	1.23243
chr10	75322098	75322995	Mif	GeneID:17319	-	2.56654	1.86312	2.09125	2.49049	0.79848	1.37755
chr11	35595897	35595982	Mirn103-1	GeneID:723824	+	1.33613	0.81933	1.08824	1.09243	0.483193	1.63076
chr17	17967775	17967842	Mirn125a	GeneID:387235	+	1.07595	0.738395	0.464137	0.552744	0.548524	1.45714
chr16	17124153	17124234	Mirn130b	GeneID:723816	-	0.966385	0.663864	0.563025	0.840337	0.689076	1.4557
chr16	84714384	84714448	Mirn155	GeneID:387173	+	28.9789	23.6667	21.2869	24.7342	0.734177	1.22446
chr14	115442892	115442975	Mirn17	GeneID:723905	+	12.3697	10.021	9.56303	10.2101	0.651261	1.23439
chr9	108470649	108470722	Mirn191	GeneID:387186	+	3.83613	3.12605	2.71008	2.95378	1.34454	1.22715
chr14	115443221	115443302	Mirn19a	GeneID:723891	+	12.9327	10.437	9.90757	10.5462	0.67227	1.23913
chr14	115443526	115443612	Mirn19b-1	GeneID:751527	+	13.4664	10.6849	10.0126	10.8529	0.655464	1.26032
chr7	147143587	147143658	Mirn202	GeneID:387198	-	1.47479	1.06723	0.945375	0.861346	0.579834	1.38189
chr14	115443378	115443484	Mirn20a	GeneID:387139	+	13.2427	10.4519	9.98325	10.7531	0.669457	1.26701
chr11	75277217	75277311	Mirn22	GeneID:387141	+	7.21008	5.71009	3.45798	4.39916	0.915965	1.26269
chr8	86732416	86732490	Mirn23a	GeneID:387216	+	18.4916	13.9328	14.0756	9.53362	0.777311	1.3272
chr8	86732713	86732819	Mirn24-2	GeneID:723960	+	18.0377	13.3263	13.0502	8.90795	0.753138	1.35354
chr8	86732570	86732656	Mirn27a	GeneID:387220	+	18.3655	13.689	13.6261	9.17227	0.756303	1.34162
chr2	174093004	174093085	Mirn298	GeneID:723832	-	1.21429	0.840335	0.647059	0.651261	0.567227	1.445
chr16	17124492	17124588	Mirn301b	GeneID:791069	-	0.92017	0.693277	0.546217	0.873948	0.714284	1.32728
chr10	93426512	93426607	Mirn331	GeneID:723908	-	1.26471	0.668068	0.508402	0.567229	0.512605	1.89308
chr11	79539901	79540012	Mirn365-2	GeneID:723853	+	1.43933	1.02092	0.832636	0.991631	0.535566	1.40983
chr9	108471107	108471191	Mirn425	GeneID:723864	+	3.62185	2.92857	2.22689	2.73949	1.32353	1.23673
chr2	117010862	117010961	Mirn674	GeneID:732489	+	3.92017	3.15966	2.84033	2.46639	0.80252	1.24069
chr15	102502222	102502296	Mirn688	GeneID:751542	-	1.97479	1.21428	1.55042	1.53782	0.941176	1.6263
chr17	46368479	46368567	Mirn693	GeneID:751553	+	1.10084	0.722688	0.693279	0.89496	0.457985	1.52326
chr4	124421024	124421132	Mirn698	GeneID:735263	+	1.19247	1.65272	0.895398	0.878662	0.803346	0.721519
chr13	58494139	58494246	Mirn7-1	GeneID:723902	-	15.5272	11.1507	12.8661	9.00837	1.02929	1.39249
chr17	39981080	39981189	Mirn715	GeneID:751530	+	63.3473	77.0293	85.1254	80.8787	53.4309	0.822379
chr14	115443648	115443727	Mirn92-1	GeneID:751549	+	13.5967	10.8319	10.0882	10.9159	0.651261	1.25524
chrX	148347756	148347863	Mirn98	GeneID:723947	+	2.64435	2.07531	2.15063	1.79916	0.39749	1.27419
chr17	17967151	17967220	Mirn99b	GeneID:387230	+	1.01261	0.831931	0.47899	0.60504	0.483193	1.21718
chr13	48633547	48633640	Mirnlet7a-1	GeneID:387244	-	5.68488	4.2437	4.27311	3.48739	0.739496	1.3396
chr13	48631380	48631482	Mirnlet7d	GeneID:387247	-	6.47698	4.82845	4.62343	4.01256	0.635981	1.34142
chr13	48633197	48633285	Mirnlet7f1	GeneID:387252	-	6.03361	4.53782	4.35715	3.4916	0.7521	1.32963
chrX	148346888	148346970	Mirnlet7f2	GeneID:387253	+	2.66387	2.0042	2.12184	1.55462	0.47479	1.32914
chr10	80128072	80134721	Mknk2	GeneID:17347	-	1.98872	1.33183	1.41309	1.2009	0.740407	1.49322
chr3	95022466	95032103	Mllt11	GeneID:56772	-	4.64059	3.27374	3.26071	2.14525	0.945994	1.41752
chr4	87415829	87679311	Mllt3	GeneID:70122	-	4.563	3.6048	2.71095	1.98595	0.733854	1.26581
chr4	155024764	155027493	Mmp23	GeneID:26561	-	3.3271	2.51713	2.23365	2.22742	0.919002	1.32178
chr3	104597754	104621160	Mov10	GeneID:17454	-	1.78697	2.40331	2.20062	1.74457	0.587382	0.743547
chr10	23943323	24022589	Moxd1	GeneID:59012	+	0.465707	0.570798	0.714601	0.733775	0.652655	0.815888
chr5	105699723	105722714	Mpa2l	GeneID:100702	-	0.875261	1.28406	2.95703	2.95597	0.324948	0.681633
chr9	57392075	57400559	Mpi1	GeneID:110119	-	1.20359	0.820359	0.960079	0.846306	0.830339	1.46715
chr5	37186106	37187943	Mrfap1	GeneID:67568	-	2.51194	1.62116	1.91126	1.58703	0.716725	1.54947
chr11	120345983	120350068	Mrpl12	GeneID:56282	+	4.19284	2.98622	2.98898	2.60331	1.22314	1.40406
chr7	112952296	112959601	Mrpl17	GeneID:27397	-	2.2306	1.76509	1.61854	1.95474	0.849139	1.26374
chr16	18872310	18876730	Mrpl40	GeneID:18100	-	1.55496	1.05094	1.17158	1.31367	0.777479	1.47959
chr19	6053630	6057751	Mrpl49	GeneID:18120	-	2.33516	1.90934	1.58517	1.6566	0.972527	1.22302
chr3	94247258	94252630	Mrpl9	GeneID:78523	+	1.69975	1.24318	1.01737	1.18114	0.657568	1.36727
chr1	162125391	162131317	Mrps14	GeneID:64659	+	2.0095	1.40143	1.50831	1.73634	0.629452	1.4339
chr9	101002747	101010258	Msl2l1	GeneID:77853	+	4.85106	3.6	3.40213	2.78298	0.691488	1.34752
chr3	88713564	88717822	Msto1	GeneID:229524	-	2.87772	2.22283	1.65217	1.48098	0.665759	1.29462
chr17	29469021	29484849	Mtch1	GeneID:56462	-	1.92466	1.59178	1.25342	1.33835	0.882189	1.20912
chr3	19088244	19120805	Mtfr1	GeneID:67472	+	2.08141	1.59377	1.34078	1.2921	0.729451	1.30596
chr9	18299899	18526240	Muc16	GeneID:73732	-	0.307839	0.388562	0.646464	0.547955	0.467233	0.792252
chr7	148454984	148462673	Mucdhl	GeneID:72040	-	1.52101	2.14286	2.20798	1.90966	0.7458	0.709803
chr12	12942899	12948514	Mycn	GeneID:18109	-	1.00487	1.54501	0.63747	0.854013	0.664235	0.650395
chr1	52514722	52557201	Nab1	GeneID:17936	-	2.52399	1.85925	2.04543	1.47153	0.733843	1.35753
chr10	127097975	127103734	Nab2	GeneID:17937	-	6.90843	4.17349	4.7253	3.50602	0.761446	1.65531
chr10	127472629	127485689	Naca	GeneID:17938	+	5.93468	4.88024	4.89114	4.39191	0.743391	1.21606
chr10	110917673	110935198	Nap1l1	GeneID:53605	+	3.41507	2.64495	2.58621	2.29502	0.743297	1.29116
chr15	75721394	75724911	Naprt1	GeneID:223646	-	2.64058	1.78261	1.90145	1.63188	0.779712	1.4813
chr3	51220051	51277953	Narg1	GeneID:74838	+	2.96185	2.41956	2.31638	2.06308	0.739362	1.22413
chr14	49791902	49810706	Nat12	GeneID:70646	+	1.89915	1.31227	1.45201	1.30498	0.648846	1.44722
chr2	145729005	145742052	Nat5	GeneID:67877	+	2.35769	1.92068	1.67185	1.44634	0.76361	1.22753
chr15	89186203	89203257	Ncaph2	GeneID:52683	+	1.69271	1.38151	1.19531	1.28255	0.795572	1.22526
chr2	80341452	80421122	Nckap1	GeneID:50884	-	1.33358	1.09028	0.864952	0.733578	0.565503	1.22316
chr18	38578629	38624060	Ndfip1	GeneID:65113	+	6.0725	4.63142	4.80544	3.71903	0.812688	1.31115
chr6	11850373	11857446	Ndufa4	GeneID:17992	-	1.24342	0.734648	0.725876	0.80263	0.567983	1.69254
chr7	129231558	129245362	Ndufab1	GeneID:70316	-	1.7886	1.38081	1.02999	1.02099	0.8006	1.29533
chr15	58765365	58771044	Ndufb9	GeneID:66218	+	2.64164	3.21065	2.13559	2.05084	0.861987	0.822774
chr1	63190172	63223283	Ndufs1	GeneID:227197	-	1.20787	0.96693	0.807088	0.980313	0.629923	1.24918
chr8	109817762	109903417	Nfat5	GeneID:54446	+	3.91002	3.12466	3.10337	2.16758	0.606454	1.25134
chr17	45692665	45700118	Nfkbie	GeneID:18037	+	9.4829	7.79914	7.24145	6.34829	0.940169	1.21589
chr16	55811491	55838967	Nfkbiz	GeneID:80859	-	5.43784	7.13711	7.46068	7.63618	0.82724	0.761911
chr1	58502472	58519120	Nif3l1	GeneID:65102	+	1.34127	1.11111	0.84656	0.892856	0.575398	1.20714
chr7	63186957	63217820	Nipa2	GeneID:93790	-	1.69167	1.33084	1.07417	1.1975	0.639167	1.27113
chr16	57156778	57167445	Nit2	GeneID:52633	-	4.058	3.02988	2.8225	1.91915	0.796135	1.33933
chr11	82714273	82721873	Nle1	GeneID:217011	-	2.68922	2.1353	3.26639	3.09725	0.782243	1.25941
chr11	69636625	69648351	Nlgn2	GeneID:216856	-	1.31894	1.08638	0.828902	0.735878	0.498338	1.21407
chr3	69525977	69552969	Nmd3	GeneID:97112	+	2.56348	1.99259	1.80445	1.7785	0.648751	1.28651
chr11	93820239	93829835	Nme1	GeneID:18102	-	3.3028	2.67103	2.46916	2.29532	0.857944	1.23653
chr8	109936389	109948938	Nob1	GeneID:67619	-	2.18472	1.80414	1.79299	1.81051	0.597132	1.21094
chr6	54873943	54922405	Nod1	GeneID:107607	-	0.837716	1.19372	0.556	0.622857	0.607427	0.701772
chr6	125081957	125094771	Nol1	GeneID:110109	+	4.45912	3.66666	3.16038	3.36792	0.951257	1.21612
chr13	43493745	43498227	Nol7	GeneID:70078	+	5.16267	4.25334	3.71734	2.98133	0.893334	1.21379
chr7	53289188	53339574	Nomo1	GeneID:211548	+	2.03867	1.60773	1.39835	1.39061	0.719338	1.26804
chrX	98625055	98643928	Nono	GeneID:53610	+	1.62424	1.08485	0.975759	0.842424	0.533333	1.49721
chr2	173935866	173948203	Npepl1	GeneID:228961	+	2.15942	1.73269	1.24315	1.59581	0.557168	1.24628
chr15	101097293	101105223	Nr4a1	GeneID:15370	+	9.93788	3.34162	6.1822	5.33126	0.714283	2.97397
chr4	48064120	48096224	Nr4a3	GeneID:18124	+	16.5448	10.5819	22.1348	12.8838	0.743343	1.5635
chr9	37352077	37360320	Nrgn	GeneID:64011	-	1.0426	1.38945	0.61866	0.760647	0.752533	0.750364
chr16	76291107	76373294	Nrip1	GeneID:268903	-	2.85343	2.23502	2.04422	1.79708	0.791724	1.27669
chr4	115705447	115726481	Nsun4	GeneID:72181	-	0.87906	1.08511	1.34714	0.931692	0.638299	0.810114
chr5	135845830	135852013	Nsun5	GeneID:100609	+	2.62471	2.17482	1.79021	1.79021	0.664335	1.20686
chr11	40547144	40553548	Nudcd2	GeneID:52653	+	1.55172	1.17701	0.797703	1.1954	0.804597	1.31836
chr17	27716336	27760397	Nudt3	GeneID:56409	-	1.36538	1.13213	0.944171	1.01117	0.73511	1.20603
chr2	5766080	5789782	Nudt5	GeneID:53893	+	1.0461	0.863729	0.641393	0.756146	0.567623	1.21115
chr3	37303906	37318512	Nudt6	GeneID:229228	-	3.21098	2.44942	2.19509	1.93642	0.96098	1.31092
chr11	77499657	77531468	Nufip2	GeneID:68564	+	5.03906	4.14971	3.5354	3.18226	0.701383	1.21431
chr5	121250208	121262523	Oas1c	GeneID:114643	-	0.427419	0.974192	0.580644	0.68871	0.588708	0.438742
chr10	80289401	80292035	Oaz1	GeneID:18245	+	2.84277	2.22956	2.21698	2.03774	0.87107	1.27504
chr12	17551679	17558308	Odc1	GeneID:18263	+	6.65689	8.27765	4.51467	5.71106	0.715576	0.8042
chr15	98016444	98025973	Olfr288	GeneID:545140	-	0.375234	1.11257	0.497185	0.611632	0.564728	0.337268
chr6	129435265	129457183	Olr1	GeneID:108078	-	8.69022	6.05652	5.96521	5.52066	0.656523	1.43485
chr1	58519615	58561763	Orc2l	GeneID:18393	-	0.985833	0.697359	0.618157	0.584675	0.649064	1.41367
chr4	63005600	63009196	Orm1	GeneID:18405	+	1.4454	2.56609	1.95403	1.39081	0.574713	0.563269
chr10	128254958	128258650	Ormdl2	GeneID:66844	-	2.1567	1.45584	1.33048	1.15669	0.635329	1.48141
chr11	4136423	4141029	Osm	GeneID:18413	+	1.55673	1.92085	2.69657	1.85752	0.746702	0.810438
chr11	48718158	48740661	OTTMUSG00000005523	GeneID:620913	-	0.837063	1.28328	1.71991	1.74121	0.686899	0.652282
chr2	29617083	29624518	OTTMUSG00000012686	GeneID:433416	+	1.25214	0.852564	0.760685	0.959401	0.799145	1.46867
chr11	74989445	74992310	Ovca2	GeneID:246257	-	4.27692	3.42769	3.55384	2.6	1.03385	1.24775
chr9	119149784	119213966	Oxsr1	GeneID:108737	-	1.2191	0.854529	0.727356	0.741634	0.648815	1.42663
chr10	127994822	128002990	Pa2g4	GeneID:18813	-	2.75967	2	1.74134	2.16293	0.696536	1.37984
chr15	36525418	36538717	Pabpc1	GeneID:18458	-	7.97542	6.56374	5.91398	5.47619	0.831027	1.21507
chr13	120217407	120249127	Paip1	GeneID:218693	+	1.82396	1.49552	1.27791	1.13529	0.66259	1.21962
chr6	83756057	83781658	Paip2b	GeneID:232164	-	1.05604	1.31884	0.729469	0.907245	0.716909	0.800732
chr4	154338242	154354982	Pank4	GeneID:269614	+	2.14361	1.77075	1.63505	1.55468	0.741767	1.21056
chr12	107022912	107087161	Papola	GeneID:18789	+	2.4757	1.6848	1.716	1.35979	0.677664	1.46944
chr11	23762665	23795253	Papolg	GeneID:216578	-	1.07815	0.871611	0.745615	0.683414	0.619616	1.23697
chr16	35938556	35972691	Parp9	GeneID:80285	+	1.447	1.80031	2.60292	2.39171	0.760368	0.803754
chr15	102301215	102329312	Pcbp2	GeneID:18521	+	4.9362	3.78077	3.12938	2.45013	0.690027	1.30561
chr10	7350034	7383048	Pcmt1	GeneID:18537	-	1.09787	0.824784	0.761643	0.749805	0.564327	1.3311
chr1	95934882	95949130	Pdcd1	GeneID:18566	-	4.75184	3.22026	3.0279	2.14978	0.773864	1.47561
chr7	36427004	36432501	Pdcd5	GeneID:56330	-	1.32678	0.916462	0.896808	1.00491	0.761669	1.44772
chr13	74440576	74462357	Pdcd6	GeneID:18570	-	2.81114	2.21506	2.33297	1.90611	0.826419	1.2691
chr3	19125918	19164957	Pde7a	GeneID:18583	-	2.09279	1.64055	1.35601	1.26254	0.733333	1.27566
chr15	79826304	79845238	Pdgfb	GeneID:18591	-	1.85006	1.3942	1.30834	0.98186	0.656591	1.32697
chr11	70206386	70223530	Pelp1	GeneID:75273	-	1.09209	0.79118	0.765239	0.941632	0.725034	1.38033
chr4	4060683	4065592	Penk1	GeneID:18619	-	6.20052	5.14139	9.14913	8.36761	0.452441	1.206
chr10	77450016	77472494	Pfkl	GeneID:18641	-	2.08955	1.6951	1.46375	1.28891	0.660979	1.2327
chr11	70465351	70468137	Pfn1	GeneID:18643	-	12.851	16.3385	10.1491	12.5031	1.0559	0.786544
chr5	110688174	110698901	Pgam5	GeneID:72542	-	2.51664	1.74431	1.81962	1.74956	0.635727	1.44277
chrX	103382463	103399038	Pgk1	GeneID:18655	+	2.37052	1.89509	1.69987	1.51394	0.593626	1.25088
chr10	110943342	110945704	Phlda1	GeneID:21664	+	4.82201	5.8479	3.28803	5.81554	1.0356	0.824571
chr2	25428951	25430391	Phpt1	GeneID:75454	-	2.50715	1.70714	1.43929	1.375	0.74643	1.46862
chr3	94863517	94910780	Pip5k1a	GeneID:18720	-	1.14136	0.841707	0.707942	0.67056	0.636097	1.356
chr15	76001406	76061808	Plec1	GeneID:18810	-	2.83608	2.32689	1.78709	1.43194	0.791332	1.21883
chr2	76513352	76534630	Plekha3	GeneID:83435	+	1.85445	1.45778	1.17778	1.35222	0.764444	1.2721
chr13	111185270	111191052	Plk2	GeneID:20620	+	3.59135	1.85096	2.3702	1.875	0.795675	1.94026
chr9	92154181	92166813	Plscr1	GeneID:22038	+	5.16667	3.61111	3.01746	2.9127	0.561907	1.43077
chr9	92170558	92192569	Plscr2	GeneID:18828	+	1.83857	1.1896	1.05526	1.04659	0.624053	1.54553
chr11	17103201	17111592	Pno1	GeneID:66249	-	4.0522	3.03213	2.87751	2.2249	0.875504	1.33642
chr5	136592607	136598809	Polr2j	GeneID:20022	+	1.57343	1.10956	1.17949	0.941724	0.717948	1.41807
chr5	135852011	135870380	Pom121	GeneID:107939	-	2.35476	1.8529	1.68727	1.53152	0.626698	1.27085
chr8	26830520	26835359	Ppapdc1	GeneID:71910	+	2.6925	3.55556	4.28423	2.97158	0.764861	0.757267
chr14	26513656	26519954	Ppif	GeneID:105675	+	2.0949	1.66666	1.71296	1.95602	0.613424	1.25694
chr2	69561145	69592116	Ppig	GeneID:228005	+	1.96758	1.61263	1.52951	1.24522	0.598503	1.2201
chr17	85357355	85416461	Ppm1b	GeneID:19043	+	1.65466	1.33717	1.01633	0.942363	0.76609	1.23743
chr3	104583974	104588936	Ppm1j	GeneID:71887	+	1.72052	2.36154	2.59487	1.78975	0.853847	0.728558
chr11	51912326	51936251	Ppp2ca	GeneID:19052	+	6.46185	5.3408	5.15768	4.12208	0.880977	1.2099
chr17	21082418	21102869	Ppp2r1a	GeneID:51792	+	2.83295	2.16819	2.16133	1.95194	0.938215	1.3066
chr14	21319262	21365766	Ppp3cb	GeneID:19056	-	1.32919	0.97987	1.06157	0.885731	0.698048	1.3565
chr11	17059301	17100383	Ppp3r1	GeneID:19058	+	2.32587	1.85517	1.5372	1.35681	0.816329	1.25372
chr2	39052318	39081858	Ppp6c	GeneID:67857	-	1.3434	0.96549	1.06557	1.03537	0.603969	1.39142
chr4	116358204	116372605	Prdx1	GeneID:18477	+	2.66715	2.16789	1.95766	1.72701	0.833578	1.2303
chr7	105851873	105866572	Prkrir	GeneID:72981	+	2.73525	1.70791	1.77122	1.43165	0.661871	1.60152
chr7	52232128	52241702	Prmt1	GeneID:15469	-	3.45795	2.6729	2.45795	2.78131	0.745796	1.29371
chr7	3581587	3593319	Prpf31	GeneID:68988	+	2.49834	3.1196	3.39535	3.47675	0.940199	0.800851
chr12	66155049	66164373	Prpf39	GeneID:328110	+	2.80266	1.89753	2.03036	1.89753	0.574953	1.477
chr11	61543156	61575564	Prpsap2	GeneID:212627	-	1.16587	0.953528	0.826122	0.769233	0.592146	1.22269
chr15	102289663	102293215	Prr13	GeneID:66151	+	1.71387	0.976876	1.13295	1.19653	0.742775	1.75444
chr7	134615128	134620272	Prr14	GeneID:233895	+	2.24748	2.82829	1.73485	1.89899	1.0202	0.794643
chr19	46386577	46401646	Psd	GeneID:73728	-	5.38527	4.44476	3.59207	3.32011	1	1.2116
chr17	15612685	15635240	Psmb1	GeneID:19170	-	1.26915	0.931916	0.887234	0.755321	0.625532	1.36187
chr11	97564748	97574814	Psmb3	GeneID:26446	+	1.93091	1.53455	1.13091	1.03454	0.792727	1.25829
chr11	70338902	70341151	Psmb6	GeneID:19175	+	1.61764	1.05882	0.866014	0.797384	0.813727	1.52778
chr11	106117499	106124426	Psmc5	GeneID:19184	+	2.64823	1.60399	2.00222	1.74779	0.73894	1.65103
chr14	45949499	45968746	Psmc6	GeneID:67089	+	2.2043	1.77778	1.70371	1.61051	0.669057	1.23992
chr11	80242117	80285635	Psmd11	GeneID:69077	+	2.54295	1.9768	2.01066	1.67775	0.660813	1.28639
chr11	98543868	98557292	Psmd3	GeneID:22123	+	2.12214	1.66259	1.69466	1.51909	0.76183	1.2764
chr2	34707609	34726482	Psmd5	GeneID:66998	-	2.87151	2.16	1.41818	1.42061	0.799998	1.32941
chr7	29959274	29965550	Psmd8	GeneID:57296	-	3.00696	2.48492	1.40371	1.62877	0.812063	1.21009
chr10	127496038	127514310	Ptges3	GeneID:56351	+	3.99876	2.94293	2.99007	2.48015	0.821342	1.35877
chr4	129516717	129527219	Ptp4a2	GeneID:19244	+	8.6312	6.62943	6	4.00355	0.867019	1.30195
chr1	137029302	137041897	Ptpn7	GeneID:320139	+	3.60413	2.94913	2.36566	2.70429	0.869636	1.2221
chr4	155262722	155265871	Pusl1	GeneID:433813	-	2.11078	1.37126	1.11377	1.66168	0.673654	1.5393
chr11	20101605	20126859	Rab1	GeneID:19324	+	3.06244	2.50244	2.32	1.73853	0.77756	1.22378
chr19	5099207	5106996	Rab1b	GeneID:76308	-	2.68684	1.95198	1.9666	2.01253	0.885179	1.37647
chr10	114726918	114752647	Rab21	GeneID:216344	-	1.46198	1.12801	0.991337	0.918191	0.755532	1.29608
chr17	24665999	24670833	Rab26	GeneID:328778	-	3.01813	2.06477	2.17617	1.87824	1.08549	1.46173
chr5	116081996	116097167	Rab35	GeneID:77407	+	4.055	2.95204	2.39633	1.74189	0.884342	1.37363
chr3	153570419	153575023	Rabggtb	GeneID:19352	-	5.10554	3.37731	2.58047	2.40106	0.844325	1.51172
chr15	51794152	51823108	Rad21	GeneID:19357	-	1.65	1.32017	0.98684	0.9807	0.637721	1.24983
chr8	87358551	87364540	Rad23a	GeneID:19358	-	5.8227	4.21749	3.41607	3.77069	1.01182	1.38061
chr11	53463072	53520799	Rad50	GeneID:19360	-	2.64149	2.11084	1.44531	1.35213	0.807258	1.25139
chr2	172825638	172841233	Rae1	GeneID:66679	+	2.37897	1.5906	1.31397	1.639	0.959888	1.49565
chr2	28368851	28408590	Ralgds	GeneID:19730	+	2.2478	1.71293	1.63846	1.38795	0.958022	1.31225
chr13	43498748	43576342	Ranbp9	GeneID:56705	-	2.16504	1.66729	1.60489	1.30263	0.779697	1.29853
chr15	81534683	81560331	Rangap1	GeneID:19387	-	3.01832	2.43105	2.33751	2.00482	0.660558	1.24157
chrX	48357089	48371195	Rap2c	GeneID:72065	-	1.94083	1.51627	1.51923	1.2426	0.66864	1.28
chr1	60539137	60623609	Raph1	GeneID:77300	-	2.19931	1.77078	1.52626	1.33948	0.625045	1.242
chr4	100741643	100824975	Raver2	GeneID:242570	+	0.961607	1.25361	1.48397	1.37654	0.591053	0.76707
chr1	134373957	134401467	Rbbp5	GeneID:213464	+	0.960731	0.702283	0.718721	0.655708	0.78082	1.36801
chrX	159198391	159217022	Rbbp7	GeneID:245688	+	2.2066	1.76039	1.62959	1.76651	0.513445	1.25347
chr2	144368001	144376595	Rbbp9	GeneID:26450	-	1.06349	0.873015	0.751985	0.734126	0.599208	1.21818
chr2	155920618	155937701	Rbm12	GeneID:75710	-	1.96489	1.37191	1.42653	1.26528	0.635891	1.43223
chr2	11507066	11524826	Rbm17	GeneID:76938	-	2.09747	1.56329	1.4557	1.2443	0.77215	1.3417
chr12	84992380	85024073	Rbm25	GeneID:67039	+	3.69658	3.0155	3.01958	2.48368	0.595431	1.22586
chr19	4784293	4793877	Rbm4	GeneID:19653	-	2.13084	1.70281	1.39626	1.38318	0.897196	1.25137
chr4	131887838	131901577	Rcc1	GeneID:100088	-	1.83158	1.30376	1.21504	1.46315	0.712784	1.40484
chr7	20191571	20214787	Relb	GeneID:19698	-	5.07908	4.06556	3.7461	3.51405	0.850158	1.2493
chr5	77696966	77712009	Rest	GeneID:19712	+	2.48795	1.97305	1.84822	1.48936	0.659573	1.26096
chr9	48276619	48288716	Rexo2	GeneID:104444	-	1.57749	1.02773	1.12888	1.10114	0.805873	1.53492
chr16	23114021	23127803	Rfc4	GeneID:106344	-	5.89039	4.64414	4.31382	3.68319	0.645644	1.26835
chr17	34066839	34074632	Rgl2	GeneID:19732	+	2.55532	3.23382	3.91858	3.27348	0.780794	0.790188
chr1	145847127	145851279	Rgs2	GeneID:19735	-	2.56713	2.04384	3.48767	2.50411	0.939724	1.25603
chr17	25971410	25974072	Rhbdl1	GeneID:214951	-	2.98746	2.279	1.37931	1.31662	0.66771	1.31086
chr12	8504564	8506791	Rhob	GeneID:11852	-	2.18033	2.90164	1.78689	1.85246	0.868854	0.751412
chr7	109387640	109398610	Rhog	GeneID:56212	-	3.97751	2.96713	2.92387	1.80796	1.06401	1.34052
chr19	29406188	29409086	Rln1	GeneID:19773	-	3.1227	5.07669	2.3497	2.52147	0.705521	0.615106
chr10	5914207	5943370	Rmnd1	GeneID:66084	+	1.06539	0.857019	0.755012	0.713164	0.642545	1.24313
chr2	50985959	51004631	Rnd3	GeneID:74194	-	4.55311	6.04884	3.74359	5.80586	0.583638	0.752725
chr11	70461091	70464923	Rnf167	GeneID:70510	+	12.3521	15.7267	9.69014	11.7296	1.05352	0.785423
chr15	36169689	36212902	Rnf19	GeneID:30945	-	4.24464	3.13241	3.43884	2.41362	0.710594	1.35507
chr1	74640326	74647951	Rnf25	GeneID:57751	-	1.29747	1.01266	0.831224	0.877636	0.772154	1.28125
chr9	96371376	96379014	Rnf7	GeneID:19823	-	1.64557	1.23207	0.871309	1.07595	0.569619	1.33562
chr7	148346225	148354583	Rnh1	GeneID:107702	-	3.60362	2.7163	2.51107	1.95976	0.760563	1.32667
chr7	106628073	106628217	Rnu15-b	GeneID:449631	-	7.81667	6.42917	6.24167	5.4125	0.999998	1.21581
chr7	52382753	52382833	Rnu32	GeneID:27209	-	9.19328	6.58823	6.64706	6.0042	1.35715	1.39541
chr7	52382234	52382315	Rnu33	GeneID:27208	-	9.61765	6.63866	6.7605	6.07983	1.31512	1.44873
chr7	52381973	52382038	Rnu34	GeneID:27210	-	9.72152	6.86498	6.87342	6.27004	1.32911	1.4161
chr7	52381717	52381805	Rnu35a	GeneID:27211	-	9.57563	7.09243	6.68487	6.30673	1.35714	1.35012
chr12	16901784	16995080	Rock2	GeneID:19878	+	1.93907	1.58077	1.15424	1.14535	0.674388	1.22666
chr3	94176708	94202510	Rorc	GeneID:19885	+	1.0096	0.699617	0.810943	0.762957	0.65643	1.44307
chr11	70783715	70791306	Rpain	GeneID:69723	+	2.66596	1.93657	1.94715	2.14165	0.824524	1.37664
chr4	135605863	135609286	Rpl11	GeneID:67025	-	6.88596	5.0731	4.63451	4.69299	0.74269	1.35735
chr8	125626316	125629140	Rpl13	GeneID:270106	+	7.09259	4.99691	4.76852	4.96605	0.845681	1.4194
chr7	52381146	52384105	Rpl13a	GeneID:22121	-	8.08536	6.04878	5.81098	5.37805	1.27134	1.33669
chr14	19100337	19103500	Rpl15	GeneID:66480	-	4.60479	3.4521	3.07485	3.18862	0.81437	1.33391
chr8	73418621	73421311	Rpl18a	GeneID:76808	-	7.39811	5.77116	5.53291	5.50157	0.987458	1.28191
chr4	151699985	151708180	Rpl22	GeneID:19934	+	3.98778	2.6171	2.67821	2.49491	0.830957	1.52374
chr11	68715068	68718036	Rpl26	GeneID:19941	+	5.32927	4.24695	3.71951	3.68293	0.923779	1.25485
chr7	4744567	4746149	Rpl28	GeneID:19943	+	5.84912	4.45965	4.81755	4.44561	0.666668	1.31157
chr15	79908225	79913765	Rpl3	GeneID:27367	-	10.0049	6.61614	5.59169	5.10024	1.08557	1.5122
chr15	34370265	34372977	Rpl30	GeneID:19946	-	6.66562	5.28125	5.24687	4.41875	0.771874	1.26213
chr1	39424764	39428752	Rpl31	GeneID:114641	+	6.26666	4.78889	4.55278	4.21944	0.666667	1.30858
chr15	5066645	5069140	Rpl37	GeneID:67281	+	5.51119	4.50479	4.1853	3.98722	1.02237	1.22341
chr11	114520436	114533645	Rpl38	GeneID:67671	+	5.23455	4.15895	4.15124	3.9429	0.77932	1.25862
chrX	34622515	34625179	Rpl39	GeneID:67248	-	3.22884	2.24138	2.00627	2.26332	0.532914	1.44056
chr5	108329609	108337069	Rpl5	GeneID:19983	+	7.85074	5.58635	5.22175	4.63113	0.682302	1.40534
chr5	121654534	121659249	Rpl6	GeneID:19988	+	4.78068	3.63708	3.60313	3.27676	0.718018	1.31443
chr1	16091379	16094488	Rpl7	GeneID:19989	-	4.11712	2.71772	3.30331	2.95495	0.69069	1.51492
chr5	65779604	65782231	Rpl9	GeneID:20005	-	5.2776	3.51104	3.61198	2.89906	1.05678	1.50314
chr9	61761090	61762317	Rplp1	GeneID:56040	-	7.59489	5.79927	5.17884	4.5438	0.875914	1.30963
chr17	46380869	46384994	Rpo1-1	GeneID:20016	-	4.31593	2.75274	2.55494	2.53571	0.667584	1.56787
chr17	27767374	27772187	Rps10	GeneID:67097	-	3.94819	3.19948	2.73316	2.54404	0.83938	1.23401
chr10	23504991	23507006	Rps12	GeneID:20042	-	11.302	9.37916	8.38255	8.0369	1.02349	1.20502
chr18	60934303	60938198	Rps14	GeneID:20044	+	6.13165	5.02801	4.7535	4.90476	0.95238	1.2195
chr10	79755202	79756857	Rps15	GeneID:20054	+	4.50174	3.42857	3.04878	2.97561	0.84669	1.31301
chr7	125247888	125259661	Rps15a	GeneID:267019	-	8.3068	6.32836	5.6136	5.11443	0.995022	1.31263
chr17	34088944	34092586	Rps18	GeneID:20084	-	6.86246	5.54442	4.41261	4.51576	0.813754	1.23773
chr4	3761620	3762747	Rps20	GeneID:67427	-	6.40959	5.22509	4.80443	5.28783	0.833946	1.22669
chr2	179992084	179993149	Rps21	GeneID:66481	+	5.79182	3.89963	3.31599	2.93308	0.639406	1.48523
chr13	91062563	91064555	Rps23	GeneID:66475	+	8.71477	6.12081	5.89933	6.20806	0.838924	1.42379
chr14	25309903	25315368	Rps24	GeneID:20088	+	6.74877	5.57389	4.82759	4.95813	0.812811	1.21078
chr12	70258712	70260057	Rps29	GeneID:20090	-	5.0722	3.53069	3.70036	3.74007	0.859207	1.4366
chr7	13507686	13512035	Rps5	GeneID:20103	+	5.90296	4.35579	4.60377	3.81401	0.808625	1.3552
chr12	86476580	86492168	Rps6kl1	GeneID:238323	-	1.40388	1.0166	1.04426	1.02628	0.751035	1.38095
chr12	29315963	29320790	Rps7	GeneID:20115	-	5.11917	3.88601	3.41451	3.8601	0.66062	1.31733
chr4	116826441	116828737	Rps8	GeneID:20116	-	9.51137	6.95766	6.47231	6.90554	0.703583	1.36704
chr6	113365313	113369334	Rpusd3	GeneID:101122	-	3.52631	2.92244	2.55125	1.92244	0.825483	1.20663
chr5	124178439	124199421	Rsrc2	GeneID:208606	-	2.83951	1.67789	2.07407	1.51403	0.786758	1.69231
chr11	29592947	29642916	Rtn4	GeneID:68585	+	1.86088	1.47301	1.02059	1.01836	0.690039	1.26331
chr3	93359039	93368567	S100a10	GeneID:20194	+	3.78049	2.59475	2.15197	1.20075	0.823642	1.45698
chr3	93324418	93330210	S100a11	GeneID:20195	+	2.32933	1.37019	0.790866	0.997593	0.533652	1.7
chr17	56702365	56724083	Safb2	GeneID:224902	-	3.13239	2.41466	2.38293	2.18162	0.850112	1.29724
chr15	84022670	84046507	Samm50	GeneID:68653	+	1.51531	1.16429	1.08061	1.11633	0.738776	1.30149
chr19	5377523	5388703	Sart1	GeneID:20227	-	2.8171	2.01197	1.67521	1.82222	0.835897	1.40017
chrX	151647681	151650952	Sat1	GeneID:20229	-	1.33136	1.68639	2	2.23373	0.541418	0.789473
chr12	71065999	71087989	Sav1	GeneID:64010	-	1.32936	0.972912	0.893826	0.834236	0.678224	1.36637
chr19	44368578	44381350	Scd2	GeneID:20250	+	2.58111	2.13386	0.889763	1.1811	0.905513	1.2096
chr15	75877616	75900160	Scrib	GeneID:105782	-	1.9266	1.56277	1.5	1.19574	0.704255	1.23281
chr2	5792033	5816399	Sec61a2	GeneID:57743	-	1.07322	0.75727	0.67302	0.712135	0.648946	1.41722
chr4	47487533	47496105	Sec61b	GeneID:66212	+	1.29224	0.994036	0.79125	0.799206	0.683898	1.3
chr7	87331727	87371410	Sema4b	GeneID:20352	+	3.24813	1.90576	1.71322	1.35119	0.967459	1.70438
chr6	82861880	82889695	Sema4f	GeneID:20355	-	1.35837	2.04072	2.00634	1.64254	0.887785	0.665633
chr9	57787942	57810672	Sema7a	GeneID:20361	+	10.1575	6.9482	8.2463	6.62473	0.874207	1.4619
chr15	97871847	97923741	Senp1	GeneID:223870	-	1.94669	1.54927	1.42596	1.25202	0.768983	1.25652
chr10	57235584	57252255	Serinc1	GeneID:56442	-	2.61772	1.81085	1.73677	1.6799	0.756615	1.44558
chr13	33057382	33070906	Serpinb6b	GeneID:20708	+	2.16565	1.29028	1.54103	1.1003	0.677813	1.67844
chr13	33096410	33109824	Serpinb9	GeneID:20723	+	2.49161	3.0229	3.07175	2.71451	0.694658	0.824244
chr5	137537378	137548129	Serpine1	GeneID:18787	-	1.81611	1.47986	0.901927	0.549914	0.690016	1.22722
chr5	123602627	123617444	Setd1b	GeneID:208043	+	0.934097	1.1404	0.643265	0.914038	0.789396	0.819094
chr5	124889939	124912316	Setd8	GeneID:67956	+	2.8	2.10268	1.68021	1.3262	0.786095	1.33164
chr3	95127447	95161095	Setdb1	GeneID:84505	-	1.68143	1.35897	1.05983	1.08702	0.599066	1.23728
chr11	4060371	4080632	Sf3a1	GeneID:67465	+	1.87572	1.32106	1.16801	1.09781	0.713463	1.41986
chr8	113334392	113370703	Sf3b3	GeneID:101943	-	3.91825	2.86351	2.75913	2.2927	0.792699	1.36834
chr17	29169618	29180311	Sfrs3	GeneID:20383	+	7.73509	5.90877	5.42631	5.01403	0.945612	1.30909
chr5	115777186	115783089	Sfrs9	GeneID:108014	+	2.88334	2.04524	2.10238	2.00715	0.900003	1.40978
chr5	122267224	122286810	Sh2b3	GeneID:16923	-	3.55608	2.7072	2.89729	2.33649	0.949235	1.31356
chr3	87650677	87659644	Sh2d2a	GeneID:27371	+	6.28876	8.69768	8.75194	8.89535	1.04651	0.723039
chr15	76177470	76181527	Sharpin	GeneID:106025	-	2.49447	1.82873	2.03039	1.90608	0.870163	1.36405
chr8	75247197	75280751	Sin3b	GeneID:20467	+	1.68146	1.32165	1.03115	1.04517	0.704826	1.27224
chr19	5651194	5663620	Sipa1	GeneID:20469	-	4.29006	3.38141	3.54006	2.66025	0.825321	1.26872
chr11	52045511	52060360	Skp1a	GeneID:21402	+	1.60658	1.27754	1.14449	1.11159	0.844065	1.25756
chr15	66612426	66663391	Sla	GeneID:20491	-	17.9464	14.3698	14.0493	11.9765	1.09738	1.2489
chr5	73339802	73370064	Slain2	GeneID:75991	+	1.05842	0.861979	0.585943	0.725656	0.670618	1.2279
chr5	128076036	128097762	Slc15a4	GeneID:100561	-	1.4267	1.0558	0.987967	0.959521	0.749455	1.35129
chr10	76496004	76513171	Slc19a1	GeneID:20509	+	2.2513	1.74482	1.77202	2.0013	0.743523	1.29028
chr1	166179186	166195500	Slc19a2	GeneID:116914	+	1.46309	1.77852	0.991944	1.03624	0.842951	0.822645
chr11	120353186	120360480	Slc25a10	GeneID:27376	+	2.1987	1.52916	1.51188	1.30885	1.06911	1.43785
chr11	70457698	70460495	Slc25a11	GeneID:67863	-	6.2322	7.85758	4.76471	4.75232	0.826624	0.793145
chr11	115476297	115489453	Slc25a19	GeneID:67283	-	2.04173	1.62442	2.53323	1.94127	1.02473	1.25689
chr10	90579323	90586708	Slc25a3	GeneID:18674	-	3.22962	2.13519	2.46781	2.07725	0.663091	1.51256
chr9	96977430	97011460	Slc25a36	GeneID:192287	-	1.41185	1.10778	0.895305	0.873748	0.613549	1.27449
chr9	120019517	120033439	Slc25a38	GeneID:208638	+	1.64478	1.19851	1.22985	1.28955	0.761192	1.37235
chr1	193730660	193737126	Slc30a1	GeneID:22782	+	1.4302	1.10984	0.84668	1.01831	0.76659	1.28866
chr2	90901948	90910378	Slc39a13	GeneID:68427	-	2.25451	1.71343	1.53908	1.41282	0.713427	1.31579
chr8	73407401	73416623	Slc5a5	GeneID:114479	-	3.42557	2.65649	2.58397	2.68321	0.675573	1.28951
chr13	73818605	73838143	Slc6a19	GeneID:74338	-	0.602837	0.908981	0.881797	0.726952	0.780141	0.6632
chr8	108724614	108736023	Slc7a6os	GeneID:66432	-	3.48649	2.73987	2.49831	2.35811	0.758448	1.2725
chr7	81420304	81699666	Slco3a1	GeneID:108116	-	2.599	2.06012	1.18338	1.17881	0.632126	1.26157
chr11	106124500	106128936	Smarcd2	GeneID:83796	-	2.08823	1.48396	1.52139	1.52406	0.572192	1.4072
chr3	88140182	88166259	Smg5	GeneID:229512	+	2.58381	2.08095	1.77714	1.55429	0.666669	1.24165
chrX	153881886	153929978	Sms	GeneID:20603	-	1.56157	1.28136	0.960873	1.07595	0.569621	1.21868
chr6	85381983	85395777	Smyd5	GeneID:232187	+	2.45496	1.69219	1.65165	1.88589	0.819818	1.45076
chr9	50700906	50817178	Snf1lk2	GeneID:235344	-	1.80486	1.46033	1.26596	1.14138	0.628068	1.23593
chr4	131907848	131909548	Snhg3	GeneID:399101	-	2.95501	2.20415	1.67474	1.80623	1.10035	1.34066
chr9	120039552	120039681	Snora62	GeneID:104433	+	13.456	11.159	10.8159	8.9498	0.753137	1.20585
chr2	32818975	32819574	Snora65	GeneID:104367	+	10.9842	9.01575	8.38583	8.9252	1.19685	1.21834
chr8	73419658	73419755	Snora68	GeneID:104370	-	9.86978	7.56723	7.21009	7.03362	0.991598	1.30428
chr19	8797977	8800932	Snord22	GeneID:83673	+	5.92988	3.85975	4.10976	3.82012	0.841465	1.53634
chr7	27972025	27981290	Snrpa	GeneID:53607	-	2.72381	2.02857	2.11619	2.50286	0.872381	1.34272
chr7	19735187	19738075	Snrpd2	GeneID:107686	+	1.81288	1.44785	1.17178	1.15644	0.895706	1.25212
chr12	88791248	88801387	Snw1	GeneID:66354	-	2.31159	1.65761	1.74094	1.51993	0.666666	1.39453
chr19	6119404	6128215	Snx15	GeneID:69024	-	1.3503	1.06849	0.76321	0.874756	0.772992	1.26374
chr14	47896818	47911266	Socs4	GeneID:67296	+	2.36536	1.88646	1.94906	1.95924	0.717615	1.25386
chr18	89037270	89063599	Socs6	GeneID:54607	-	1.22401	0.884689	0.859171	1.03592	0.632324	1.38355
chr16	91648069	91679437	Son	GeneID:20658	+	5.49342	4.40378	4.23026	3.46053	0.814143	1.24743
chr11	69468875	69470123	Sox15	GeneID:20670	+	2.32847	1.91241	1.28467	1.86132	0.667881	1.21756
chr8	55605787	55615351	Spcs3	GeneID:76687	-	2.05805	1.60113	1.50749	1.36704	0.668537	1.28538
chr7	134276978	134281331	Spn	GeneID:20737	-	5.1806	3.63073	2.81401	2.56604	1.00269	1.42687
chr2	29821080	29886971	Spna2	GeneID:20740	+	2.14691	1.67524	1.02834	0.970794	0.688754	1.28155
chr5	136436093	136450346	Srcrb4d	GeneID:109267	-	0.991189	0.822319	0.690163	0.690163	0.762115	1.20536
chrX	71019761	71024264	Srpk3	GeneID:56504	+	1.60904	1.09042	1.10904	0.8617	0.571811	1.47561
chr2	151931466	151937089	Srxn1	GeneID:76650	+	3.84914	2.82481	3.13626	2.90754	0.608273	1.36262
chr18	14784138	14841423	Ss18	GeneID:268996	-	2.16338	1.65548	1.74877	1.38154	0.698423	1.3068
chr13	38069879	38086026	Ssr1	GeneID:107513	-	2.75135	2.15946	2.06621	2.20541	0.754054	1.27409
chr2	127095975	127124669	Stard7	GeneID:99138	+	0.742049	0.60954	0.507067	0.689046	0.655477	1.21739
chr10	127080042	127098043	Stat6	GeneID:20852	+	3.76566	2.41729	2.61905	1.9787	0.735588	1.5578
chr16	36404032	36408449	Stfa2	GeneID:20862	-	0.576409	0.777479	0.281501	0.458445	0.46917	0.741383
chr19	7095197	7114433	Stip1	GeneID:20867	-	4.20072	3.4552	2.44564	2.50418	0.811233	1.21577
chr9	36538958	36575226	Stt3a	GeneID:16430	-	2.24835	1.83857	1.67348	1.52739	0.672022	1.22288
chr17	25967581	25970306	Stub1	GeneID:56424	-	3.31152	2.20561	1.46729	1.63552	0.685358	1.50141
chr10	12658014	12684086	Stx11	GeneID:74732	-	7.03619	5.57238	4.94476	4.59047	0.847617	1.26269
chr6	73198667	73226876	Suclg1	GeneID:56451	+	1.59535	1.09669	1.16115	0.986572	0.823634	1.45469
chr11	115384423	115397544	Sumo2	GeneID:170930	-	2.87132	2.36434	2.27597	2.33334	0.720931	1.21443
chr2	26760787	26766162	Surf5	GeneID:20933	-	4.16129	3.38213	3.04219	3.10422	0.972702	1.23038
chr11	83286610	83320242	Taf15	GeneID:70439	+	1.7846	1.39036	1.25972	1.34526	0.627526	1.28356
chrX	103402213	103414972	Taf9b	GeneID:407786	-	1.53943	1.25395	0.91956	0.810726	0.440064	1.22767
chr1	174430377	174437506	Tagln2	GeneID:21346	+	3.91922	2.58079	2.58078	1.91267	0.777292	1.51861
chr17	34056423	34066235	Tapbp	GeneID:21356	+	3.06827	4.35793	4.76753	4.76753	0.876384	0.704065
chr4	147986492	148001105	Tardbp	GeneID:230908	-	7.96676	6.32659	5.93353	5.61127	0.822255	1.25925
chr13	95558898	95612854	Tbca	GeneID:21371	+	1.21291	0.921396	0.741802	0.718378	0.562209	1.31638
chr17	47027570	47029412	Tbcc	GeneID:72726	+	1.54608	0.853241	1.12628	1.12969	0.853242	1.81201
chr5	73146977	73259722	Tec	GeneID:21682	-	2.84784	2.29795	1.77494	1.45996	0.835862	1.23929
chr6	148869579	148894954	Tera	GeneID:56306	-	2.27626	1.70234	1.87743	1.75584	0.664398	1.33714
chr16	32609107	32632876	Tfrc	GeneID:22042	+	2.73517	1.94785	1.88036	2.06748	0.690183	1.4042
chr7	26472021	26490015	Tgfb1	GeneID:21803	+	5.92355	4.77944	4.85213	3.54637	0.992482	1.23938
chr2	157942141	157972128	Tgm2	GeneID:21817	-	5.51195	3.25171	1.9343	1.5273	0.819113	1.69509
chr11	48798832	48805750	Tgtp	GeneID:21822	-	2.13938	2.78761	4.01549	3.90929	0.280973	0.767461
chr2	174241305	174253003	Th1l	GeneID:57314	+	1.85191	1.45757	1.08818	1.25458	0.825291	1.27055
chr11	117729265	117734795	Tha1	GeneID:71776	-	0.973037	1.47059	2.82353	1.85294	0.637255	0.661665
chr5	92391908	92401163	Thap6	GeneID:381650	+	1.57143	2.15619	2.16571	2.5219	0.70476	0.728799
chr13	24909824	24923358	Them2	GeneID:66834	-	2.49696	1.41338	1.68541	1.24316	0.706685	1.76666
chr11	46483516	46520563	Timd2	GeneID:171284	-	1.14142	0.944006	0.751616	0.776023	0.603016	1.20913
chr10	80362195	80363511	Timm13	GeneID:30055	-	1.98556	1.40795	0.978338	0.866425	1.18772	1.41026
chr1	137198112	137210314	Timm17a	GeneID:21854	-	1.5154	1.20908	0.961104	1.01134	0.640193	1.25335
chr14	32993352	33015057	Timm23	GeneID:53600	-	3.59519	2.91356	2.99563	2.5383	0.689276	1.23395
chr7	29090845	29097065	Timm50	GeneID:66525	-	2.11861	1.43256	1.50698	1.63954	0.532557	1.4789
chrX	20447292	20451863	Timp1	GeneID:21857	+	1.09259	0.738097	0.542327	0.679894	0.436507	1.48028
chr19	24169001	24248478	Tjp2	GeneID:21873	-	1.2615	0.994852	0.834865	0.72821	0.61493	1.26802
chr13	55694504	55699049	Tmed9	GeneID:67511	+	2.0557	1.56498	1.25995	1.45888	0.755969	1.31356
chr19	10945150	10956233	Tmem109	GeneID:68539	-	1.60653	1.22852	0.816153	1.28694	0.945016	1.3077
chr7	134913329	134918664	Tmem142c	GeneID:269999	+	1.98508	1.50498	1.34328	1.46517	0.85821	1.31901
chr1	121422744	121424803	Tmem185b	GeneID:226351	+	1.43333	1.13667	2.03333	2.08333	0.749998	1.261
chr4	116224133	116228532	Tmem69	GeneID:230657	-	1.34853	0.946381	0.991955	1.0992	0.549598	1.42493
chr1	134402807	134405214	Tmem81	GeneID:74626	+	1.66238	0.932475	1.02894	0.836015	0.604502	1.78276
chr11	69210021	69211736	Tmem88	GeneID:67020	-	7.66436	5.25606	5.98616	4.85813	0.837369	1.4582
chr11	72989035	72990539	Tmem93	GeneID:66048	-	1.65248	2.03192	2.29078	2.29433	0.709218	0.813262
chr2	173049966	173102034	Tmepai	GeneID:65112	-	4.37144	3.30167	3.25818	2.72517	0.858831	1.32401
chr6	72907347	72908393	Tmsb10	GeneID:19240	-	5.27612	3.82462	3.24627	3.64552	0.932836	1.37951
chr4	155400451	155403000	Tnfrsf18	GeneID:21936	+	8.55238	6.73016	12.2794	9.73651	1.33016	1.27075
chr3	27215999	27238587	Tnfsf10	GeneID:22035	+	2.72051	3.4187	3.34644	3.43252	0.793834	0.795774
chr14	78677253	78707850	Tnfsf11	GeneID:21943	-	18.2123	10.9044	14.7936	9.69879	0.671141	1.67018
chr8	129458450	129469730	Tomm20	GeneID:67952	-	6.94218	5.7585	5.10714	5.09864	0.680272	1.20555
chr7	20286667	20300605	Tomm40	GeneID:53333	-	3.0149	2.49627	2.26527	1.87034	0.800297	1.20776
chr16	57121827	57154643	Tomm70a	GeneID:28185	+	2.95163	2.12371	2.03014	1.82236	0.741474	1.38985
chr9	103207657	103252758	Topbp1	GeneID:235559	+	2.36961	1.94833	1.63951	1.62371	0.671732	1.21623
chr1	157853911	157883425	Tor1aip1	GeneID:208263	-	1.64076	1.9905	2.0095	1.94041	0.768564	0.824296
chr9	85736017	85739396	Tpbg	GeneID:21983	+	2.18768	1.60117	1.59824	1.59824	0.568916	1.3663
chr2	181231958	181251462	Tpd52l2	GeneID:66314	+	2.15148	1.5574	1.26864	1.25444	0.984616	1.38146
chr15	88906494	88917505	Trabd	GeneID:67976	+	1.36269	1.70639	0.924008	1.13299	0.832471	0.798581
chr11	77970813	77979029	Traf4	GeneID:22032	-	2.42886	1.98171	1.79878	1.89634	0.939022	1.22564
chr17	24645795	24664775	Traf7	GeneID:224619	-	1.99156	1.34499	1.51267	1.19903	0.832329	1.48072
chr9	57084363	57097671	Trcg1	GeneID:541610	+	1.9831	2.53917	1.60522	1.39631	0.781875	0.781002
chr17	47450898	47496398	Trerf1	GeneID:224829	+	1.6892	2.05915	2.76645	2.19855	0.585393	0.820339
chr5	115791256	115793561	Triap1	GeneID:69076	+	3.56026	2.4886	2.48534	1.69381	0.83062	1.43063
chr7	111448411	111464009	Trim12	GeneID:76681	-	0.686031	0.976487	1.29737	1.41632	0.645918	0.70255
chr7	109706436	109713983	Trim21	GeneID:20821	-	0.94692	1.36943	1.48832	1.40977	0.732482	0.691471
chr5	137587156	137592077	Trim56	GeneID:384309	-	1.70437	2.43702	2.18509	3.509	0.753213	0.699369
chr2	121986436	122004763	Trim69	GeneID:70928	+	1.02475	1.375	1.44555	1.30569	0.69926	0.745275
chr2	155207592	155215583	Trp53inp2	GeneID:68728	+	1.80413	1.47423	1.18763	1.26804	0.824744	1.22378
chr4	131867678	131885453	Trspap1	GeneID:71787	-	2.84197	2.13654	1.97472	2.18711	0.828064	1.33018
chr2	29631631	29644022	Trub2	GeneID:227682	-	1.36597	0.894063	0.892456	1.01124	0.711076	1.52782
chr4	115834486	115840203	Tspan1	GeneID:66805	-	1.37681	1.7029	0.966182	0.915457	0.700484	0.808511
chr10	126504346	126507317	Tspan31	GeneID:67125	-	2.60366	1.84451	1.28354	1.57012	0.832317	1.41157
chr7	150255273	150256992	Tssc4	GeneID:56844	+	2.19723	1.7128	1.10035	1.38062	0.80969	1.28283
chr15	76202388	76205368	Tssk5	GeneID:73542	-	1.92401	1.53495	1.2614	1.6231	0.884501	1.25347
chr6	113347752	113364558	Ttll3	GeneID:101100	+	2.73193	2.09198	2.02891	1.41524	0.83443	1.30591
chr13	24923554	24934015	Ttrap	GeneID:56196	+	0.983984	0.793594	0.63701	0.66726	0.631673	1.23991
chr7	4071188	4086947	Ttyh1	GeneID:57776	+	1.01511	0.734889	0.787088	0.877749	0.787086	1.38131
chr15	98761860	98764821	Tuba1b	GeneID:22143	-	2.69817	2.21342	1.93597	2.1189	0.935975	1.21901
chr1	75211549	75215828	Tuba4a	GeneID:22145	-	2.22764	2.72358	2.99187	2.53387	1.11924	0.81791
chr19	9028340	9040700	Tut1	GeneID:70044	+	3.01447	2.36817	1.88103	1.94694	0.840837	1.27291
chr4	57956245	57969283	Txn1	GeneID:22166	-	5.78382	4.48678	3.68585	3.03111	0.70451	1.28908
chr18	90679546	90712659	Txndc10	GeneID:67988	+	1.83622	1.30079	1.19291	0.917322	0.632283	1.41163
chr3	96361880	96365789	Txnip	GeneID:56338	+	3.18436	3.99441	4.10894	4.03631	1.09497	0.797203
chr18	80403537	80422590	Txnl4	GeneID:27366	+	3.35138	2.77136	2.67991	2	0.874847	1.20929
chr10	61158262	61165521	Tysnd1	GeneID:71767	+	2.1277	1.71862	1.72511	1.67749	0.796538	1.23803
chr5	92638921	92644434	U90926	GeneID:57425	-	2.09804	2.74265	1.22794	1.32108	0.64461	0.764969
chr8	73032165	73034266	Uba52	GeneID:22186	-	3.89369	3.20598	3.07641	2.51495	1.05315	1.21451
chr4	41141348	41222168	Ubap2	GeneID:68926	-	2.14669	1.75045	1.6686	1.32343	0.673306	1.22636
chr3	89804062	89856387	Ubap2l	GeneID:74383	-	2.62694	2.13469	1.78247	1.63389	0.65847	1.2306
chr17	25397456	25411236	Ube2i	GeneID:22196	-	3.00601	2.494	1.94595	1.86186	0.747749	1.2053
chr10	94977796	95008292	Ube2n	GeneID:93765	+	2.76936	2.21717	2.13636	1.90657	0.753369	1.24905
chr1	16559487	16609367	Ube2w	GeneID:66799	-	1.75028	1.40524	1.20401	1.27369	0.619287	1.24554
chr5	29895782	30002617	Ube3c	GeneID:100763	+	1.05204	0.838278	0.706492	0.702296	0.648852	1.255
chr7	129210712	129225713	Ubfd1	GeneID:28018	+	2.33949	1.64346	1.67614	1.64773	0.860793	1.42351
chr8	72855424	72877178	Upf1	GeneID:19704	-	2.57268	1.60546	1.81421	1.4153	0.939889	1.60245
chr9	108838661	108851686	Uqcrc1	GeneID:22273	+	1.50311	1.03894	0.98754	1.04673	0.78972	1.44678
chr19	47157961	47165115	Usmg5	GeneID:66477	-	2.02178	1.38562	1.64488	1.30937	0.875816	1.45911
chr8	122434752	122481457	Usp10	GeneID:22224	+	2.51327	2.06431	2.00295	1.941	0.749262	1.21749
chr5	147546388	147606532	Usp12	GeneID:22217	-	1.12435	0.930969	0.782981	0.739951	0.634044	1.20772
chr4	124356008	124370798	Utp11l	GeneID:67205	-	1.39255	0.994268	0.964186	0.928365	0.744987	1.40058
chrX	45610111	45635626	Utp14a	GeneID:72554	+	1.07938	0.893514	0.745402	0.971924	0.51307	1.20802
chr4	42992836	43013306	Vcp	GeneID:269523	-	2.62628	1.77028	1.41943	1.36229	0.64457	1.48354
chr14	22650783	22665101	Vdac2	GeneID:22334	+	2.43045	1.81552	1.76427	1.51537	0.805269	1.33871
chr5	92566964	92631821	Vdp	GeneID:56041	+	1.51989	1.23254	1.06498	0.918217	0.675508	1.23314
chr17	46153942	46168699	Vegfa	GeneID:22339	-	2.00143	1.46629	1.07317	1.01148	0.657103	1.36497
chr11	87881843	87898231	Vezf1	GeneID:22344	+	2.08969	1.46185	1.27175	1.30522	0.737617	1.42949
chr11	101115057	101120860	Vps25	GeneID:28084	+	1.68105	1.10312	1.14629	1.21343	0.659472	1.52391
chr9	37346840	37351790	Vsig2	GeneID:57276	+	1.2	1.71026	0.697437	0.80769	0.802567	0.701651
chr18	7869237	7927072	Wac	GeneID:225131	+	3.40333	2.78512	2.71806	2.08419	0.580028	1.22197
chr7	31353874	31373745	Wbp7	GeneID:75410	-	2.59463	2.04556	1.64369	1.70327	0.730141	1.26842
chr17	25960661	25965669	Wdr24	GeneID:268933	+	2.74234	1.60204	1.41582	1.49745	0.90561	1.71178
chr17	34077668	34086640	Wdr46	GeneID:57315	+	4.66473	3.82558	3.01163	3.20349	0.833332	1.21935
chr3	105762416	105772678	Wdr77	GeneID:70465	+	2.76618	1.93166	1.9964	1.79496	0.870503	1.43203
chr4	153516481	153530927	Wdr8	GeneID:59002	+	1.31877	1.00437	0.711792	0.960698	0.861719	1.31304
chr2	24817965	24828991	Wdr85	GeneID:67228	+	1.95345	1.59483	1.42931	1.38103	0.92069	1.22486
chr17	46339804	46379248	Xpo5	GeneID:72322	+	1.75885	1.26976	1.08856	1.11717	0.633516	1.38519
chr10	121024436	121063372	Xpot	GeneID:73192	-	2.10812	1.72934	1.57162	1.6467	0.792012	1.21904
chr4	118949932	118967118	Ybx1	GeneID:22608	-	3.86011	2.62306	2.2487	2.21503	0.650258	1.47161
chr19	5088553	5092856	Yif1a	GeneID:68090	+	2.55946	1.93243	1.8919	1.35676	0.972975	1.32447
chr2	163820933	163844323	Ywhab	GeneID:54401	+	1.94099	1.5145	1.31884	1.21532	0.719463	1.28161
chr12	21396190	21423297	Ywhaq	GeneID:22630	-	2.00277	1.64233	0.963954	1.05822	0.615527	1.21947
chr12	110031521	110054842	Yy1	GeneID:22632	+	2.91805	2.26763	2.20954	1.9056	0.800829	1.28683
chr2	173032113	173044391	Zbp1	GeneID:58203	-	1.24556	1.60743	2.04523	1.82229	0.649433	0.774875
chr12	77471253	77489437	Zbtb1	GeneID:268564	+	4.36567	3.59826	3.50497	3.34702	0.85821	1.21327
chr17	34053174	34056270	Zbtb22	GeneID:81630	+	2.25904	3.28916	2.87349	3.50602	0.942772	0.686813
chr10	80599016	80614402	Zbtb7a	GeneID:16969	+	3.7095	3.00698	2.00559	1.99441	0.810058	1.23363
chr3	89181568	89197125	Zbtb7b	GeneID:22724	-	1.54017	1.92382	1.06648	1.22299	0.836565	0.800577
chr1	135516448	135557957	Zc3h11a	GeneID:70579	-	2.30463	1.77365	1.49511	1.3242	0.810828	1.29937
chr10	7552268	7590194	Zc3h12d	GeneID:237256	+	1.65728	1.32653	1.16327	0.919072	0.884589	1.24934
chr2	83484735	83504774	Zc3h15	GeneID:69082	+	2.59281	1.98724	1.95128	1.69489	0.783064	1.30473
chr15	81575278	81626699	Zc3h7b	GeneID:20286	+	0.963628	0.770903	0.625408	0.72584	0.605321	1.25
chr4	82448467	82505411	Zdhhc21	GeneID:68268	-	2.08586	1.7062	1.28883	1.09925	0.688836	1.22252
chr19	21346768	21356779	Zfand5	GeneID:22682	+	5.45803	4.32664	3.61497	3.47628	0.757299	1.26149
chr7	30946286	30954746	Zfp146	GeneID:26465	-	2.24	1.31	1.85	1.624	0.81	1.70993
chr11	80196848	80209639	Zfp207	GeneID:22680	+	4.5685	3.70079	3.67244	3.01575	0.76378	1.23447
chr9	20239474	20264401	Zfp26	GeneID:22688	-	1.46647	1.1144	0.902368	0.968441	0.695268	1.31593
chrX	70587974	70604303	Zfp275	GeneID:27081	+	1.30965	0.945038	0.965146	0.840482	0.650135	1.38582
chr18	24148135	24163872	Zfp35	GeneID:22694	+	1.30811	1.0729	0.786794	0.8707	0.746906	1.21923
chr7	29161803	29164247	Zfp36	GeneID:22695	-	5.53205	6.76282	7.79166	6.92628	1.40384	0.818009
chr17	84583264	84587287	Zfp36l2	GeneID:12193	-	5.34626	3.68421	3.79779	3.1302	0.916898	1.45113
chr18	24113189	24123172	Zfp397	GeneID:69256	+	1.59415	1.13346	1.22303	1.11883	0.789764	1.40645
chr15	25914121	25928237	Zfp622	GeneID:52521	+	3.29099	2.60562	2.67356	2.65583	0.725258	1.26304
chr7	50551893	50568631	Zfp715	GeneID:69930	-	1.37335	0.977571	0.850924	0.970977	0.745385	1.40486
chr15	102038693	102046032	Zfp740	GeneID:68744	+	1.68387	1.32688	0.937633	0.916128	0.694622	1.26904
chr2	114019199	114027168	Zfp770	GeneID:228491	-	1.11777	0.878098	0.72314	0.942149	0.661158	1.27294
chr6	47974187	47998113	Zfp777	GeneID:72306	-	1.60122	1.26145	0.967447	1.04273	0.857579	1.26935
chr15	12047608	12114218	Zfr	GeneID:22763	+	2.16012	1.71601	1.571	1.29694	0.629261	1.25881
chr8	86734841	86760941	Zswim4	GeneID:212168	-	6.92293	5.1294	5.27592	3.63844	0.751665	1.34966
