# Supplementary material for: PARP-14 Binds Specific DNA Sequences to Promote Th2 Cell Gene Expression
Source: PLoS One. 2013 Dec 20;8(12):e83127. doi: 10.1371/journal.pone.0083127 (PMC3869773; doi:10.1371/journal.pone.0083127)
Supplement: Table S5 — Pool 4 - List of genes that are independent on PARP enzymatic activity. Related to Figure 1. (XLS) [file pone.0083127.s005.xls]

## Sheet: Pool 4
Gene Chromosome	Gene Start	Gene End	Gene Name	Gene ID	Strand	Parp14 +/+	Parp14 +/+ + PJ34	Parp14 -/-	Parp14 -/- + PJ34	Input	Parp14 +/+ / Parp14 +/+ + PJ34
chr4	137990587	137998180	0610009K11Rik	GeneID:68350	+	3.0592	3.54545	3.79282	3.21564	0.606767	0.86285
chr12	102150910	102267193	0610010D24Rik	GeneID:68339	-	3.06694	2.55363	2.26441	2.00724	0.85552	1.20101
chr18	36508278	36553024	0610010O12Rik	GeneID:66060	+	3.806	3.1732	2.77173	1.9492	0.7754	1.19942
chr11	86298159	86312509	0610013E23Rik	GeneID:76892	+	2.28508	2.13597	1.8348	1.86842	0.783624	1.06981
chr3	88128945	88132553	0610031J06Rik	GeneID:56700	+	2.51724	2.22701	2.02586	2.13505	0.520113	1.13032
chr16	14299337	14317425	0610037P05Rik	GeneID:66086	-	1.31711	1.15356	0.887642	0.998753	0.685395	1.14178
chr5	139728329	139746004	1110007L15Rik	GeneID:67604	+	3.02919	3.34264	2.19543	1.76777	0.755078	0.906227
chr2	32234628	32237404	1110008P14Rik	GeneID:73737	-	1.64596	1.56211	0.947205	1.37888	0.773292	1.05368
chr15	82943863	82953193	1110014J01Rik	GeneID:74778	-	3.43074	3.10816	2.6167	2.72106	0.633778	1.10378
chr8	107163739	107165628	1110019N10Rik	GeneID:68523	-	1.55102	1.29592	1.07143	1.15306	0.697279	1.19685
chr11	4601971	4604347	1110020P15Rik	GeneID:66152	-	1.48387	1.26129	0.999998	1.01613	0.754839	1.17647
chr19	8925275	8928399	1110067I12Rik	GeneID:68852	+	1.00601	1.2012	0.675674	0.540539	0.555554	0.837502
chr4	153397420	153400259	1190007F08Rik	GeneID:68859	-	2.71913	2.26852	2.20062	2.05556	0.966048	1.19864
chr11	74462378	74484359	1300001I01Rik	GeneID:74148	+	4.34816	3.8449	3.4013	3.77874	0.77549	1.13089
chr7	112880723	112885014	1500003O22Rik	GeneID:101867	-	1.97561	1.90244	1.53387	1.57724	0.747967	1.03846
chr12	111905898	111920829	1700001K19Rik	GeneID:66323	-	3.06411	3.53134	2.06553	1.74786	0.58832	0.867691
chr11	97632795	97637232	1700001P01Rik	GeneID:72215	-	4.53476	3.86631	2.98396	3.58021	0.812835	1.17289
chr1	155272339	155299704	1700012A16Rik	GeneID:71836	+	3.27131	3.55728	2.67553	2.12741	0.747023	0.919609
chr12	3235511	3238286	1700012B15Rik	GeneID:74173	+	3.54348	4.07143	5.04658	4.1118	1.31988	0.870328
chr9	57100129	57110260	1700017B05Rik	GeneID:74211	-	2.94384	2.9529	2.22102	2.12138	0.817028	0.996932
chr4	125827846	125839870	1700029G01Rik	GeneID:66938	-	2.96727	3.10802	2.38789	1.94599	0.797052	0.954715
chr2	173394165	173403842	1700030G11Rik	GeneID:70065	-	0.613384	0.613383	0.98513	0.808549	0.832711	1
chr6	29997407	29999144	1700080G18Rik	GeneID:73533	-	1.56207	1.76897	0.920691	1.68965	0.755171	0.883041
chr11	104194543	104303605	1700081L11Rik	GeneID:76719	-	2.05241	1.80736	1.60154	1.35373	0.759056	1.13559
chr15	78965085	78971681	1700088E04Rik	GeneID:27660	-	1.92064	1.82086	1.56009	1.19728	0.61678	1.0548
chr19	8815208	8815715	1700092M07Rik	GeneID:74307	+	2.85259	2.40239	2.21514	2.4502	0.796812	1.1874
chr7	134747407	134748313	1700120K04Rik	GeneID:68232	-	2.00758	1.80303	1.58333	1.22349	0.579543	1.11345
chr19	8963393	8965230	1810009A15Rik	GeneID:66276	+	2.12287	2.12628	1.39932	2.06143	0.976108	0.998396
chr4	133074878	133086705	1810019J16Rik	GeneID:69073	+	1.40661	1.26115	0.909091	0.818184	0.515701	1.11534
chr7	104698850	104727925	1810020D17Rik	GeneID:66273	-	0.7229	0.791083	0.477272	0.715909	0.656469	0.91381
chr3	14606284	14611221	1810022K09Rik	GeneID:69126	-	2.30256	1.9718	1.87948	1.63077	0.833335	1.16775
chr9	21397166	21400391	1810026J23Rik	GeneID:69773	+	3.36012	3.50298	2.49703	2.19941	0.866069	0.959219
chr11	119960248	119962018	1810043H04Rik	GeneID:208501	+	3.6598	3.45017	2.7835	2.88316	0.94502	1.06076
chr11	119965285	120012588	1810073N04Rik	GeneID:72055	-	2.19136	2.15636	1.72579	1.67503	0.803969	1.01623
chr19	5366813	5371511	2010003J03Rik	GeneID:69860	+	2.81937	2.59948	2.21466	2.46597	0.814137	1.08459
chr16	36231414	36257530	2010005H15Rik	GeneID:76770	+	0.547099	0.637488	0.0903904	0.0913416	0.385347	0.85821
chr11	102146275	102150738	2010008E23Rik	GeneID:72053	+	2.09333	2	1.656	1.368	1.11733	1.04667
chr3	106285813	106288831	2010016I18Rik	GeneID:69206	-	3.14545	3.47273	2.40606	2.71818	0.909088	0.905758
chr12	33063652	33067808	2010109K11Rik	GeneID:72123	+	3.30137	2.98904	2.21918	2.3863	0.912329	1.10449
chr6	86315677	86320052	2010309E21Rik	GeneID:66488	+	2.43011	2.07796	1.8414	1.9758	1.06183	1.16947
chr8	73891125	73893628	2010315L10Rik	GeneID:67023	+	5.48089	5.45223	4.50955	4.24522	1.00637	1.00526
chr5	115392211	115398549	2210016L21Rik	GeneID:72357	+	1.15012	1.37414	0.73903	0.72748	0.614319	0.836973
chr7	105739104	105805079	2210018M11Rik	GeneID:233545	-	1.21245	1.14628	0.784503	0.84458	0.688723	1.05773
chr2	121282837	121284175	2310003F16Rik	GeneID:67693	+	2.44404	2.43321	2	2.08303	0.635381	1.00445
chr11	120230881	120239931	2310003H01Rik	GeneID:71885	-	3.41506	2.99035	2.38803	1.87258	0.706565	1.14203
chr14	56516122	56519069	2310014G06Rik	GeneID:654795	-	2.67584	2.72171	2.0948	1.74312	0.95413	0.983145
chr6	29222670	29225444	2310016C08Rik	GeneID:69573	+	2.8354	2.42236	3.40373	3.37267	0.978263	1.17051
chr8	127264157	127275709	2310031A18Rik	GeneID:69627	-	2.15604	2.24832	1.58054	1.28524	0.679529	0.958955
chr15	98349243	98364669	2310037I24Rik	GeneID:69612	-	2.45328	2.14366	1.76011	1.56625	0.762899	1.14444
chr17	46909584	46910356	2310039H08Rik	GeneID:67101	+	4.85328	4.69498	3.76062	3.66795	0.749033	1.03372
chr11	76015598	76022843	2310047D13Rik	GeneID:116972	+	1.13853	0.965368	0.77489	0.80736	0.766233	1.17937
chr16	36043930	36071601	2310056P07Rik	GeneID:70186	-	2.47545	2.32546	1.87909	1.94636	0.866364	1.0645
chr7	138486232	138506212	2310057M21Rik	GeneID:68277	-	1.30465	1.08721	0.908141	0.902323	0.750001	1.2
chr7	109054443	109060398	2400001E08Rik	GeneID:66508	+	1.45843	1.58432	0.980999	1.04276	0.938242	0.92054
chr4	19502354	19534079	2410005O16Rik	GeneID:66302	+	1.12225	1.13773	0.729421	0.656071	0.73268	0.986389
chr6	72309708	72312375	2500002L14Rik	GeneID:66510	-	2.64577	3.10658	2.11912	2.22257	0.902821	0.851667
chr18	34602005	34666477	2610024E20Rik	GeneID:225358	-	1.12755	1.05156	0.757777	0.777331	0.630667	1.07227
chr4	21683986	21703739	2610029I01Rik	GeneID:77032	-	0.808912	0.726846	0.550997	0.738569	0.596719	1.11291
chr17	36036797	36046990	2610110G12Rik	GeneID:73242	-	2.19134	2.14079	1.48014	1.5704	0.918773	1.02361
chr7	88907839	88914376	2610204K14Rik	GeneID:67148	+	1.64091	1.46137	1.08409	1.26136	0.670455	1.12286
chr12	113826995	113853768	2610204M08Rik	GeneID:70435	+	2.48321	2.44963	1.39739	1.70896	0.720151	1.01371
chr2	30663497	30678534	2610205E22Rik	GeneID:66617	+	3.42553	3.19716	2.78156	3.12482	0.876596	1.07143
chr8	119445640	119465403	2610510J17Rik	GeneID:72155	+	1.95311	1.67409	1.45838	1.33881	0.697537	1.16667
chr5	137735897	137736892	2700038N03Rik	GeneID:70240	+	1.85338	1.69173	1.31203	1.55639	0.774437	1.09555
chr5	124778098	124790130	2810006K23Rik	GeneID:72650	+	1.00655	0.900164	0.662847	0.708673	0.862518	1.11818
chr7	106614520	106622532	2810406K13Rik	GeneID:72184	+	5.39506	4.77983	4.17284	4.09877	0.882714	1.12871
chr3	58380580	58397466	2810407C02Rik	GeneID:69227	+	1.50983	1.41678	1.07602	1.25819	0.743121	1.06568
chr18	12802309	12895560	2810439F02Rik	GeneID:72747	+	1.24992	1.33407	0.825022	0.935854	0.595427	0.936921
chr12	112110832	112127324	2810452K22Rik	GeneID:67236	-	2.17577	2.01997	1.31558	1.32357	0.86551	1.07713
chr11	97606221	97606821	2810474C18Rik	GeneID:72785	+	1.92913	1.83071	2.35433	2.13779	1.05118	1.05376
chr19	24550267	24551964	2900009I07Rik	GeneID:68034	-	2.48959	2.41319	3.42361	2.17708	0.868057	1.03166
chr8	15009793	15027472	2900016B01Rik	GeneID:67262	+	2.43401	2.3033	3.35152	2.95051	0.911169	1.05675
chr17	71343133	71351873	2900073G15Rik	GeneID:67268	-	2.47544	2.48134	2.01375	2.39686	0.844793	0.997624
chr2	156213802	156225333	2900097C17Rik	GeneID:347740	-	1.1745	1.19967	0.775168	0.667785	0.536912	0.979018
chr2	3630730	3699406	3110001A13Rik	GeneID:66540	+	22.8752	20.874	18.8358	14.1151	0.936582	1.09587
chr12	72110339	72116875	3110056K07Rik	GeneID:73204	-	3.35228	3.25	2.54545	2.75455	0.818182	1.03147
chr2	163231558	163245206	3230401D17Rik	GeneID:66680	-	1.05891	1.14502	0.709969	0.58157	0.669184	0.924803
chr11	44332466	44379018	3732413I11Rik	GeneID:74315	+	2.60474	2.3503	1.38461	1.36686	0.749702	1.10826
chr11	98656830	98667741	4121402D02Rik	GeneID:74026	+	2.02257	1.76736	1.10243	1.33681	0.920138	1.1444
chr8	123105166	123112975	4833427B12Rik	GeneID:272551	-	2.22756	2.2046	1.17119	1.19624	0.762006	1.01042
chr5	9100737	9118983	4930420K17Rik	GeneID:652925	+	2.06327	1.71464	1.3933	1.21836	0.785361	1.20333
chr2	121945844	122011925	4930424G05Rik	GeneID:67578	-	2.15304	2.09	2.90652	2.73218	0.819999	1.03016
chr16	64765931	64770765	4930453N24Rik	GeneID:67609	-	1.65803	1.4715	1.15285	1.37565	0.414507	1.12676
chr1	161970323	162001640	4930523C07Rik	GeneID:67647	+	2.09637	1.94893	1.57743	1.24382	0.901975	1.07565
chr8	112229988	112248832	4930566A11Rik	GeneID:75871	+	1.03641	0.961166	0.726942	0.637136	0.703883	1.07828
chr15	97614796	97623119	4930570C03Rik	GeneID:67739	+	3.64242	3.19192	1.91515	2.02223	0.785858	1.14114
chr11	78006894	78019265	4933404M19Rik	GeneID:216974	+	2.52411	2.66077	2.01608	2.01608	0.602895	0.94864
chr1	192986455	192988696	4933417M04Rik	GeneID:619288	-	1.9836	1.76721	1.53442	1.2918	0.721314	1.12245
chr2	130232258	130233530	4933425O20Rik	GeneID:66766	+	1.36364	1.32363	0.916366	0.821818	0.454546	1.03022
chr8	90642699	90658379	5033428A16Rik	GeneID:382030	+	1.59172	1.41379	0.842756	0.995864	0.660688	1.12585
chr16	4765461	4789935	5730403B10Rik	GeneID:66626	-	1.419	1.205	1.007	0.991001	0.893998	1.17759
chr12	103996185	104015911	5730410I19Rik	GeneID:66622	+	1.35916	1.4777	0.970658	0.964791	0.876758	0.919778
chr11	103221051	103224698	5730442P18Rik	GeneID:70559	-	1.46991	1.53295	1.00286	1.0659	0.77937	0.958878
chr19	10599756	10622143	5730453I16Rik	GeneID:269061	+	2.37647	1.99037	1.96257	1.56684	0.719787	1.19398
chr2	26495892	26501466	5730588L14Rik	GeneID:329369	+	1.7439	1.61464	1.06829	1.7122	0.80488	1.08006
chr9	20299512	20325858	5730601F06Rik	GeneID:77519	-	1.57412	1.36355	1.05099	1.13314	0.857412	1.15443
chr2	32037978	32090045	5830434P21Rik	GeneID:227723	+	2.2116	1.91676	1.32921	1.19012	0.714287	1.15382
chr2	26865470	26876609	5930434B04Rik	GeneID:381356	+	2.86964	2.93653	1.74786	1.90566	0.910806	0.977222
chr14	45885001	45898928	6330416L11Rik	GeneID:70713	+	3.68554	3.37854	2.94188	1.55588	0.533533	1.09087
chr3	107415450	107434592	6330569M22Rik	GeneID:229707	-	1.43885	1.19904	0.955637	0.92206	0.86571	1.2
chr19	47806246	47810078	6330577E15Rik	GeneID:67788	+	2.09859	1.98591	1.46479	1.34648	0.873241	1.05674
chr3	130894761	130895884	6720418B01Rik	GeneID:77892	-	2.57037	2.4037	1.51852	1.62963	0.918517	1.06934
chr2	153233202	153309519	8430427H17Rik	GeneID:329540	-	1.60687	1.91985	1.10038	1.2187	0.694658	0.836978
chr10	80165438	80168127	9030607L17Rik	GeneID:71564	+	3.07837	3.6489	2.25706	2.58934	1.00314	0.843642
chr17	32902441	32925232	9030612M13Rik	GeneID:208292	-	2.08017	1.85548	1.35759	1.15085	0.667722	1.12109
chr12	102017333	102110820	9030617O03Rik	GeneID:217830	+	2.08045	1.96009	1.49984	1.34368	0.683562	1.06141
chr1	192922293	192932822	9130211I03Rik	GeneID:381319	+	2.09752	2.48581	1.2766	1.3351	0.886523	0.843797
chr13	63973763	64001610	9330134C04Rik	GeneID:432766	+	1.17089	1.03345	0.684447	0.615734	0.6736	1.13298
chr2	158183050	158187316	9430008C03Rik	GeneID:68108	-	6.57452	6.17886	5.21409	4.48781	0.704605	1.06403
chr12	111828722	111831502	9430024F10Rik	GeneID:77271	-	1.52795	1.50621	1.941	1.75466	0.981364	1.01443
chr5	31191225	31209039	9430057O19Rik	GeneID:231093	+	2.17803	2.23359	1.6856	1.375	0.742422	0.975127
chr9	51881984	51886146	9830163H01Rik	GeneID:414109	+	1.59726	1.47945	1.11781	1.25479	0.547945	1.07963
chr11	109275231	109279800	9930022D16Rik	GeneID:320509	+	3.95238	3.96561	6.3545	3.98677	1.04762	0.996664
chr4	128436502	128446542	A3galt2	GeneID:215493	+	1.38798	1.3388	0.897997	0.861568	0.686703	1.03674
chr18	61281040	61336704	A630042L21Rik	GeneID:106894	-	1.28607	1.28253	0.893673	0.845062	0.668355	1.00276
chr7	105691830	105711500	A630091E08Rik	GeneID:233544	-	2.68353	2.45529	3.66353	2.22706	0.838826	1.09296
chr1	75216670	75220223	A630095N17Rik	GeneID:381272	-	1.3526	1.5578	1.95087	1.40173	0.939307	0.868275
chr4	4065204	4115850	A830012C17Rik	GeneID:319308	+	0.693068	0.645215	1.06106	0.820682	0.448844	1.07417
chr6	28189931	28211601	AA407452	GeneID:627049	-	2.04162	1.97919	1.49507	1.41621	0.63965	1.03154
chr5	125956243	125997773	Aacs	GeneID:78894	+	1.19504	1.0711	0.750162	1.03522	0.656884	1.11571
chr11	84236358	84327003	Aatf	GeneID:56321	-	2.04531	1.80085	1.53195	1.51174	0.602997	1.13575
chr11	6497826	6506057	AB182283	GeneID:192950	-	1.84381	1.67546	1.27181	1.06896	0.811359	1.10048
chr16	14361653	14474968	Abcc1	GeneID:17250	+	2.98278	2.70895	2.09666	2.06329	0.697828	1.10108
chr16	20548676	20561676	Abcf3	GeneID:27406	+	2.24455	2.05763	1.6947	1.2757	0.799067	1.09084
chr8	9977717	9992155	Abhd13	GeneID:68904	+	1.23435	1.28384	0.880642	1.03784	0.818049	0.961449
chr17	32320715	32326408	Abhd9	GeneID:71932	-	1.94915	2	1.38983	1.23729	0.811139	0.974579
chr19	57111630	57290522	Ablim1	GeneID:226251	-	0.911088	0.981807	1.33986	1.13474	0.789737	0.927971
chr17	13135756	13153577	Acat2	GeneID:110460	-	0.643939	0.690655	0.991163	0.67298	0.511365	0.93236
chr5	137729505	137735691	Ache	GeneID:11423	+	1.47785	1.38695	1.05594	1.34033	0.81352	1.06554
chr4	56752877	56754268	Actl7b	GeneID:11471	-	1.78495	1.62366	1.01075	1.23656	0.405017	1.09934
chr19	46451304	46470225	Actr1a	GeneID:54130	-	1.1838	1.29141	0.642079	0.787181	0.723097	0.916669
chr9	106335327	106340567	Acy1	GeneID:109652	-	3.94236	3.74687	2.85464	3.06015	0.964912	1.05217
chr7	147164840	147178387	Adam8	GeneID:11501	-	3.15478	3.28225	2.40516	2.44916	0.924125	0.961165
chr4	128609390	128639661	Adc	GeneID:242669	-	1.40051	1.3641	0.719728	0.821339	0.700256	1.0267
chr1	136312044	136328918	Adipor1	GeneID:72674	+	1.60289	1.481	1.02097	1.21494	0.714285	1.0823
chr5	104183181	104284341	Aff1	GeneID:17355	+	1.96409	1.96497	1.58169	1.50662	0.666764	0.999549
chr11	117687238	117701219	Afmid	GeneID:71562	+	2.27083	2.24256	1.73958	1.59077	0.819939	1.01261
chr8	24283418	24318818	Agpat6	GeneID:102247	-	1.33756	1.17362	0.927722	1.02533	0.614755	1.13968
chr12	110089339	110095025	AI132487	GeneID:104910	+	2.24213	1.95884	1.27845	1.18644	0.559322	1.14462
chr17	27700714	27702672	AI413582	GeneID:106672	-	5.52189	4.66666	3.24579	3.52862	0.986531	1.18326
chr19	57435170	57464076	AI450540	GeneID:226252	+	1.33538	1.26427	0.843721	0.805972	0.711151	1.05625
chr17	56853361	56856275	AI662250	GeneID:106639	-	2.52147	2.59509	1.85583	1.70552	1.00307	0.971632
chr2	167468725	167487044	AI840826	GeneID:407243	-	1.75743	1.75124	1.05817	1.48515	0.982671	1.00353
chr4	116309115	116324256	Akr1a4	GeneID:58810	-	1.66432	1.56135	1.14951	1.11424	0.80254	1.06594
chr7	52104597	52110780	Akt1s1	GeneID:67605	+	2.43823	2.57109	1.89977	2.0979	1.19813	0.948324
chr16	52251026	52454187	Alcam	GeneID:11658	-	2.20915	2.17801	3.21993	2.67619	0.636695	1.0143
chr8	23171192	23178761	Alg11	GeneID:207958	+	1.19704	1.10805	0.836864	0.84534	0.635595	1.08031
chr11	60351480	60369399	Alkbh5	GeneID:268420	+	1.63647	1.37736	1.16352	1.07547	0.733333	1.18813
chr17	57136776	57138745	Alkbh7	GeneID:66400	+	2.23569	1.90909	1.83502	1.51852	0.757576	1.17107
chr11	69573386	69575346	Amac1	GeneID:56293	-	2.38721	2.32996	3.22559	2.48148	0.925928	1.02457
chr10	80267993	80270393	Amh	GeneID:11705	+	3.05161	2.84839	1.86774	2.0742	0.661291	1.07134
chr3	107876980	107889545	Ampd2	GeneID:109674	-	1.55255	1.6879	0.995224	1.14968	0.62261	0.919809
chr5	53225374	53257973	Anapc4	GeneID:52206	+	1.1882	1.14514	0.78708	0.775918	0.720894	1.0376
chr19	4270180	4283137	Ankrd13d	GeneID:68423	-	1.24375	1.33594	0.789064	0.712501	0.78125	0.930995
chr1	36587379	36592574	Ankrd23	GeneID:78321	-	1.19347	1.38191	0.75377	0.81156	0.487438	0.863635
chr1	36595018	36604046	Ankrd39	GeneID:109346	-	0.928434	0.783366	0.483559	0.663444	0.570601	1.18519
chr9	62189235	62226609	Anp32a	GeneID:11737	+	3.1226	2.79829	1.94084	1.90235	0.894509	1.1159
chr3	36347847	36374620	Anxa5	GeneID:11747	-	1.31623	1.32556	0.769589	0.723882	0.702427	0.992963
chr11	54792613	54846916	Anxa6	GeneID:11749	-	1.60093	1.38147	1.05797	1.05383	0.747929	1.15886
chr14	21274499	21299038	Anxa7	GeneID:11750	-	1.72555	1.497	1.11177	1.16467	0.629742	1.15267
chr7	52155743	52184860	Ap2a1	GeneID:11771	-	1.54498	1.44454	0.955457	1.09257	0.890831	1.06953
chr11	83116199	83218537	Ap2b1	GeneID:71770	+	1.43315	1.26362	0.951063	0.924846	0.65424	1.13416
chr2	94251884	94278304	Api5	GeneID:11800	-	1.96701	1.74269	1.26107	1.27709	0.771915	1.12872
chr3	87860445	87862417	Apoa1bp	GeneID:246703	-	2.43434	2.28956	1.57913	1.44444	0.781145	1.06323
chr15	79722888	79738516	Apobec3	GeneID:80287	+	3.65884	4.27762	4.63398	4.31354	0.827346	0.855343
chr9	46041134	46043380	Apoc3	GeneID:11814	-	0.911766	0.960784	0.578433	0.862743	0.738561	0.948981
chr5	116009524	116013736	Arbp	GeneID:11837	+	6.7357	5.66485	5.3406	4.82016	0.929155	1.18903
chr11	59024915	59041688	Arf1	GeneID:11840	-	5.39342	4.48027	4.30921	3.58552	0.931581	1.20382
chr11	103828185	103846650	Arf2	GeneID:11841	+	1.7032	1.52463	0.945811	1.1638	0.791872	1.11713
chr18	39152799	39535939	Arhgap26	GeneID:71302	+	0.636087	0.669098	1.05799	0.848718	0.728969	0.950663
chr12	53617064	53668839	Arhgap5	GeneID:11855	+	1.68376	1.53049	0.90394	0.782515	0.589856	1.10014
chr6	136872230	136890238	Arhgdib	GeneID:11857	-	2.55514	2.6817	2.08897	2.16291	0.977443	0.952803
chr17	26336128	26338295	Arhgdig	GeneID:14570	-	2.33334	2.0066	1.74258	1.22772	0.676569	1.16283
chr8	14911717	15001085	Arhgef10	GeneID:234094	+	0.905877	0.929657	1.37384	1.0895	0.81407	0.97442
chr3	88425060	88450836	Arhgef2	GeneID:16800	+	2.77714	2.57541	1.88377	1.85783	0.800192	1.07833
chr1	34858567	34869599	Arhgef4	GeneID:226970	+	2.02069	2.08448	1.68103	1.34483	0.686207	0.969396
chr4	133234923	133309526	Arid1a	GeneID:93760	-	2.5672	2.28711	1.87923	1.64862	0.840668	1.12247
chr8	97190655	97198322	Arl2bp	GeneID:107566	+	2.68421	2.76	2.18526	2.06105	0.745264	0.972541
chr1	90594800	90598766	Arl4c	GeneID:320982	-	2.93872	3.30919	4.70473	3.8273	0.849581	0.888047
chr5	145875199	145889055	Arpc1b	GeneID:11867	+	5.93563	5.20509	4.76647	3.71407	0.630238	1.14035
chr6	113328107	113339643	Arpc4	GeneID:68089	+	3.14933	2.90101	2.50504	2.18792	0.845639	1.0856
chr2	24780872	24790683	Arrdc1	GeneID:215705	-	0.839485	0.710334	0.520295	0.760147	0.592249	1.18182
chr13	81022683	81035303	Arrdc3	GeneID:105171	+	1.2381	1.26032	0.825395	1.17778	0.712697	0.982371
chr5	137737059	137748395	Ars2	GeneID:83701	-	1.52543	1.53051	1.0678	1.37288	0.922032	0.996678
chr8	42426019	42459981	Asah1	GeneID:11886	-	1.29375	1.30224	0.916729	0.862761	0.680802	0.993486
chr2	127034140	127066187	Ascc3l1	GeneID:320632	+	1.47535	1.22716	1.02425	1.10105	0.798706	1.20224
chr6	7625171	7643182	Asns	GeneID:27053	-	0.931077	0.82456	0.66416	0.756891	0.620301	1.12918
chr2	31325790	31376190	Ass1	GeneID:11898	+	1.47127	1.32099	0.933149	0.922099	0.681217	1.11376
chr9	105297852	105307791	Aste1	GeneID:66595	+	2.58425	2.4359	1.8956	1.78938	0.732601	1.0609
chr2	127164375	127183387	Astl	GeneID:215095	+	4.16164	4.28227	3.12907	3.35464	1.00241	0.971831
chr2	153171875	153229743	Asxl1	GeneID:228790	+	3.52838	3.63551	2.38748	2.49462	0.721134	0.970531
chr7	52067628	52071942	Atf5	GeneID:107503	-	1.75676	1.83784	1.19189	1.64054	0.986486	0.95588
chr15	102367074	102455852	Atf7	GeneID:223922	-	0.998337	0.85083	0.707641	0.66279	0.530565	1.17337
chr7	148127480	148133557	Athl1	GeneID:212974	+	3.56235	4.19529	2.51059	2.30353	1.02588	0.84913
chr1	71603748	71625978	Atic	GeneID:108147	+	1.52904	1.51075	1.05914	1.17312	0.646236	1.0121
chr6	124692562	124706505	Atn1	GeneID:13498	-	2.97764	2.61252	2.3085	2.18331	1.05514	1.13976
chr8	12757224	12865173	Atp11a	GeneID:50770	+	2.81879	2.78083	2.14907	2.04849	0.653921	1.01365
chr3	35653060	35755198	Atp11b	GeneID:76295	+	1.29093	1.25504	1.93172	1.50919	0.650714	1.0286
chr10	98377804	98486426	Atp2b1	GeneID:67972	+	6.52452	5.68319	5.09697	3.773	0.726448	1.14804
chr9	105313692	105397429	Atp2c1	GeneID:235574	-	1.20196	1.09502	0.829595	0.820477	0.656732	1.09766
chr18	78012507	78021608	Atp5a1	GeneID:11946	+	4.39615	4.31731	3.66346	3.62884	0.625	1.01826
chr10	127520363	127527444	Atp5b	GeneID:11947	+	3.37418	3.05471	2.52735	2.73523	1.03939	1.10459
chr10	79605110	79608556	Atp5d	GeneID:66043	+	2.32361	2.30904	2.93003	1.98251	1.17784	1.00631
chr16	84828116	84835819	Atp5j	GeneID:11957	-	2.09033	1.77941	1.62815	1.57563	0.863444	1.17473
chr17	26813341	26836592	Atp6v0e	GeneID:11974	+	1.24221	1.15177	0.8368	0.988566	0.744281	1.07852
chr12	17291527	17331518	Atp6v1c2	GeneID:68775	-	0.862628	0.750843	0.592592	0.609426	0.575758	1.14888
chr10	79982330	80001869	Atp8b3	GeneID:67331	-	0.919623	0.908983	0.567375	0.802602	0.676125	1.01171
chr2	130732232	130856065	Atrn	GeneID:11990	+	0.876494	0.775885	0.619976	0.696713	0.667481	1.12967
chr7	133635222	133646816	Atxn2l	GeneID:233871	-	2.60703	2.33278	1.83947	1.92977	0.794317	1.11756
chr12	33987416	34053138	Atxn7l1	GeneID:380753	+	1.96417	1.99563	1.60026	1.71472	0.779818	0.984238
chr9	50413345	50425351	AU019823	GeneID:270156	-	2.41244	2.61866	1.83306	2.14566	0.818332	0.921248
chr17	35199638	35203129	AU023871	GeneID:106722	-	2.18605	2.32558	1.51163	1.28489	0.828489	0.94
chr2	26264951	26300736	AU024582	GeneID:227648	-	1.9771	1.81019	1.58419	1.44609	0.841951	1.0922
chr19	11986926	12019456	AV312086	GeneID:225929	+	1.85144	1.64617	1.31709	1.22604	0.599043	1.1247
chr19	11122102	11125056	AW112010	GeneID:107350	-	2.39024	2.1067	3.03049	3.54268	1	1.13459
chr1	75487114	75502216	AW822216	GeneID:98733	-	1.30127	1.30976	0.786423	0.937767	0.751059	0.993521
chr7	26542292	26573560	Axl	GeneID:26362	-	1.93735	1.61583	1.32482	1.26051	0.741962	1.19898
chr9	119880284	119893776	Axud1	GeneID:215418	-	19.3014	16.4003	23.9497	19.0289	0.981737	1.17689
chr15	38417185	38449021	Azin1	GeneID:54375	-	3.48374	3.06911	2.44309	2.22114	0.717888	1.1351
chr2	26483986	26492015	B230317C12Rik	GeneID:56279	+	5.65844	5.36009	3.07613	3.83745	0.788065	1.05566
chrX	34148178	34185409	B230333C21Rik	GeneID:338351	-	0.578986	0.563261	0.389564	0.466761	0.443172	1.02792
chr2	121973423	121978818	B2m	GeneID:12010	+	8.68069	7.65346	11.9307	11.2302	1.22524	1.13422
chr19	8994883	9001726	B3gat3	GeneID:72727	+	1.60356	1.67038	1.28285	1.53007	0.957685	0.960001
chr10	126602281	126609386	B4galnt1	GeneID:14421	+	3.41794	3.98906	2.55142	3.27571	0.945295	0.856829
chr7	148247173	148258018	B4galnt4	GeneID:330671	+	1.50174	1.54355	0.824042	1.10279	0.756095	0.97291
chr2	167123944	167174678	B4galt5	GeneID:56336	-	5.31851	5.25316	3.85941	3.95332	0.917626	1.01244
chr13	55701472	55711315	B4galt7	GeneID:218271	+	1.15838	1.10497	0.806629	1.03131	0.63536	1.04833
chr6	13575937	13627966	B630005N14Rik	GeneID:101148	-	0.887696	0.741536	0.588393	0.656637	0.594303	1.19711
chr19	5495278	5510489	B930037P14Rik	GeneID:225861	-	3.31083	3.44163	2.45007	2.63432	0.708862	0.961993
chr17	35378815	35390628	Bat1a	GeneID:53817	+	4.74546	4.47934	3.4876	3.96529	0.950413	1.05941
chr17	35272187	35284181	Bat3	GeneID:224727	+	5.15574	4.33442	4.18033	3.72131	0.809834	1.18949
chr7	52717065	52722268	Bax	GeneID:12028	-	3.72111	4.27387	2.36432	2.80402	0.814072	0.870664
chr12	55993976	56095372	Baz1a	GeneID:217578	-	4.63543	4.03026	3.73472	3.01175	0.668626	1.15016
chr10	127529839	127566359	Baz2a	GeneID:116848	+	1.5817	1.40523	0.962962	1.18809	0.715324	1.12558
chr10	110735735	110739228	Bbs10	GeneID:71769	+	6.13333	6.1855	4.83768	5.08406	0.936233	0.991565
chr9	59169773	59201267	Bbs4	GeneID:102774	-	0.981966	0.841802	0.668031	0.72541	0.627048	1.1665
chr4	155238832	155243549	BC002216	GeneID:79554	-	1.98695	2.07833	1.30548	1.21149	0.890339	0.956029
chr8	89365037	89427214	BC004022	GeneID:80750	-	1.47842	1.68274	2.02342	1.88292	0.840221	0.878579
chr2	180962320	180976732	BC006779	GeneID:229003	-	2.17201	2.3761	2.79738	2.8863	0.801748	0.91411
chr13	70727567	70776472	BC018507	GeneID:218333	-	1.43198	1.32143	0.980725	0.9949	0.685377	1.08365
chr5	140280906	140290196	BC019731	GeneID:231832	-	3.12358	2.71103	3.74905	3.46958	0.75095	1.15218
chr18	24643463	24688705	BC021395	GeneID:225283	-	1.11037	1.15161	0.739237	0.855064	0.578534	0.964189
chr11	84634230	84642488	BC022224	GeneID:192970	-	3.69777	3.54767	3.05883	2.42394	0.894523	1.04231
chr5	123526284	123567454	BC022593	GeneID:330189	+	2.40802	2.5703	1.99672	1.92773	0.756899	0.936862
chr3	87726827	87734068	BC023814	GeneID:229503	-	2.09956	2.22944	1.56926	1.57792	0.848485	0.941746
chr8	72411386	72417874	BC028663	GeneID:234365	-	1.55023	1.62557	1.10502	1.35388	0.789954	0.953653
chr4	129254112	129255791	BC030183	GeneID:230766	-	2.05208	2.18403	1.60764	2.25695	1.1875	0.939585
chr19	7073468	7093925	BC032204	GeneID:108101	-	3.73486	3.58743	2.60343	2.71428	0.85143	1.0411
chr5	34763500	34829105	BC037112	GeneID:231128	+	1.97332	1.78346	1.50306	1.2091	0.682413	1.10645
chr1	34870071	34899819	BC043098	GeneID:214469	-	1.98111	1.92017	1.61202	1.50987	0.884121	1.03174
chr7	116094171	116095323	BC049265	GeneID:414075	+	1.80074	1.88561	1.25093	1.2952	0.852398	0.95499
chr5	22937626	22940171	BC050254	GeneID:269630	-	5.74603	6.07937	7.63492	6.53968	1.31111	0.94517
chr17	34045128	34046123	BC051226	GeneID:407803	-	0.793233	0.921051	1.35715	1.52256	0.789476	0.861226
chr8	119467308	119484345	BC060631	GeneID:234776	+	1.69922	1.60807	1.12891	1.16537	0.696614	1.05668
chr2	25074265	25077798	BC061039	GeneID:68222	+	2.0896	2.27456	1.49711	1.6185	0.641619	0.91868
chr19	47969086	47993789	BC063749	GeneID:414801	-	1.97319	1.72592	1.42304	1.53426	0.847071	1.14327
chr16	10420650	10447443	BC068110	GeneID:383103	-	1.04194	1.08015	0.705499	0.864864	0.741845	0.964623
chr3	145587342	145597247	Bcl10	GeneID:12042	+	3.23853	2.75046	2.18899	1.94495	0.981651	1.17745
chr12	109148613	109241624	Bcl11b	GeneID:58208	-	2.14767	2.38001	3.02992	2.59007	0.760659	0.902379
chr1	108434756	108610867	Bcl2	GeneID:12043	-	1.67834	1.66161	2.81634	2.23001	0.904339	1.01007
chr2	127951774	127988283	Bcl2l11	GeneID:12125	+	1.91497	1.76963	3.8016	3.37573	0.815406	1.08213
chr14	55502262	55507071	Bcl2l2	GeneID:12050	+	0.997407	0.963732	0.608809	0.720207	0.577719	1.03494
chr7	20393811	20408064	Bcl3	GeneID:12051	-	3.93979	3.62115	5.03524	4.01174	1.12628	1.088
chr19	10059664	10071704	Best1	GeneID:24115	-	2.9902	3.02941	2.44118	2.10784	0.895426	0.987055
chr7	148039310	148042166	Bet1l	GeneID:54399	-	4.37231	3.84	2.91692	2.49231	1.04616	1.13862
chr18	32536871	32595394	Bin1	GeneID:30948	+	1.19186	1.08866	0.726744	0.887595	0.822675	1.09479
chr19	44213735	44220936	Bloc1s2	GeneID:73689	-	1.74783	1.68478	1.16304	1.41304	0.802175	1.03742
chr3	95045215	95055024	Bnipl	GeneID:171388	-	4.65498	4.08672	2.4059	1.66236	0.656826	1.13905
chr6	83299478	83308386	Bola3	GeneID:78653	+	6.92218	6.94163	5.09533	3.77821	0.795717	0.997197
chr15	88529281	88564660	Brd1	GeneID:223770	-	2.51305	2.1126	1.4094	1.07979	0.734525	1.18955
chr17	34248964	34258692	Brd2	GeneID:14312	-	12.2912	10.9833	9.06493	8.91094	1.08905	1.11908
chr17	32333218	32421054	Brd4	GeneID:57261	-	2.15168	1.95739	1.72953	1.47986	0.692616	1.09926
chr8	90856210	90886055	Brd7	GeneID:26992	-	2.27654	2.38956	1.82192	1.59332	0.800513	0.952702
chr18	34758269	34784464	Brd8	GeneID:78656	-	1.40227	1.27135	0.943075	0.920304	0.596773	1.10298
chr19	8913993	8923157	Bscl2	GeneID:14705	+	1.82758	1.87165	1.28161	1.2931	0.900385	0.976457
chr10	79167103	79174724	Bsg	GeneID:12215	+	2.07384	1.75105	1.54641	1.36076	0.774261	1.18434
chr7	120459158	120512853	Btbd10	GeneID:68815	-	1.16989	1.10036	0.695241	0.665449	0.606377	1.06319
chr1	135971442	135975732	Btg2	GeneID:12227	-	2.84824	3.16531	3.81029	4.09756	0.981028	0.899828
chr16	78360105	78377030	Btg3	GeneID:12228	-	2.11388	1.88351	2.59817	2.23037	0.575918	1.12231
chr3	146169382	146184382	Bxdc5	GeneID:70285	-	3.9375	3.86222	3.24006	3.19034	0.744317	1.01949
chr9	107495398	107499406	BY080835	GeneID:434436	-	1.38227	1.37119	2.00554	1.93352	0.759002	1.00808
chr15	76551895	76554270	C030006K11Rik	GeneID:223665	-	2.41613	2.44516	1.68709	1.63548	1.06451	0.988126
chr13	63914619	63916868	C030010C08Rik	GeneID:77329	-	2.7549	3.2549	1.86928	1.85948	1.28105	0.846387
chr15	9592491	9678561	C230086A09Rik	GeneID:320277	-	3.1494	3.24547	2.35863	1.86667	0.65299	0.970399
chr2	32390879	32425270	C230093N12Rik	GeneID:98952	+	2.56794	2.22977	3.4832	2.5771	0.967175	1.15166
chr10	126611832	126617701	C78409	GeneID:216441	-	3.51551	4.20525	2.63007	2.82578	1.05012	0.835981
chr4	139159128	139173012	C79267	GeneID:212632	+	1.55905	1.45441	0.881913	1.01644	0.795216	1.07194
chr1	87691938	87746940	Cab39	GeneID:12283	+	3.31474	2.7523	2.36336	2.09928	0.756395	1.20435
chr1	182095271	182126143	Cabc1	GeneID:67426	-	1.23667	1.24333	0.725001	0.768334	0.712498	0.994641
chr10	75108855	75227102	Cabin1	GeneID:104248	-	1.39277	1.17934	0.952686	0.917071	0.697535	1.18098
chr18	12899864	12913651	Cabyr	GeneID:71132	+	1.24775	1.45045	0.765768	1.02102	0.645644	0.860248
chr6	118543910	119146249	Cacna1c	GeneID:12288	-	1.0796	0.998266	0.685016	0.614966	0.617064	1.08148
chr1	162133052	162142908	Cacybp	GeneID:12301	-	2.81768	2.4733	1.95948	2.2873	0.699814	1.13924
chr7	17500728	17509381	Calm3	GeneID:12315	-	1.73123	1.57707	0.968379	1.28854	0.843873	1.09775
chr14	21554097	21613310	Camk2g	GeneID:12325	-	2.0513	2.01391	1.51246	1.48226	0.785237	1.01857
chr18	33099010	33346580	Camk4	GeneID:12326	+	1.48495	1.3215	1.01142	0.917589	0.524337	1.12368
chr11	70482968	70501436	Camta2	GeneID:216874	-	1.4182	1.38991	0.955718	0.939731	0.867161	1.02035
chr11	50107969	50139093	Canx	GeneID:12330	-	2.15894	1.82533	1.38079	1.32947	0.798842	1.18276
chr6	17587098	17616534	Capza2	GeneID:12343	+	5.64502	5.93247	6.96537	5.68311	0.890906	0.951547
chr16	17835369	17838279	Car15	GeneID:80733	-	2.2546	2.11043	1.70245	1.48466	0.644173	1.06831
chr6	145123445	145159421	Casc1	GeneID:320662	-	2.36617	2.29191	1.64926	1.475	0.757352	1.0324
chr9	5298517	5307281	Casp1	GeneID:12362	+	1.86051	1.95088	1.24361	1.39686	0.632613	0.953676
chr8	47702803	47724071	Casp3	GeneID:12367	+	2.57555	2.31111	1.38556	1.61556	0.795555	1.11442
chr8	107694574	107741886	Cbfb	GeneID:12400	+	2.7993	2.53967	2.06242	1.96149	0.6021	1.10223
chr16	52031662	52208160	Cblb	GeneID:208650	+	5.48462	4.70996	6.73031	5.76734	0.80334	1.16447
chr11	96650450	96669954	Cbx1	GeneID:12412	+	1.6781	1.50888	0.931361	1.10769	0.674557	1.11215
chr11	5428890	5442158	Ccdc117	GeneID:104479	-	3.71539	3.53385	2.92461	2.66461	0.846151	1.05137
chr10	114822015	114869827	Ccdc131	GeneID:216345	+	3.65356	3.12724	2.5668	1.88201	0.672066	1.1683
chr19	5456539	5457549	Ccdc85b	GeneID:240514	-	6.30337	5.41198	3.33333	4.25843	0.820227	1.16471
chr4	21654877	21677693	Ccnc	GeneID:51813	+	1.07278	0.918775	0.662448	0.758438	0.641352	1.16762
chr6	127075726	127101066	Ccnd2	GeneID:12444	-	15.9543	13.6397	13.1927	11.0448	0.833493	1.16969
chr11	40562054	40568788	Ccng1	GeneID:12450	-	2.30718	1.99103	1.18834	1.80717	0.847536	1.15879
chr5	93610963	93635054	Ccni	GeneID:12453	-	4.11235	4.07693	2.61437	2.41397	0.780362	1.00869
chr16	87483570	87496114	Cct8	GeneID:12469	-	5.36044	5.12919	3.94737	3.58054	0.925038	1.04509
chr19	29441945	29462585	Cd274	GeneID:60533	+	7.00796	6.17841	8.5375	8.1875	0.926136	1.13427
chr1	60803310	60830203	Cd28	GeneID:12487	+	5.77696	5.18587	4.5948	4.0539	0.955388	1.11398
chr7	134335174	134339514	Cd2bp2	GeneID:70233	-	1.83288	1.8248	1.18598	1.49326	0.781671	1.00443
chr6	124814711	124838227	Cd4	GeneID:12504	-	1.13814	1.18041	0.688661	1.06907	0.636081	0.964191
chr18	60963503	60972306	Cd74	GeneID:16149	+	2.5098	2.58627	1.91961	2.48823	1.11569	0.970432
chr7	150238700	150253829	Cd81	GeneID:12520	+	1.86299	1.62712	1.05932	1.1483	0.906782	1.14496
chr2	93259269	93302653	Cd82	GeneID:12521	-	9.34506	9.40478	7.57385	7.54368	1.0088	0.99365
chr4	118105506	118109854	Cdc20	GeneID:107995	-	1.94879	1.82749	1.39623	1.55526	0.98652	1.06637
chr13	113844876	113881343	Cdc20b	GeneID:238896	+	0.840729	0.842181	1.62546	1.51491	0.709091	0.998277
chr11	104363838	104411934	Cdc27	GeneID:217232	-	1.46433	1.41542	1.02301	0.972383	0.609894	1.03456
chr13	17807568	17896836	Cdc2l5	GeneID:69562	-	3.83967	3.30545	2.99835	2.26281	0.660164	1.16161
chr1	181891182	182095899	Cdc42bpa	GeneID:226751	+	0.929143	0.834915	0.624303	0.630333	0.602442	1.11286
chr1	145454629	145549814	Cdc73	GeneID:214498	-	2.11682	1.99595	1.49533	1.33987	0.60436	1.06056
chr5	124795448	124804637	Cdk2ap1	GeneID:13445	-	1.55832	1.7457	1.02868	1.30975	0.590824	0.892665
chr5	147043251	147114450	Cdk8	GeneID:264064	+	1.66992	1.6187	1.10284	1.09512	0.779674	1.03164
chr17	29230720	29237667	Cdkn1a	GeneID:12575	+	6.06638	6.35841	4.22567	4.70133	0.619467	0.954072
chr7	35831804	35841522	Cebpg	GeneID:12611	-	2.02783	1.82189	0.988868	1.4564	0.769947	1.11303
chr5	139747830	139782273	Centa1	GeneID:231821	-	1.98552	2.29192	1.59299	1.47256	0.872711	0.866312
chr5	62993684	63157333	Centd1	GeneID:212285	-	1.74761	1.71901	2.41465	2.09871	0.690783	1.01664
chr19	5490525	5495201	Cfl1	GeneID:12631	+	5.81364	6.11023	4.24409	4.92913	0.986879	0.95146
chr17	56179839	56207449	Chaf1a	GeneID:27221	+	0.855191	0.919853	0.578324	0.642076	0.711294	0.929704
chr5	130357032	130363340	Chchd2	GeneID:14004	-	1.63972	1.67436	1.0739	1.40878	0.491918	0.97931
chr7	80574494	80686716	Chd2	GeneID:244059	-	4.11625	3.66675	3.33886	2.57002	0.842865	1.12259
chr8	74984382	74999132	Cherp	GeneID:27967	-	2.03879	1.89511	1.40661	1.17672	0.916665	1.07582
chr5	75402449	75440651	Chic2	GeneID:74277	-	1.18964	1.07138	0.730579	0.646607	0.72778	1.11039
chr7	13617368	13620093	Chmp2a	GeneID:68953	-	4.78193	4.36137	3.38006	2.98131	0.878505	1.09643
chr2	154482762	154520519	Chmp4b	GeneID:75608	+	5.29965	5.4106	6.74205	5.37739	0.769613	0.979494
chr10	79630586	79634398	Cirbp	GeneID:12696	+	2.47606	2.73521	3.19436	2.4338	1.17183	0.905254
chr8	109422417	109446994	Cirh1a	GeneID:21771	+	1.9681	1.90927	1.60419	1.51546	0.55932	1.03081
chr2	32218754	32233817	Ciz1	GeneID:68379	+	1.24929	1.16006	0.861191	1.11898	0.849858	1.07692
chr12	112907572	112910479	Ckb	GeneID:12709	-	2.83436	2.59509	1.94785	1.60122	0.766872	1.0922
chr13	51740694	51746023	Cks2	GeneID:66197	+	2.7612	2.6617	2.29353	2.25871	0.945273	1.03738
chr16	58728157	58734350	Cldnd1	GeneID:224250	+	1.51981	1.41025	0.909092	1.04895	0.871796	1.07769
chr6	129130640	129136552	Clec2d	GeneID:93694	+	5.73333	6.47143	7.49524	9.29283	1.05952	0.885946
chr17	35187188	35195664	Clic1	GeneID:114584	+	2.678	2.594	1.986	1.8	0.896002	1.03238
chr11	45665466	45724125	Clint1	GeneID:216705	+	3.20938	2.9439	2.5382	2.22196	0.749518	1.09018
chr14	103469433	103476847	Cln5	GeneID:211286	+	2.42398	2.03212	1.09208	1.61671	0.783724	1.19283
chr9	65142102	65178465	Clpx	GeneID:270166	+	1.043	0.8965	0.728864	0.697522	0.587466	1.16342
chr4	44025515	44045718	Clta	GeneID:12757	+	1.77624	1.53518	1.17647	1.16724	0.814301	1.15703
chr9	114640321	114658461	Cmtm6	GeneID:67213	+	1.68828	1.68454	2.38279	2.01995	0.978802	1.00222
chr3	121129459	121161123	Cnn3	GeneID:71994	+	1.00327	0.900407	0.54041	0.807346	0.693879	1.11424
chr8	98243351	98331366	Cnot1	GeneID:234594	-	2.35063	2.12123	1.72773	1.60583	0.625249	1.10815
chr5	96504756	96591009	Cnot6l	GeneID:231464	-	1.51757	1.36814	0.92767	0.987717	0.653021	1.10923
chr11	100436289	100443039	Cnp1	GeneID:12799	+	3.13004	2.69282	2.47309	2.32063	1.0583	1.16236
chr19	12838018	12840122	Cntf	GeneID:12803	-	5.79734	6.51827	3.84053	3.88372	0.531561	0.889398
chr12	52694442	52706760	Coch	GeneID:12810	+	2.06451	2.00806	1.53387	1.56129	0.716127	1.02811
chr11	113510860	113523715	Cog1	GeneID:16834	+	2.42386	2.10204	1.70644	1.38462	0.742542	1.1531
chr2	125656040	125684754	Cops2	GeneID:12848	-	1.96205	1.62842	1.49073	1.47308	0.639893	1.20488
chr5	138602330	138605212	Cops6	GeneID:26893	+	1.38462	1.26154	0.76923	0.975385	0.676923	1.09756
chr1	92500000	92509916	Cops8	GeneID:108679	+	2.0734	2.01284	1.70642	2.14679	0.801836	1.03008
chr19	4148663	4154035	Coro1b	GeneID:23789	+	2.43176	2.59305	1.65012	2.03225	0.945408	0.937799
chr16	4626157	4679725	Coro7	GeneID:78885	-	1.55369	1.65374	1.01624	1.09586	0.745417	0.939501
chr5	90643753	90652989	Cox18	GeneID:231430	-	5.55152	4.70802	3.76718	3.93321	0.872139	1.17916
chr7	31401993	31411170	Cox6b1	GeneID:110323	-	1.57088	1.40805	1.06322	1.08238	0.593869	1.11565
chr7	30969190	30971049	Cox7a1	GeneID:12865	+	1.95905	2.05461	1.30375	1.74061	0.7099	0.95349
chr7	148084841	148086322	Cox8b	GeneID:12869	-	1.59574	1.32979	1.12766	1.01064	0.815605	1.2
chr4	155243676	155263212	Cpsf3l	GeneID:71957	+	1.41608	1.21276	0.914893	1.07328	0.77896	1.16765
chr3	87752615	87757294	Crabp2	GeneID:12904	+	3.82984	3.42932	2.41885	2.44503	0.612565	1.11679
chr17	25098171	25152175	Cramp1l	GeneID:57354	-	1.52938	1.5455	0.77171	0.842955	0.775352	0.989569
chr6	106728238	106750068	Crbn	GeneID:58799	-	1.83225	1.83769	2.24619	2.02179	0.847497	0.997037
chr6	37281021	37392139	Creb3l2	GeneID:208647	-	1.77184	1.5952	1.1993	1.15399	0.62217	1.11073
chr6	134780217	134807901	Crebl2	GeneID:232430	+	1.06267	0.953679	0.721163	0.930064	0.81108	1.11428
chr11	75492812	75519596	Crk	GeneID:12928	+	2.84982	2.49067	2.36194	1.88433	0.760263	1.1442
chr11	98064628	98108018	Crkrs	GeneID:69131	+	1.95852	1.67504	1.42301	1.15713	0.657449	1.16923
chr11	46250476	46255093	Crsp9	GeneID:66213	+	2.28947	2.21053	3.39737	3.22631	0.81579	1.03571
chr11	77532234	77538795	Cryba1	GeneID:12957	-	4.24546	3.925	2.85682	2.28182	0.624998	1.08165
chr11	54060772	54063401	Csf2	GeneID:12981	-	7.25786	8.24214	5.16352	6.46541	1.03144	0.880579
chr9	57474453	57492987	Csk	GeneID:12988	-	2.0503	1.84663	1.64294	1.72638	1.12025	1.1103
chr18	61715236	61747953	Csnk1a1	GeneID:93687	+	4.48648	4.06916	3.70906	2.6884	0.874404	1.10256
chr11	120823055	120852647	Csnk1d	GeneID:104318	-	4.32327	3.59828	3.06896	2.40258	0.725002	1.20148
chr2	148697468	148701204	Cst3	GeneID:13010	-	1.19318	1.3267	0.738637	0.923295	0.738637	0.899358
chr2	104430680	104505582	Cstf3	GeneID:228410	+	1.96856	1.66732	1.63393	1.44216	0.592389	1.18067
chr1	74438173	74443859	Ctdsp1	GeneID:227292	+	2.18402	2.30024	1.56174	2.13318	1.01695	0.949476
chr1	60965869	60972674	Ctla4	GeneID:12477	+	26.4197	23.5536	21.25	16.2098	0.924109	1.12168
chr7	118172535	118199850	Ctr9	GeneID:22083	+	1.07806	0.898989	0.759414	0.595042	0.722682	1.19919
chr14	63741302	63764758	Ctsb	GeneID:13030	+	2.09608	1.95661	1.56095	1.24071	0.674588	1.07128
chr8	4257660	4259210	Ctxn1	GeneID:330695	-	3.28873	2.97535	1.97183	2.21126	0.926056	1.10533
chr11	87983066	88006417	Cuedc1	GeneID:103841	+	0.889119	0.75855	0.564767	0.504663	0.703626	1.17213
chr2	90780615	90857212	Cugbp1	GeneID:13046	+	1.90567	1.63788	1.34005	1.12286	0.675163	1.16349
chr9	53424975	53475582	Cul5	GeneID:75717	-	1.24271	1.10787	0.884974	0.792515	0.55696	1.12171
chr17	46787287	46801313	Cul7	GeneID:66515	+	0.985162	0.918399	0.623145	0.670621	0.657269	1.07269
chr9	123715603	123720872	Cxcr6	GeneID:80901	+	2.475	2.95	3.5625	3.21	0.782498	0.838982
chr9	107441342	107444196	Cyb561d2	GeneID:56368	-	2.17539	2.13846	1.34154	1.92	0.759997	1.01727
chr8	109674561	109711370	Cyb5b	GeneID:66427	+	2.42929	2.31096	1.78932	1.52165	0.652957	1.0512
chr7	63127226	63185856	Cyfip1	GeneID:20430	+	1.4236	1.30706	0.777562	0.899418	0.646519	1.08916
chr9	57862823	57874828	Cyp11a1	GeneID:13070	+	4.77251	5.16694	2.82979	2.89689	0.87725	0.923663
chr10	126485307	126490062	Cyp27b1	GeneID:13115	+	1.95312	1.94531	1.57552	1.82552	0.783855	1.00402
chr10	52137406	52156572	D10Ertd438e	GeneID:52014	+	2.52998	2.17027	1.89448	1.67266	0.733815	1.16575
chr13	54685552	54691435	D13Wsu177e	GeneID:28126	-	3.02148	2.65155	2.36277	2.56563	0.787588	1.13951
chr17	56315964	56323343	D17Wsu104e	GeneID:28106	-	3.21245	3.08799	2.36051	3.12875	0.806865	1.04031
chr6	83312367	83409078	D230004J03Rik	GeneID:194388	-	3.45979	2.87753	2.14795	1.72192	0.773478	1.20235
chr4	140668930	140695711	D4Ertd22e	GeneID:213491	-	1.95056	1.67071	1.27892	1.36847	0.657651	1.1675
chr4	134479555	134483288	D4Wsu53e	GeneID:27981	+	4.69602	4.56534	3.77273	3.77557	1.16477	1.02863
chr15	51709056	51716160	D530033C11Rik	GeneID:78581	+	1.4442	1.3895	1.94748	1.94092	0.711161	1.03937
chr5	114185812	114190609	D5Ertd40e	GeneID:231630	+	2.94545	2.53507	2.34026	1.71169	0.714287	1.16189
chr5	110660060	110685667	D5Ertd585e	GeneID:71782	+	2.40734	2.08977	1.9585	1.67568	0.631276	1.15196
chr5	144225361	144265310	Daglb	GeneID:231871	+	1.68599	1.91914	1.1597	1.17116	0.711592	0.878513
chr17	34046443	34052534	Daxx	GeneID:13163	+	1.80986	1.99531	2.34272	2.68075	0.903756	0.907056
chr5	8397011	8422606	Dbf4	GeneID:27214	-	1.14976	1.13526	0.795167	0.869566	0.595169	1.01277
chr13	55575148	55589529	Dbn1	GeneID:56320	-	1.05985	1.2584	1.68613	1.26569	0.727006	0.842227
chr8	126029588	126039252	Dbndd1	GeneID:72185	-	1.83427	2.16387	1.46182	1.27933	0.595902	0.847679
chr11	5688533	5700965	Dbnl	GeneID:13169	+	2.51282	2.20994	2.07051	2.33974	1.0673	1.13706
chr17	24563628	24576259	Dci	GeneID:13177	+	1.56349	1.60952	1.09365	1.30952	0.579363	0.971401
chr3	89169322	89178368	Dcst2	GeneID:329702	+	1.35714	1.51544	0.916989	0.940155	0.613898	0.895543
chr17	35196046	35199040	Ddah2	GeneID:51793	+	2.40729	2.45288	1.61094	1.36778	0.881459	0.981413
chr10	126727866	126733342	Ddit3	GeneID:13198	+	3.35626	3.59214	2.61671	2.48158	1.14496	0.934336
chr10	59412423	59414518	Ddit4	GeneID:74747	-	2.32558	2.57475	1.44518	1.60797	0.714286	0.903227
chr15	79358126	79377171	Ddx17	GeneID:67040	-	4.91095	4.27076	3.61853	3.21059	0.868835	1.1499
chr1	123450416	123464505	Ddx18	GeneID:66942	-	2.34764	2.01183	1.92308	1.97485	0.658283	1.16691
chr8	108533522	108535333	Ddx28	GeneID:71986	-	2.40068	2.07192	1.5	2.13356	1.05822	1.15868
chrX	12858164	12869740	Ddx3x	GeneID:13205	+	4.60637	5.40033	6.01675	4.98995	0.603015	0.852978
chr1	184205901	184212890	Degs1	GeneID:13244	-	2.90749	2.4185	1.85022	1.96916	0.748899	1.20218
chr13	47180154	47201479	Dek	GeneID:110052	-	1.89246	1.602	1.32483	1.30155	0.651885	1.18131
chr15	73342990	73402672	Dennd3	GeneID:105841	+	3.61904	3.30191	1.69524	1.61428	0.722383	1.09605
chr3	90071403	90084587	Dennd4b	GeneID:229541	+	2.44204	2.57805	1.86553	1.99691	0.777437	0.947242
chr11	70820947	70832765	Derl2	GeneID:116891	-	1.21983	1.18182	0.851239	1.00992	0.793391	1.03217
chr10	75356143	75358686	Derl3	GeneID:70377	+	1.57778	1.50476	0.834919	0.88889	0.631747	1.04852
chr15	76332445	76342248	Dgat1	GeneID:13350	-	5.80628	6.28044	7.69004	5.50184	0.876384	0.924501
chr4	106233643	106261718	Dhcr24	GeneID:74754	+	0.927222	0.852651	0.606467	0.625338	0.617253	1.08746
chr11	77845815	77851366	Dhrs13	GeneID:70451	+	2.0489	1.97311	1.28362	1.30807	0.85819	1.03841
chr9	109986824	110018086	Dhx30	GeneID:72831	-	1.78548	1.48267	1.08499	1.03713	0.641089	1.20423
chr1	155302943	155334738	Dhx9	GeneID:13211	-	5.24492	4.57852	4.03662	3.61351	0.742064	1.14555
chr2	180392669	180444704	Dido1	GeneID:23856	-	2.87749	2.5712	2.35142	2.14454	0.814616	1.11912
chr11	100444150	100481482	Dnajc7	GeneID:56354	-	2.74607	2.37375	2.17689	2.07061	0.848787	1.15685
chr16	4037154	4040024	Dnase1	GeneID:13419	+	1.20615	1.06154	0.849232	0.932309	0.692308	1.13623
chr17	24577510	24580029	Dnase1l2	GeneID:66705	-	1.25159	1.19427	0.84395	0.971338	0.541401	1.048
chr9	20711653	20757317	Dnmt1	GeneID:13433	-	1.13117	1.05535	0.594465	0.714803	0.750905	1.07183
chr11	75582592	75609559	Doc2b	GeneID:13447	-	2.16048	2.04731	1.73377	1.33952	0.74861	1.05528
chr14	71174188	71178301	Dok2	GeneID:13449	+	2.78572	2.78022	1.8489	1.84341	0.843408	1.00198
chr19	5897135	5912806	Dpf2	GeneID:19708	-	1.12828	0.984826	0.780689	0.891035	0.755864	1.14566
chr7	148477905	148480900	Drd4	GeneID:13491	+	1.19149	1.34346	0.729485	0.537992	0.76596	0.886879
chr11	3149925	3166389	Drg1	GeneID:13494	-	2.23467	1.91067	1.35334	1.21333	0.788002	1.16957
chr11	60268119	60282207	Drg2	GeneID:13495	+	1.71302	1.5148	1.22041	1.34319	0.72485	1.13086
chr13	45017448	45097465	Dtnbp1	GeneID:94245	-	3.00621	3.26169	2.34064	2.43092	0.737208	0.921672
chr11	83861547	83881859	Dusp14	GeneID:56405	-	1.2954	1.10345	0.782761	0.759771	0.775862	1.17396
chr6	134665491	134742646	Dusp16	GeneID:70686	-	2.58315	2.34618	2.08466	1.87755	0.770976	1.101
chr2	127161895	127164113	Dusp2	GeneID:13537	+	10.577	10.2623	8.03279	9.07213	1.53443	1.03066
chr19	53603599	53616909	Dusp5	GeneID:240672	+	12.9016	11.3057	10.0108	10.6467	1.04762	1.14116
chr10	98725865	98730118	Dusp6	GeneID:67603	+	8.15217	9.10597	5.77989	9.56794	1.08967	0.895255
chr4	155221521	155233412	Dvl1	GeneID:13542	+	1.54036	1.56837	0.930809	1.10873	0.807247	0.982143
chr12	111839605	111905154	Dync1h1	GeneID:13424	+	1.39229	1.30473	0.909372	0.816986	0.689141	1.06711
chr2	71050070	71101351	Dync1i2	GeneID:13427	+	1.25517	1.17193	0.840587	0.670839	0.693145	1.07103
chr5	115748432	115750943	Dynll1	GeneID:56455	-	2.21974	2.06051	1.54458	1.09554	0.74841	1.07728
chr13	30001641	30077932	E2f3	GeneID:13557	-	2.01069	1.94234	1.49638	1.49446	0.681175	1.03519
chr8	107821563	107829270	E2f4	GeneID:104394	+	2.39286	2.46639	1.9832	2.0021	1.03781	0.970187
chr19	45836346	45839333	E330018D03Rik	GeneID:320319	-	2.55015	2.46505	1.39817	1.34955	0.647417	1.03453
chr10	28388201	28602555	E430004N04Rik	GeneID:210757	+	2.1784	1.9589	1.76709	1.69196	0.518315	1.11205
chr14	32308329	32323044	Eaf1	GeneID:74427	+	3.05612	2.54964	2.08057	2.21583	0.774102	1.19865
chr14	122351553	122364415	Ebi2	GeneID:321019	-	4.38147	3.80376	5.69859	4.18211	1.23077	1.15188
chr14	21139361	21167306	Ecd	GeneID:70601	-	1.34987	1.266	0.861136	1.1037	0.707847	1.06624
chr4	137418212	137521144	Ece1	GeneID:230857	+	2.86414	2.49131	1.8146	1.51217	0.638181	1.14965
chr7	29610357	29617258	Ech1	GeneID:51798	+	3.45233	3.2439	2.04656	1.76497	0.698446	1.06425
chr15	37897083	38008608	Edd1	GeneID:70790	-	2.79011	2.47702	2.2803	1.91105	0.601989	1.1264
chr10	80639405	80645241	Eef2	GeneID:13629	+	7.62919	6.76794	6.03589	5.82536	1.5	1.12725
chr18	60371734	60407474	EG240327	GeneID:240327	+	0.463756	0.490384	1.28698	1.15385	0.397188	0.945701
chr6	127182694	127184707	EG243642	GeneID:243642	+	1.31879	1.18121	0.647652	0.781879	0.704696	1.11647
chr7	30954941	30965228	EG330503	GeneID:330503	+	1.94255	1.83124	1.61221	1.25853	0.824058	1.06078
chr5	30061874	30066846	EG332993	GeneID:332993	-	2.15857	2.07928	2.83376	2.21995	0.818416	1.03813
chr10	110935945	110938391	EG382421	GeneID:382421	+	3.60256	3.05448	2.28846	2.125	0.801284	1.17943
chr6	119912385	119913686	EG406236	GeneID:406236	-	2.37681	2.48188	3.01449	1.66667	0.67029	0.957665
chr3	105618850	105620274	EG433637	GeneID:433637	+	1.11072	1.33929	2.32143	1.71786	0.932142	0.829333
chr9	120042581	120045447	EG546166	GeneID:546166	-	9.91688	8.57846	7.89231	6.53231	0.692309	1.15602
chr18	3336414	3343480	EG621440	GeneID:621440	+	2.02632	1.98465	2.44079	1.80921	0.743423	1.02099
chr9	96619801	96620719	EG622512	GeneID:622512	+	5.61742	5.25379	3.91288	3.69697	1.02272	1.06921
chr15	78384615	78385349	EG626952	GeneID:626952	-	0.844961	1.00775	1.24419	0.941861	0.542634	0.838459
chrX	92035056	92035688	EG631319	GeneID:631319	+	0.972547	0.819606	0.666666	0.568626	0.411765	1.1866
chr18	82692874	82693447	EG637748	GeneID:637748	-	2.72727	3	4.18182	3.52569	0.66403	0.909089
chr1	163750532	163752856	EG665109	GeneID:665109	+	2.47078	2.47403	1.81493	1.57468	0.597403	0.998687
chr7	81537584	81556119	EG665308	GeneID:665308	+	2.41841	2.39019	1.08589	1.34479	0.613497	1.01181
chr19	11576718	11588722	EG666926	GeneID:666926	+	1.33715	1.32733	2.12766	1.73323	0.8036	1.0074
chr12	102100996	102102899	EG667148	GeneID:667148	-	5.38983	5.9322	3.2983	3.07458	0.772881	0.908572
chr13	48966312	48970829	EG667415	GeneID:667415	+	3.91777	3.76392	2.90451	2.71353	0.663129	1.04088
chr16	48748884	48750561	EG667501	GeneID:667501	-	1.84375	1.64931	3.35764	2.19792	0.607638	1.11789
chr8	83537426	83539566	EG70793	GeneID:70793	+	1.39073	1.39073	2.05298	1.90397	0.854307	0.999999
chr8	127432486	127439680	Egln1	GeneID:112405	-	2.66087	2.3413	1.29348	1.27391	0.576087	1.13649
chr10	67000626	67004936	Egr2	GeneID:13654	+	8.11352	8.60271	10.2162	11.4081	0.924323	0.943135
chr19	5707891	5726317	Ehbp1l1	GeneID:114601	-	1.8619	1.81997	1.06905	1.04192	0.813809	1.02304
chr2	119915223	119980311	Ehd4	GeneID:98878	-	2.11811	2.39885	1.29969	1.32569	0.769063	0.882969
chr15	51618109	51697007	Eif3s3	GeneID:68135	-	2.4702	2.21659	1.99	1.66753	0.734545	1.11442
chr7	133690425	133709880	Eif3s8	GeneID:56347	-	3.18624	2.95018	2.09371	2	0.894424	1.08001
chr3	138189155	138220563	Eif4e	GeneID:13684	+	4.21611	3.6401	3.30238	3.15776	0.797041	1.15824
chr18	36823714	36825568	Eif4ebp3	GeneID:108112	+	4.2901	3.58362	3.57338	3.33106	0.767916	1.19714
chr11	3102765	3144584	Eif4enif1	GeneID:74203	+	2.4546	2.53308	1.7419	1.66796	0.710765	0.969021
chr8	4284782	4325100	Elavl1	GeneID:15568	-	3.12575	2.89899	2.42609	2.08495	0.743145	1.07822
chr8	107829509	107834660	Elmo3	GeneID:234683	+	2.84596	2.76263	1.90909	1.93687	0.818179	1.03016
chr4	118100698	118105521	Elovl1	GeneID:54325	+	2.37305	2.04404	1.56477	1.69689	1.04663	1.16096
chr6	124654405	124662145	Emg1	GeneID:14791	-	6.39622	5.89518	4.39622	3.8218	0.737944	1.08499
chr19	9004184	9016072	Eml3	GeneID:225898	+	2.23723	2.24382	1.43822	1.53213	0.864907	0.997063
chr9	108549955	108557055	ENSMUSG00000074075	GeneID:100038635	+	1.70022	1.65208	2.28665	1.9256	0.827133	1.02914
chr11	61330751	61393153	Epn2	GeneID:13855	-	1.05721	0.893365	0.710757	0.638444	0.713045	1.1834
chr8	74864898	74945359	Eps15l1	GeneID:13859	-	1.4	1.23128	0.970909	1.04763	0.871637	1.13703
chr7	19930455	19941871	Ercc1	GeneID:13870	+	2.06081	2.07939	1.31419	1.63852	0.876687	0.991065
chr19	44109437	44144015	Erlin1	GeneID:226144	-	0.980245	1.07067	0.651976	0.658057	0.658816	0.915544
chr5	121894762	121902483	Erp29	GeneID:67397	-	6.24109	5.91614	5.1761	5.09644	0.725367	1.05493
chr6	133985725	134220176	Etv6	GeneID:14011	+	5.77506	5.5402	4.64123	4.31989	0.795423	1.04239
chr5	108173814	108304126	Evi5	GeneID:14020	-	2.58496	2.21008	1.52089	1.34981	0.764855	1.16962
chr11	4969691	4999080	Ewsr1	GeneID:14030	-	4.84835	4.16464	3.58319	3.06759	0.708839	1.16417
chr8	127414199	127421605	Exoc8	GeneID:102058	-	2.52463	2.29978	1.56317	1.47752	0.856532	1.09777
chr19	41998209	42007784	Exosc1	GeneID:66583	-	3.30841	2.99252	2.43738	2.3271	0.897197	1.10556
chr4	147932567	147956506	Exosc10	GeneID:50912	+	2.99593	3.09664	2.44659	2.30417	0.713123	0.967477
chr3	54532602	54539315	Exosc8	GeneID:69639	-	2.17753	1.81573	1.73034	1.61798	1.10337	1.19926
chr17	80963368	80965648	F420015M19Rik	GeneID:619329	+	2.29642	2.77524	3.7329	3.19544	0.700324	0.827465
chr13	63406017	63533053	Fancc	GeneID:14088	-	3.43044	3.32913	2.8547	2.35386	0.687752	1.03043
chr17	28450325	28463518	Fance	GeneID:72775	+	2.07562	1.84568	1.64198	1.65895	0.822531	1.12458
chr4	43015818	43022982	Fancg	GeneID:60534	-	1.21786	1.10022	0.697166	0.991286	0.871461	1.10693
chr14	121434796	121682948	Farp1	GeneID:223254	+	2.20012	2.07572	1.5244	1.39862	0.647057	1.05993
chr1	163710820	163718626	Fasl	GeneID:14103	-	2.74739	2.50522	3.42172	2.2881	0.805845	1.09667
chr13	68721125	68731156	Fastkd3	GeneID:69577	+	2.26776	2.09472	1.85428	2.50273	0.774136	1.08261
chr19	6057949	6059520	Fau	GeneID:14109	+	4.17606	4.40141	3.07746	2.95774	1.08451	0.948801
chr7	134621307	134635219	Fbs1	GeneID:14123	+	2.20448	2.00746	1.47463	1.37612	0.82239	1.09814
chr9	20442230	20449211	Fbxl12	GeneID:30843	-	2.08811	1.9956	2.54626	2.0815	0.742292	1.04636
chr6	119429797	119432640	Fbxl14	GeneID:101358	+	2.03704	1.86729	1.69136	1.1142	0.996912	1.09091
chr9	55056742	55072240	Fbxo22	GeneID:71999	+	3.63472	3.18889	2.38333	2.3625	0.743055	1.13981
chr11	72115167	72122270	Fbxo39	GeneID:327959	+	1.2035	1.41576	2.2779	2.87309	0.787745	0.850077
chr7	19705219	19723604	Fbxo46	GeneID:243867	+	1.27284	1.10494	0.898767	0.828396	0.839503	1.15196
chr11	32542875	32646816	Fbxw11	GeneID:103583	+	3.07434	2.78157	2.53473	2.1039	0.723307	1.10525
chr2	34660700	34681708	Fbxw2	GeneID:30050	-	2.83072	2.67937	2.33632	2.06727	0.679374	1.05649
chr5	118514990	118605467	Fbxw8	GeneID:231672	-	1.40222	1.41463	0.94515	0.932745	0.73098	0.991228
chr14	63763987	63796630	Fdft1	GeneID:14137	-	1.52032	1.27251	1.04064	0.883668	0.745021	1.19474
chr1	43179919	43220806	Fhl2	GeneID:14200	-	2.54858	2.74752	1.29742	1.56113	0.688036	0.927591
chr4	124377954	124385855	Fhl3	GeneID:14201	+	2.82572	2.57677	1.40249	1.56639	0.860998	1.09662
chr19	5460616	5465051	Fibp	GeneID:58249	+	1.76738	1.64973	1.09893	1.09626	0.962565	1.07131
chr2	151368235	151387427	Fkbp1a	GeneID:14225	+	4.33772	3.75808	3.31138	2.61796	0.754491	1.15424
chr19	7052229	7054920	Fkbp2	GeneID:14227	-	3.52038	3.41692	2.65204	2.84639	1.11285	1.03028
chr9	32229793	32348953	Fli1	GeneID:14247	-	2.17631	2.36954	3.28189	2.60874	0.904017	0.918453
chrX	71468800	71491873	Flna	GeneID:192176	-	2.57741	2.40691	1.29184	1.32427	0.575314	1.07084
chr17	35960302	35969732	Flot1	GeneID:14251	+	3.24906	3.17359	2.39811	2.63774	0.975474	1.02378
chr11	77851443	77873934	Flot2	GeneID:14252	+	1.67164	1.40085	1.04265	1.01386	0.604479	1.1933
chr11	103032452	103060214	Fmnl1	GeneID:57778	+	2.10245	1.76337	1.19946	1.16954	0.873982	1.19229
chr9	14690258	14708376	Folr4	GeneID:64931	-	3.39028	3.04614	1.96135	1.48005	0.754362	1.11298
chr12	86814851	86818219	Fos	GeneID:14281	+	3.05279	3.3959	4.84458	3.72434	0.651028	0.898964
chr7	19888045	19895394	Fosb	GeneID:14282	-	2.83441	2.96559	5.16129	2.06667	0.860218	0.955764
chr19	5447698	5455938	Fosl1	GeneID:14283	+	4.42393	3.99392	2.78904	3.27383	1.02231	1.10767
chr8	123608374	123610779	Foxf1a	GeneID:15227	+	1.23794	1.03216	0.85209	1.10933	0.517686	1.19937
chr17	48004082	48061392	Foxp4	GeneID:74123	-	2.1698	1.91165	1.52468	1.43732	0.704343	1.13504
chr7	109371588	109386277	Frag1	GeneID:233575	+	3.62392	3.01441	2.46253	1.38761	0.861672	1.2022
chr19	10057193	10059582	Fth1	GeneID:14319	+	5.50645	5.5	4.29033	3.72258	1.03871	1.00117
chr7	52713314	52715256	Ftl1	GeneID:14325	-	4.34122	5.10473	2.69932	2.85811	0.888512	0.850431
chr4	135412007	135425823	Fusip1	GeneID:14105	+	3.96851	4.04048	3.2084	3.18591	0.763119	0.98219
chr7	52151505	52156176	Fuz	GeneID:70300	+	2.63779	2.49081	1.54331	1.81627	1.0105	1.05901
chr11	69446473	69466799	Fxr2	GeneID:23879	+	1.6349	1.3605	1.07922	1.1837	0.708382	1.20169
chr6	117883577	117887353	Fxyd4	GeneID:108017	-	6.11898	5.5949	4.24646	2.61473	0.682719	1.09367
chr7	31817757	31827153	Fxyd5	GeneID:18301	-	3.41777	3.33459	2.00189	2.22684	0.869564	1.02494
chr3	94985688	95021864	Gabpb2	GeneID:213054	-	3.71962	3.12226	2.52196	1.96193	0.724014	1.19132
chr6	66985090	66987401	Gadd45a	GeneID:13197	-	1.05844	1.1526	0.811687	0.889608	0.925325	0.918313
chr10	80392836	80394949	Gadd45b	GeneID:17873	+	7.95681	7.34552	10.6745	9.82394	1.29236	1.08322
chr13	51942062	51943844	Gadd45g	GeneID:23882	+	4.20963	5.03436	8.05155	7.42268	1.06529	0.836179
chr11	116142253	116145229	Galr2	GeneID:14428	+	1.23171	1.09756	0.771343	0.945123	0.70122	1.12222
chr6	54987995	55029498	Gars	GeneID:353172	+	1.91775	1.85378	1.33812	1.57376	0.702351	1.03451
chr2	9778705	9799403	Gata3	GeneID:14462	-	18.6972	18.2721	14.5295	14.059	0.740364	1.02327
chr8	72432369	72520263	Gatad2a	GeneID:234366	-	1.94601	1.76459	1.43159	1.40342	0.865191	1.10281
chr17	24610498	24616023	Gbl	GeneID:56716	-	1.82108	1.86275	1.27451	1.30883	1.06127	0.977631
chr3	142257811	142282140	Gbp1	GeneID:14468	+	0.668674	0.803213	1.22992	1.03414	0.667673	0.832498
chr3	142283627	142300972	Gbp2	GeneID:14469	+	1.35907	1.5444	2.92149	3.1287	0.952382	0.879998
chr3	142193302	142213047	Gbp6	GeneID:229900	+	1.03756	1.13498	1.81807	1.83803	0.76878	0.914166
chr14	47773570	47809077	Gch1	GeneID:14528	-	1.39331	1.18662	2.23643	1.41338	0.752417	1.17418
chr3	121948510	121969566	Gclm	GeneID:14630	+	1.28331	1.24076	0.863384	0.767079	0.583425	1.03429
chr5	116015272	116072663	Gcn1l1	GeneID:231659	+	2.56136	2.25185	1.90193	1.76688	0.694922	1.13745
chr11	53246880	53251402	Gdf9	GeneID:14566	+	1.00531	0.952254	0.519894	0.803714	0.700265	1.05571
chr4	11631604	11641899	Gem	GeneID:14579	+	5.5009	6.32854	3.82585	4.99821	0.746858	0.869221
chr17	24830136	24833101	Gfer	GeneID:11692	-	2.16159	2.09146	1.30792	1.99695	0.798779	1.03353
chr11	115445569	115465220	Gga3	GeneID:260302	-	2.09776	2.10718	1.65489	1.52297	0.736159	0.995529
chr7	29955229	29958952	Ggn	GeneID:243897	+	3.11363	2.71591	1.4233	1.73579	0.65341	1.14644
chr11	84645863	84684240	Ggnbp2	GeneID:217039	-	3.62787	3.0676	2.45714	2.02718	0.671775	1.18264
chr2	35255734	35316848	Ggta1	GeneID:14594	-	3.32681	3.12261	2.30023	2.52821	0.837297	1.06539
chr6	113666113	113669874	Ghrl	GeneID:58991	-	4.39093	3.71388	3.15581	2.35127	0.872524	1.1823
chr6	48689046	48693794	Gimap1	GeneID:16205	+	6.19531	5.82292	9.625	8.67448	1.26302	1.06395
chr6	48696196	48704199	Gimap5	GeneID:317757	+	5.04123	5.61856	7.07423	7.29897	0.837115	0.897247
chr6	48668620	48674635	Gimap7	GeneID:231932	+	1.64302	1.6312	2.62648	1.57919	1.23168	1.00725
chr6	48626134	48628703	Gimap9	GeneID:317758	+	4.45886	4.99051	6.7405	4.93671	1.32911	0.893468
chr11	77306914	77321276	Git1	GeneID:216963	+	2.01023	1.69298	1.5848	1.54971	0.951755	1.18739
chr9	20866837	20871537	Glp1	GeneID:100009600	-	2.05498	1.93979	1.60471	1.40838	0.58115	1.05938
chr12	106270899	106279120	Glrx5	GeneID:73046	+	1.54065	1.34146	0.810977	0.691056	0.747967	1.14849
chrX	153862671	153868258	Gm1947	GeneID:384929	+	1.84146	2	1.22683	1.36098	0.55366	0.920729
chr8	127421786	127427713	Gm505	GeneID:244666	+	3.74584	3.56057	1.78622	1.7696	0.743466	1.05203
chr2	144419801	144421101	Gm561	GeneID:228715	+	1.30797	1.35145	0.869567	1.18841	0.778987	0.967829
chr12	70678615	70684015	Gm71	GeneID:207965	-	2.23019	2.10396	1.61881	1.58416	0.883665	1.06
chr17	46391114	46394265	Gm88	GeneID:224813	+	2.77845	2.78443	1.95509	1.53593	0.604791	0.997852
chr2	25430950	25435619	Gm996	GeneID:381353	-	2.53281	2.66667	1.76641	1.85039	0.931757	0.949803
chr9	107951621	107954267	Gmppb	GeneID:331026	+	3.91509	3.8805	3.18553	2.60377	1.22641	1.00891
chr3	146162800	146168507	Gng5	GeneID:14707	+	5.4541	4.76087	4.1401	4.20531	0.731884	1.14561
chr14	45996096	46008471	Gnpnat1	GeneID:54342	-	1.34244	1.26527	0.763665	0.860129	0.570741	1.06099
chr6	142335763	142352378	Golt1b	GeneID:66964	+	2.61589	2.81457	1.88874	1.88742	0.649008	0.92941
chr2	70499633	70529800	Gorasp2	GeneID:70231	+	2.62054	2.31834	2.07215	1.7258	0.729202	1.13035
chr10	51200485	51206025	Gp49a	GeneID:14727	+	7.23716	8.2445	11.8777	11.8778	0.630805	0.877817
chr3	87847046	87859910	Gpatc4	GeneID:66614	+	2.12716	1.95605	1.66405	1.7033	0.747251	1.08748
chr15	99548024	99555439	Gpd1	GeneID:14555	+	2.06424	1.87795	1.51392	1.37687	0.719488	1.0992
chr2	57090708	57220023	Gpd2	GeneID:14571	+	1.36717	1.15739	0.950186	0.902479	0.6022	1.18125
chr13	25035021	25083805	Gpld1	GeneID:14756	+	2.04488	2.30397	3.12728	2.39943	0.742612	0.887547
chrX	162676904	162826920	Gpm6b	GeneID:14758	+	1.57851	1.59293	1.03859	0.954908	0.559008	0.990949
chr6	124808462	124813935	Gpr162	GeneID:14788	-	1.08128	1.03448	0.588669	0.908866	0.480294	1.04524
chr14	122310656	122314996	Gpr18	GeneID:110168	-	1.93531	1.74933	2.57952	2.62803	1.04313	1.10632
chr4	132765255	132768422	Gpr3	GeneID:14748	-	2.44311	2.07186	1.86527	1.88024	0.778443	1.17919
chr19	11011650	11017001	Gpr44	GeneID:14764	+	1.76427	2.02233	2.19603	2.13399	0.74938	0.872392
chr1	87836112	87857630	Gpr55	GeneID:227326	-	1.07379	1.00881	0.629958	0.617841	0.72687	1.06441
chr11	54716452	54723879	Gpx3	GeneID:14778	+	1.83726	2.03212	1.05996	1.43469	0.599572	0.90411
chr7	31915146	31936069	Gramd1a	GeneID:52857	-	3.95051	4.02024	5.11249	5.74016	1.01237	0.982654
chr15	80453913	80480728	Grap2	GeneID:17444	+	2.01025	2.13047	2.82479	2.10997	0.886297	0.943569
chr11	98308148	98316687	Grb7	GeneID:14786	+	1.70518	1.90438	2.6255	2.14143	0.956177	0.895397
chr6	124689201	124691097	Grcc10	GeneID:14790	-	4.17966	3.69831	2.98983	2.79322	1.2983	1.13016
chr10	79433469	79439935	Grin3b	GeneID:170483	+	2.18764	2.24028	1.74599	1.74828	0.640731	0.976505
chr5	36807834	36816726	Grpel1	GeneID:17713	+	2.55361	2.36647	2.02339	1.95712	0.877191	1.07908
chr7	53080600	53086146	Grwd1	GeneID:101612	-	2.77262	2.62102	3.467	3.49878	0.586798	1.05784
chr8	123012766	123105277	Gse1	GeneID:382034	+	1.64588	1.63084	1.13276	1.10716	0.743763	1.00922
chr16	38089087	38246165	Gsk3b	GeneID:56637	+	1.42263	1.30735	0.90591	0.836895	0.658046	1.08818
chr16	11220492	11254089	Gspt1	GeneID:14852	-	2.41712	2.04124	1.87471	1.99688	0.69494	1.18414
chr7	54051473	54079167	Gtf2h1	GeneID:14884	+	2.20073	2.17711	1.70118	1.77838	0.694824	1.01085
chr7	132784468	132851202	Gtf3c1	GeneID:233863	-	2.87074	3.2878	3.58897	2.72598	0.836709	0.87315
chr17	47522342	47529916	Guca1b	GeneID:107477	+	1.21186	1.01059	0.764829	0.896184	0.635594	1.19916
chrX	82947276	83022158	Gyk	GeneID:14933	-	0.742138	0.776699	0.472233	0.489321	0.52039	0.955502
chr14	56877693	56881097	Gzmb	GeneID:14939	-	10.7163	10.4093	17.5	14.655	0.789475	1.02949
chr10	79151765	79158005	Gzmm	GeneID:16904	+	3.25349	2.75349	1.68372	1.62791	0.765116	1.18159
chr6	136756845	136758595	H2afj	GeneID:232440	+	3.68965	3.46552	2.54483	2.84138	1.01724	1.06468
chr9	44142798	44144160	H2afx	GeneID:15270	+	1.98921	1.72302	1.33093	1.69064	0.856118	1.15449
chr17	34162980	34165002	H2-Ke6	GeneID:14979	-	3.85284	3.41471	2.87291	2.42475	1.10703	1.12831
chr17	36166922	36169646	H2-T23	GeneID:15040	-	2.52336	2.57944	3.79751	3.3458	0.669783	0.978261
chr11	46268437	46294757	Havcr2	GeneID:171285	+	2.39981	2.46408	4.55293	3.4518	0.855385	0.973918
chr3	89799379	89802608	Hax1	GeneID:23897	-	2.88393	2.47916	2.03869	1.8006	0.65476	1.16327
chr18	36664586	36675428	Hbegf	GeneID:15200	-	6.63937	5.54355	3.8554	5.1568	0.878049	1.19768
chrX	71188134	71211654	Hcfc1	GeneID:15161	-	2.87628	2.63402	2.14948	2.01546	0.685565	1.09197
chr7	31202731	31204873	Hcst	GeneID:23900	-	1.57947	1.7351	1.93046	2.27152	0.834436	0.910305
chr15	97623112	97662102	Hdac7a	GeneID:56233	-	2.3088	1.97868	1.3033	1.40784	0.846627	1.16684
chr7	89026142	89079345	Hdgfrp3	GeneID:29877	-	1.00158	0.949948	0.706008	0.832982	0.61644	1.05435
chr1	95302517	95375385	Hdlbp	GeneID:110611	-	2.1922	1.8663	1.63191	1.43533	0.713091	1.17463
chr8	90661784	90695851	Heatr3	GeneID:234549	+	1.34231	1.14769	0.925386	1.00539	0.648462	1.16957
chr19	39005480	39042767	Hells	GeneID:15201	+	0.785865	0.750892	0.528194	0.481798	0.665238	1.04658
chr11	120329005	120345293	Hgs	GeneID:15239	+	1.76344	1.50806	1.24193	1.43279	0.779569	1.16934
chr11	74978070	74983021	Hic1	GeneID:15248	-	3.03333	2.66923	1.87436	2.12051	1.09744	1.13641
chr9	121757681	121766744	Higd1a	GeneID:56295	-	1.95954	2.03854	1.46821	1.1368	0.911367	0.961247
chr13	54691592	54692508	Higd2a	GeneID:67044	+	2.76137	2.63258	1.98106	2.47727	0.761365	1.04892
chr11	54679940	54683998	Hint1	GeneID:15254	+	2.88674	2.69337	2.34806	2.52763	0.621547	1.0718
chr5	65928500	65990228	Hip2	GeneID:53323	+	1.78373	1.48105	1.24076	1.18762	0.700093	1.20437
chr6	38647905	38825952	Hipk2	GeneID:15258	-	2.65891	2.6358	1.99896	2.06328	0.889811	1.00877
chr16	18876843	18970402	Hira	GeneID:15260	+	1.10636	0.99557	0.760053	0.855016	0.665082	1.11128
chr13	21871752	21872423	Hist1h1b	GeneID:56702	-	1.87891	1.94922	2.30468	2.62891	0.859376	0.963928
chr13	23787680	23788591	Hist1h1t	GeneID:107970	+	1.96969	1.79546	1.64015	2.34848	0.988637	1.09704
chr13	21874784	21875266	Hist1h3i	GeneID:319153	-	2.008	2.26	2.5	2.812	1.08	0.888498
chr13	23790007	23790318	Hist1h4c	GeneID:319155	-	2.03673	1.86122	1.65306	2.46939	0.873472	1.0943
chr13	42147390	42280395	Hivep1	GeneID:110521	+	2.29713	1.98611	1.65232	1.59881	0.66348	1.1566
chr4	119487283	119808016	Hivep3	GeneID:16656	+	1.93722	1.6433	1.51959	1.403	0.725289	1.17886
chr10	61732610	61842631	Hk1	GeneID:15275	-	1.91072	1.94529	2.40936	2.21067	0.696516	0.982232
chr9	44144431	44152258	Hmbs	GeneID:15288	-	1.625	1.52083	1.14375	1.36042	0.885419	1.0685
chr17	27693527	27700616	Hmga1	GeneID:15361	+	4.98687	4.45076	3.1291	3.7965	1.00438	1.12045
chr5	149858803	149864613	Hmgb1	GeneID:15289	-	2.79856	2.65947	1.84652	2.03837	0.772181	1.0523
chr16	96343195	96349332	Hmgn1	GeneID:15312	-	1.1733	1.21546	0.807961	0.735363	0.679156	0.96532
chr8	77617521	77624484	Hmox1	GeneID:15368	+	1.68433	1.53422	0.87417	1.09272	0.812365	1.09784
chr17	25079415	25097568	Hn1l	GeneID:52009	-	1.22291	1.29265	0.743463	0.927772	0.762143	0.946048
chr15	103070863	103075386	Hnrpa1	GeneID:15382	+	11.8833	10.4615	9.68172	10.1751	0.870025	1.13591
chr14	52694474	52723657	Hnrpc	GeneID:15381	-	7.87795	6.59285	5.91194	5.23104	0.707062	1.19492
chr6	117856835	117875637	Hnrpf	GeneID:98758	+	8.04739	6.91495	6.43378	5.98421	0.778856	1.16377
chr7	29595932	29607263	Hnrpl	GeneID:15388	+	8.28014	7.19864	4.47538	4.14261	0.955855	1.15024
chr8	27142362	27229486	Hook3	GeneID:320191	-	1.00845	0.938134	0.701489	0.695741	0.584856	1.07495
chr4	137772577	137799075	Hp1bp3	GeneID:15441	+	1.66698	1.38758	1.14581	0.972717	0.713078	1.20136
chr17	45704727	45710210	Hsp90ab1	GeneID:15516	-	15.1352	13.2089	11.8157	10.4447	0.859954	1.14583
chr17	35093374	35096183	Hspa1b	GeneID:15511	-	1.2322	1.30031	0.665636	0.857587	0.820436	0.947618
chr17	35109648	35116173	Hspa1l	GeneID:15482	+	1.05467	1.02278	0.646924	0.979498	0.728928	1.03118
chr9	40609356	40613282	Hspa8	GeneID:15481	+	8.35475	7.01396	6.84078	6.98604	0.854749	1.19116
chr16	35770472	35828548	Hspbap1	GeneID:66667	+	1.06195	1.04	0.520977	0.589268	0.711217	1.02111
chr19	5603418	5610029	Htatip	GeneID:81601	-	2.32579	2.09276	1.60407	1.87783	0.830318	1.11135
chr16	18248976	18253595	Htf9c	GeneID:15547	+	3.39737	3.3079	2.56842	2.40526	0.905261	1.02705
chr1	87995612	88008545	Htr2b	GeneID:15559	-	1.74375	1.59844	1.12188	1.21875	0.668748	1.09091
chr4	138617324	138630704	Htr6	GeneID:15565	-	1.03981	0.917305	0.719755	0.756509	0.554363	1.13355
chr5	122659746	122692306	Hvcn1	GeneID:74096	+	1.35514	1.42059	0.962492	0.919392	0.925778	0.953932
chr4	128735195	128761770	Ibrdc3	GeneID:75234	+	11.697	10.5985	6.95309	6.82551	0.987807	1.10364
chr1	61034767	61055963	Icos	GeneID:54167	+	7.16147	7.2461	11.824	9.59804	0.827392	0.98832
chr12	25778664	25780933	Id2	GeneID:15902	-	13.2875	15.4509	10.5621	13.0033	0.852942	0.859982
chr4	135699737	135701302	Id3	GeneID:15903	+	0.943664	1.05986	1.49648	1.17253	0.809861	0.890369
chrX	71024302	71032236	Idh3g	GeneID:15929	-	1.41822	1.24431	0.939958	0.817804	0.724636	1.13977
chr11	48900557	48910473	Ifi47	GeneID:15953	+	5.5156	6.13578	10.7486	9.63303	1.06789	0.898923
chr7	148140738	148141860	Ifitm2	GeneID:80876	-	4.23333	4.13333	2.83333	2.42963	0.82222	1.02419
chr7	148134861	148136138	Ifitm5	GeneID:73835	-	3.98909	4.71636	2.73454	2.61454	0.923634	0.845799
chr10	19311764	19330031	Ifngr1	GeneID:15979	+	1.17246	1.2531	1.99628	1.40199	0.738214	0.935643
chr16	91547339	91564252	Ifngr2	GeneID:15980	+	1.89791	1.79843	1.10602	1.2055	0.818064	1.05531
chr9	107490049	107495369	Ifrd2	GeneID:15983	+	1.74627	1.54975	2.26119	2.0199	0.81841	1.12681
chr11	78349938	78354975	Ift20	GeneID:55978	+	1.43766	1.43511	0.951653	1.13486	0.699746	1.00177
chr11	58013058	58021093	Igtp	GeneID:16145	+	6.3786	7.08848	10.4548	10.1688	1.01029	0.899855
chr9	107904979	107951113	Ihpk1	GeneID:27399	+	1.4192	1.38819	0.956471	0.886107	0.737629	1.02234
chr11	11586216	11672929	Ikzf1	GeneID:22778	+	5.70221	5.12597	7.15824	5.98642	0.965364	1.11242
chr11	98326007	98407345	Ikzf3	GeneID:22780	-	2.59633	2.43644	4.62009	3.50378	0.903135	1.06563
chr10	128069471	128083049	Ikzf4	GeneID:22781	-	2.65909	2.98484	3.5606	3.18181	0.704544	0.890863
chr1	132916424	132921547	Il10	GeneID:16153	+	22.4708	22.5114	17.7722	16.6304	1.06076	0.9982
chr7	132746991	132777084	Il21r	GeneID:60504	+	6.56462	6.10204	9.09014	7.08674	1.06462	1.07581
chr11	54078587	54080781	Il3	GeneID:16187	-	6.82566	6.28947	4.10197	5.24671	0.76645	1.08525
chr5	123930166	123932110	Il31	GeneID:76399	-	1.53716	1.45608	1.94256	1.64527	0.692566	1.05569
chr7	52091659	52096179	Il4i1	GeneID:14204	+	1.48807	1.39257	0.75862	1.03979	0.949604	1.06857
chr7	132695796	132722988	Il4ra	GeneID:16190	+	18.3695	18.8175	24.1263	19.9465	1.19539	0.976192
chr15	9435914	9459613	Il7r	GeneID:16197	-	9.78481	8.54405	7.88934	6.24488	0.759219	1.14522
chr8	84239099	84646460	Inpp4b	GeneID:234515	+	3.33552	3.37216	5.19322	4.25037	0.638642	0.989134
chr7	146575009	146765544	Inpp5a	GeneID:212111	+	2.07496	2.24313	1.15266	1.09499	0.729887	0.925027
chr4	124419122	124478755	Inpp5b	GeneID:16330	+	1.62554	1.43878	0.946167	0.915673	0.721295	1.1298
chr2	26251769	26264708	Inpp5e	GeneID:64436	-	3.54219	3.57187	2.64375	2.36719	0.773438	0.99169
chr4	11126305	11181376	Ints8	GeneID:72656	-	1.29857	1.12986	0.927914	0.830775	0.685072	1.14932
chr7	87857667	87948180	Iqgap1	GeneID:29875	-	2.17298	1.92297	1.31821	1.2784	0.865862	1.13001
chr6	29476733	29487319	Irf5	GeneID:27056	+	2.25265	2.47527	1.72262	1.74912	0.985868	0.910062
chr8	123260276	123280594	Irf8	GeneID:15900	+	3.69195	3.63793	6.17242	5.97012	0.92529	1.01485
chr11	57997345	58003700	Irgb10	GeneID:631323	+	2.85714	3.30415	7.62442	6.94701	0.926265	0.864714
chr9	58004076	58006949	Islr	GeneID:26968	-	6.19077	6.17231	1.88308	1.77539	0.640002	1.00299
chr7	134439862	134477412	Itgal	GeneID:16408	+	2.06743	1.93825	1.69766	1.69127	0.812634	1.06664
chr15	102046428	102062317	Itgb7	GeneID:16421	-	1.25956	1.05875	0.683062	0.95355	0.8306	1.18967
chr11	46138652	46203017	Itk	GeneID:16428	-	21.4379	21.9159	27.1798	22.6818	0.984867	0.978193
chr1	87791140	87805267	Itm2c	GeneID:64294	+	2.90251	2.82422	2.34269	2.35155	0.740027	1.02772
chr4	100824579	100937887	Jak1	GeneID:16451	-	1.82706	2.04926	2.55773	2.30721	0.795287	0.891575
chr1	136456772	136529454	Jarid1b	GeneID:75605	+	2.04826	1.80295	1.28201	1.26566	0.662146	1.13606
chr13	44826272	45016350	Jarid2	GeneID:16468	+	6.33862	6.46753	5.16826	5.20048	0.757572	0.980068
chr11	116698746	116704763	Jmjd6	GeneID:107817	-	2.22695	2.16076	1.73995	1.84397	0.905439	1.03064
chr15	79504683	79518249	Josd1	GeneID:74158	-	2.33839	2.06677	1.61305	1.63126	0.895295	1.13142
chr10	80271246	80276240	Jsrp1	GeneID:71912	-	2.44757	2.51151	1.54987	1.71867	0.629158	0.974541
chr5	144663573	144670687	Jtv1	GeneID:231872	-	2.08297	1.9869	1.70742	1.65939	0.810043	1.04835
chr14	55186309	55196253	Jub	GeneID:16475	-	1.19963	1.21246	0.7674	0.631866	0.838825	0.989425
chr8	87500831	87502647	Junb	GeneID:16477	-	15.5617	16.1541	22.5651	21.5993	1.47261	0.963323
chr6	72791108	72849973	Kcmf1	GeneID:74287	-	2.35084	1.99856	1.88626	1.69879	0.693977	1.17627
chr4	151764853	151851588	Kcnab2	GeneID:16498	-	1.02071	1.09436	0.724033	0.765446	0.699934	0.932695
chr14	103375798	103381854	Kctd12	GeneID:239217	-	1.40706	1.57412	2.47529	2	0.809413	0.89387
chr7	53128210	53139096	Kdelr1	GeneID:68137	+	1.19791	1.01216	0.659722	0.817709	0.749998	1.18353
chr5	144165505	144182947	Kdelr2	GeneID:66913	+	2.01282	1.77692	1.34872	1.36154	0.764103	1.13276
chr9	21034511	21043257	Keap1	GeneID:50868	-	2.11002	1.80943	1.56188	1.35953	0.74067	1.16613
chr11	70516302	70542381	Kif1c	GeneID:16562	+	1.08667	1.24762	0.620001	0.728572	0.700952	0.870995
chr18	6202209	6241498	Kif5b	GeneID:16573	-	2.63773	2.38209	2.13055	1.93712	0.632945	1.10732
chr2	10002239	10014328	Kin	GeneID:16588	+	1.15334	1.14192	0.714519	0.933115	0.717783	1.01
chr8	74842932	74845248	Klf2	GeneID:16598	+	1.77272	1.99026	2.43506	1.9513	1.09415	0.890699
chr11	100323926	100334096	Klhl11	GeneID:217194	-	2.40687	2.35262	1.69078	1.14647	0.795657	1.02306
chr4	88364196	88368412	Klhl9	GeneID:242521	-	1.27248	1.10354	0.727522	0.65395	0.70572	1.15308
chr6	38576660	38587239	Klrg2	GeneID:74253	-	2.68021	3.12721	1.75089	2.00883	0.772087	0.857062
chr5	31554089	31555570	Krtcap3	GeneID:69815	+	1.70922	1.51064	1.08865	1.13475	0.847516	1.13146
chr11	78828304	78959856	Ksr1	GeneID:16706	-	2.95237	3.02761	3.88472	3.22526	0.895996	0.975147
chr2	179911078	179960564	Lama5	GeneID:16776	-	5.58474	5.33501	3.94051	3.19866	0.773287	1.04681
chr8	13159135	13175338	Lamp1	GeneID:16783	+	1.31806	1.25067	0.925875	0.902964	0.769539	1.05388
chr4	130467180	130492054	Laptm5	GeneID:16792	+	2.92201	2.54097	1.58835	1.69299	0.89931	1.14996
chr13	9093151	9172355	Larp5	GeneID:217980	+	1.95721	1.72261	1.62966	1.47067	0.724456	1.13619
chr3	95119174	95127492	Lass2	GeneID:76893	+	2.63838	2.4404	1.73536	2.0202	0.917173	1.08113
chr2	68699614	68949347	Lass6	GeneID:241447	+	0.741543	0.738186	0.482586	0.529228	0.62612	1.00455
chr5	135076135	135090893	Lat2	GeneID:56743	-	2.84505	2.72597	2.23242	1.8264	0.713054	1.04368
chr10	7401007	7433314	Lats1	GeneID:16798	+	2.19759	1.86506	1.63133	1.68915	0.567872	1.1783
chr4	129225602	129235616	Lck	GeneID:16818	-	2.43066	2.33759	1.96168	1.42154	0.71168	1.03981
chr5	46090935	46248745	Lcorl	GeneID:209707	-	0.820786	0.801818	0.548675	0.569964	0.52545	1.02366
chr14	80037500	80061977	Lect1	GeneID:16840	-	0.817	0.834001	0.520001	0.623001	0.574998	0.979615
chr3	130813389	130926252	Lef1	GeneID:16842	+	2.4269	2.14434	1.77538	1.79585	0.732856	1.13177
chr14	47993593	48005835	Lgals3	GeneID:16854	+	2.68123	2.29774	1.17314	1.1877	0.655339	1.1669
chr11	118254066	118263245	Lgals3bp	GeneID:19039	-	2.36973	2.69541	3.01724	2.84483	0.911879	0.879173
chr7	29649405	29651303	Lgals7	GeneID:16858	+	2.11186	1.84067	1.35932	1.32204	0.962712	1.14733
chr11	82594637	82617776	Lig3	GeneID:16882	+	2.0073	1.85178	1.60751	1.58142	0.66284	1.08399
chr7	3664134	3671984	Lilrb3	GeneID:18733	-	3.44075	3.18919	2.83576	2.39085	0.488566	1.07888
chr10	51210781	51216419	Lilrb4	GeneID:14728	+	4.84223	5.80825	6.57282	7.03641	0.575242	0.833682
chr9	123387824	123430635	Limd1	GeneID:29806	+	2.25111	1.99809	1.35092	1.47107	0.790845	1.12663
chr7	52623261	52625934	Lin7b	GeneID:22342	-	3.30408	3	2.46709	2.74608	0.8558	1.10136
chr13	55445194	55464144	Lman2	GeneID:66890	-	2.55194	2.25121	2.12077	1.76932	0.675119	1.13358
chr16	33062607	33125745	Lmln	GeneID:239833	+	1.59919	1.40625	1.11232	1.12183	0.613679	1.1372
chrX	7235659	7245312	Lmo6	GeneID:54630	+	1.51769	1.44693	1.06518	1.01862	0.480446	1.04891
chr6	24547771	24555414	Lmod2	GeneID:93677	+	2.1751	2.51477	1.37764	1.18143	0.573838	0.864931
chr6	72560951	72566742	LOC100038890	GeneID:100038890	-	4.22115	4.80048	5.46394	4.52645	0.901442	0.879319
chr11	88547261	88579661	LOC100038945	GeneID:100038945	-	1.38782	1.21635	0.873398	0.840547	0.645033	1.14097
chr15	5070347	5083790	LOC100039281	GeneID:100039281	-	3.08855	2.62595	2.23206	2.13741	0.795421	1.17616
chr4	124478755	124479803	LOC100039433	GeneID:100039433	+	2.56343	2.23507	2.04477	1.77239	0.779848	1.14691
chr18	5589849	5591709	LOC100039442	GeneID:100039442	-	1.98294	2.3413	4.94539	4.00683	0.836179	0.846939
chr18	6241312	6242166	LOC100039469	GeneID:100039469	-	1.84351	1.62214	2.39313	1.90076	0.782443	1.13647
chr8	4248214	4251421	LOC100039590	GeneID:100039590	+	3.10119	3.02083	2.04464	1.79762	0.726192	1.0266
chr16	78576218	78577145	LOC100039605	GeneID:100039605	-	2.5	2.61742	3.125	2.59091	0.852272	0.955138
chr4	106111382	106113932	LOC100039616	GeneID:100039616	+	3.4508	3.03492	2.34921	1.98413	0.75238	1.13703
chr5	121654546	121655273	LOC100039686	GeneID:100039686	+	4.02713	3.531	3.25194	3.00387	0.771316	1.14051
chr13	13874709	13895949	LOC100039831	GeneID:100039831	+	1.34149	1.38487	0.83315	0.775304	0.592882	0.968675
chr7	54263658	54264354	LOC100040174	GeneID:100040174	+	1.67315	1.50973	2.58366	1.78988	0.980547	1.10825
chr15	59976589	59995977	LOC100040266	GeneID:100040266	-	1.14507	1.1962	2.18431	1.38764	0.600475	0.957259
chr5	34824244	34825171	LOC100040480	GeneID:100040480	-	3.29167	3.24242	2.375	1.61742	0.602273	1.01519
chrX	50265067	50266588	LOC100040569	GeneID:100040569	+	1.33215	1.34276	1.98233	1.60777	0.777386	0.992104
chr13	113219642	113226818	LOC100040725	GeneID:100040725	-	0.921739	0.804349	1.65869	1.17391	0.999998	1.14594
chr2	9780319	9784351	LOC100040768	GeneID:100040768	+	25.4737	24.1108	19.6648	18.4488	0.678669	1.05653
chr5	100360850	100380111	LOC100040774	GeneID:100040774	+	1.2963	1.22222	0.813622	0.752686	0.55436	1.06061
chr4	48054129	48056088	LOC100040788	GeneID:100040788	-	2.7037	2.35353	3.3367	2.17171	0.973064	1.14878
chr9	74909101	74918856	LOC100040812	GeneID:100040812	-	1.98704	1.90741	1.26852	1.42963	0.731483	1.04175
chr2	29700523	29701765	LOC100041002	GeneID:100041002	-	1.58394	1.41606	0.886861	1.09124	0.456204	1.11856
chr14	35158241	35158872	LOC100041231	GeneID:100041231	+	6.06274	5.29412	2.70196	1.87451	0.513727	1.14519
chr11	106360284	106362528	LOC100041277	GeneID:100041277	+	4.56721	4.13114	5.82295	4.47213	0.931146	1.10556
chr6	48688345	48690620	LOC100041450	GeneID:100041450	-	3.12419	2.81046	5.4902	3.83333	1.02941	1.11163
chr12	74944096	74970603	LOC100041489	GeneID:100041489	-	1.04793	0.916353	1.63252	1.46617	0.794171	1.14359
chr15	74818664	74819760	LOC100041528	GeneID:100041528	+	6.37778	7.58148	9.3037	9.32966	0.874076	0.841231
chr19	21345615	21347461	LOC100041613	GeneID:100041613	-	2.16723	1.95904	1.76792	1.91468	0.621159	1.10627
chr5	100857755	100858536	LOC100041797	GeneID:100041797	-	4.20384	3.8923	3.21154	3.24231	0.711541	1.08004
chr12	79962812	79964790	LOC100041878	GeneID:100041878	+	2.12121	1.78788	3.04377	2.18856	0.824915	1.18644
chr12	3235100	3236468	LOC100041946	GeneID:100041946	+	3.43525	3.74101	4.96403	4.07554	1.39928	0.918269
chr1	108609462	108610582	LOC100042085	GeneID:100042085	+	1.78889	1.93704	2.47407	2.17778	0.918519	0.923518
chr11	23204165	23206302	LOC100042202	GeneID:100042202	-	2.10265	2.51655	1.46358	1.94702	0.81788	0.835526
chr18	46799316	46801257	LOC100042226	GeneID:100042226	+	1.08446	1.30406	0.570946	0.510133	0.506757	0.831606
chr11	120442022	120444151	LOC100042371	GeneID:100042371	+	2.8543	2.71523	2.15232	2.31457	0.877483	1.05122
chr8	26706885	26708461	LOC100042416	GeneID:100042416	+	2.87719	2.54737	4.55439	2.61403	0.894734	1.12948
chr1	136540871	136543947	LOC100042418	GeneID:100042418	-	2.13293	2.33837	1.35347	1.02115	0.589125	0.912146
chr11	75275312	75279020	LOC100042498	GeneID:100042498	+	6.21938	5.37037	3.52422	4.32764	1.03419	1.15809
chr11	80235373	80239063	LOC100042726	GeneID:100042726	-	0.757833	0.752138	0.521368	0.487178	0.541311	1.00757
chr17	29230361	29231484	LOC100042815	GeneID:100042815	+	5.80371	6.85185	4.51111	4.78518	0.748147	0.847028
chr10	126609359	126611703	LOC100043035	GeneID:100043035	-	3.95469	4.73139	2.84466	3.43366	0.948218	0.83584
chr10	126726751	126727983	LOC100043045	GeneID:100043045	-	3.22993	3.28832	2.61314	2.41606	1.05109	0.982243
chr10	127529903	127534876	LOC100043085	GeneID:100043085	-	2.83376	2.82608	1.99489	2.62659	0.964194	1.00271
chr6	87938324	87946457	LOC100043131	GeneID:100043131	+	4.06939	4.53877	3.3	2.8796	0.691836	0.896583
chr12	15822573	15823683	LOC100043268	GeneID:100043268	-	1.86296	2.09259	4.31482	3.77037	1.1	0.890267
chr2	118571503	118572309	LOC100043272	GeneID:100043272	+	1.47893	1.341	0.827589	1.12643	0.64751	1.10286
chr6	82675017	82677378	LOC100043412	GeneID:100043412	-	8.73139	8.12945	7.24919	7.72168	0.673138	1.07404
chr17	34264892	34266355	LOC100043522	GeneID:100043522	-	3.05694	2.54804	2.02847	2.09965	1.14235	1.19972
chr7	134655497	134705656	LOC100043597	GeneID:100043597	+	2.31947	1.98836	1.73821	1.53688	0.657795	1.16653
chr2	119303591	119304425	LOC100043612	GeneID:100043612	-	2.87357	3.12261	2.37548	2.8659	0.785443	0.920246
chr19	4397714	4399821	LOC100043628	GeneID:100043628	-	0.88372	1	0.564784	0.893686	0.687708	0.883719
chr7	135831976	135832340	LOC100043651	GeneID:100043651	+	3.60324	3.87449	2.34008	2.2915	0.805666	0.929991
chr2	167756549	167757793	LOC100043728	GeneID:100043728	+	2.13139	2.04014	3.49635	2.67883	0.788321	1.04472
chr2	128249389	128250301	LOC100043729	GeneID:100043729	+	6.5947	6.82955	13.5265	13.2424	0.833335	0.965613
chr2	128791242	128793486	LOC100043736	GeneID:100043736	-	1.2164	1.42951	2.26229	1.98689	0.819673	0.850919
chr2	132402201	132403728	LOC100043781	GeneID:100043781	+	0.968197	1.00353	0.618374	1.00353	0.731448	0.964789
chr7	31741811	31742873	LOC100043823	GeneID:100043823	+	2.58736	2.15985	1.87732	2.06692	0.828995	1.19793
chr2	90870893	90871279	LOC279067	GeneID:279067	-	2.66802	2.66397	1.97976	1.32794	0.684209	1.00152
chr4	116269335	116272871	LOC622665	GeneID:622665	+	1.87283	1.66185	1.16474	1.38439	0.736996	1.12696
chr7	51516849	51517261	LOC628854	GeneID:628854	+	2.19758	1.92742	1.70565	1.37097	0.713707	1.14017
chr16	55961428	55965167	LOC629242	GeneID:629242	+	1.57671	1.4233	1.02557	1.20739	0.488635	1.10779
chr16	8829424	8830328	LOC665231	GeneID:665231	+	2.79924	2.85227	2.17803	2.70833	0.530303	0.981408
chr18	35929972	35931242	LOC666505	GeneID:666505	+	1.36363	1.26545	0.959998	1.17454	0.796364	1.07758
chr1	135547886	135557970	LOC667118	GeneID:667118	-	1.93285	1.72777	1.28312	1.23412	0.85118	1.1187
chr3	68847353	68848980	LOC667272	GeneID:667272	-	1.97552	2.01748	1.45804	1.44755	0.779722	0.979203
chr7	51491716	51506156	LOC668661	GeneID:668661	+	2.44978	2.0393	1.90539	2.3508	0.786028	1.20129
chr11	82840918	82841569	LOC668706	GeneID:668706	-	1.625	1.36719	1.14453	1.01562	0.390625	1.18857
chr9	123840118	123840546	LOC671399	GeneID:671399	+	6.34937	6.58636	7.7791	5.83936	1.01205	0.964018
chr3	51990945	52020931	LOC671890	GeneID:671890	+	0.588736	0.695394	0.90017	0.964165	0.840445	0.846623
chr18	57513862	57515044	LOC672445	GeneID:672445	-	0.988969	1.17647	0.544116	0.738971	0.863969	0.840624
chr2	84340905	84351022	LOC672763	GeneID:672763	-	0.565218	0.494566	1.05254	0.588769	0.492752	1.14286
chr8	35872588	35873463	LOC675578	GeneID:675578	-	11.076	10.2661	14.1825	15.1559	0.965782	1.07889
chr15	101904585	101906400	LOC676882	GeneID:676882	+	2.92466	2.54452	1.71576	2.14726	0.941781	1.14939
chr17	56753720	56766326	Lonp1	GeneID:74142	-	6.10175	5.15103	4.74881	5.06836	1.08108	1.18457
chr1	193542376	193602509	Lpgat1	GeneID:226856	+	1.2539	1.08747	0.791964	0.87423	0.647753	1.15305
chr16	32914186	33016115	Lrch3	GeneID:70144	+	1.5706	1.36919	1.10231	1.02748	0.635779	1.1471
chr10	116482397	116483824	Lrrc10	GeneID:237560	+	3.46071	3.13571	2.84286	2.6	0.464287	1.10364
chr15	76541170	76545521	Lrrc14	GeneID:223664	+	1.97035	1.84636	1.40162	1.54717	0.857144	1.06716
chr15	76545706	76552603	Lrrc24	GeneID:378937	-	2.52107	2.44346	1.92018	1.87362	0.995563	1.03176
chr4	115748070	115769648	Lrrc41	GeneID:230654	+	1.45604	1.41758	0.994506	1.07473	0.818683	1.02713
chr4	153385912	153395621	Lrrc47	GeneID:72946	+	2.60483	2.25417	1.97403	2.09091	0.834881	1.15556
chr11	94491138	94506530	Lrrc59	GeneID:98238	+	3.56983	2.96927	2.65363	2.25978	0.698324	1.20226
chr9	111020639	111127829	Lrrfip2	GeneID:71268	+	1.02343	1.01897	0.722176	0.670851	0.688983	1.00438
chr16	30560580	30587669	Lsg1	GeneID:224092	-	1.93992	1.66913	1.58503	1.33826	0.591499	1.16224
chr7	35129738	35174559	Lsm14a	GeneID:67070	-	2.2011	1.83252	1.72372	1.17176	0.61675	1.20113
chr17	35340108	35342128	Lta	GeneID:16992	-	3.16723	3.27091	2.47157	3.69231	1.15719	0.968302
chr17	35331467	35333247	Ltb	GeneID:16994	+	3.4055	2.86254	1.82474	3.37114	1.31959	1.18968
chr6	38501519	38559444	Luc7l2	GeneID:192196	+	3.30987	2.78592	2.28348	1.9609	0.616814	1.18807
chr15	74825307	74828318	Ly6a	GeneID:110454	-	7.96353	8.92401	12.4073	11.2644	0.735563	0.892371
chr13	13682676	13869707	Lyst	GeneID:17101	+	1.61744	1.6852	0.89556	0.823849	0.597203	0.959791
chr4	148859442	148870777	Lzic	GeneID:69151	+	1.06949	1.24237	0.652542	0.906777	0.738985	0.860845
chr15	79178108	79189506	Maff	GeneID:17133	+	3.78717	3.9206	4.84797	4.04223	0.777025	0.965965
chr5	140267490	140278606	Mafk	GeneID:17135	+	4.05832	3.67924	5.25043	4.6741	0.977703	1.10303
chr16	4616466	4624946	Magmas	GeneID:66449	-	1.932	1.778	1.524	1.168	0.87	1.08661
chr8	87607168	87622638	Man2b1	GeneID:17159	+	1.91238	2.12934	1.57858	1.52712	0.639779	0.898107
chr2	155102200	155103806	Map1lc3a	GeneID:66734	+	1.32168	1.5035	0.863636	1.13637	0.989512	0.879069
chr10	80568708	80587081	Map2k2	GeneID:26396	+	2.15432	2.00247	1.54815	1.60988	0.60864	1.07583
chr15	102328080	102347243	Map3k12	GeneID:26404	-	7.30096	7.01799	4.55276	3.52878	0.79736	1.04032
chr10	7625936	7644660	Map3k7ip2	GeneID:68652	-	3.43849	2.96346	2.39342	1.65652	0.658951	1.16029
chr16	16983475	17047546	Mapk1	GeneID:26413	+	2.41779	2.04066	1.82931	1.27033	0.736372	1.1848
chr17	25034499	25073913	Mapk8ip3	GeneID:30957	-	2.54669	2.36265	1.78596	1.50307	0.799591	1.0779
chr2	153567023	153599053	Mapre1	GeneID:13589	+	2.10437	1.77427	1.61731	1.45145	0.85356	1.18605
chr10	126733282	126748695	Mars	GeneID:216443	-	1.96235	2.11437	1.44491	1.49372	0.972104	0.928102
chr10	127947304	127962915	Mbc2	GeneID:23943	-	1.82157	1.59751	1.1065	1.2213	0.799446	1.14026
chr18	70727842	70785784	Mbd2	GeneID:17191	+	2.087	1.83773	1.7263	1.38026	0.776637	1.13564
chr10	126719012	126725827	Mbd6	GeneID:110962	-	2.40402	2.5692	1.9442	1.83036	0.674109	0.935708
chr13	30228359	30338563	Mboat1	GeneID:218121	+	2.6654	2.32971	1.71269	1.58277	0.659144	1.14409
chr6	124613146	124654197	Mboat5	GeneID:14792	+	2.44269	2.19434	1.77339	1.42226	0.717392	1.11318
chr18	82644515	82755029	Mbp	GeneID:17196	+	2.31282	2.17322	3.25698	2.85443	0.796421	1.06424
chr8	122032055	122082627	Mbtps1	GeneID:56453	-	1.45925	1.23183	1.03304	1.15088	0.752205	1.18463
chr18	44584715	44589557	Mcc	GeneID:328949	-	0.968995	1.07235	0.529716	0.61757	0.697675	0.903617
chr3	95462643	95467102	Mcl1	GeneID:17210	+	18.0507	20.0773	23.096	22.3386	1.22667	0.899061
chr8	77633427	77652338	Mcm5	GeneID:17218	+	1.53874	1.477	0.805084	0.950365	0.914042	1.0418
chr1	130228168	130256233	Mcm6	GeneID:17219	-	1.60612	1.43885	1.11151	1.08633	0.725718	1.11625
chr5	138605817	138613090	Mcm7	GeneID:17220	-	1.64147	1.5702	1.09719	1.12311	0.844494	1.04539
chr10	117125961	117147772	Mdm2	GeneID:17246	-	3.5867	3.35878	2.52999	2.05016	0.772085	1.06786
chr1	134886422	134921925	Mdm4	GeneID:17248	-	2.19034	2.19926	1.51375	1.35019	0.672121	0.995943
chrX	71272160	71330975	Mecp2	GeneID:17257	-	1.10806	0.973953	0.782923	0.853353	0.60299	1.13769
chrX	98469430	98494273	Med12	GeneID:59024	+	1.09091	0.914031	0.660077	0.75593	0.627469	1.19351
chr2	84518582	84528371	Med19	GeneID:381379	+	2.1183	1.83364	1.51016	1.39742	0.800368	1.15524
chr7	52134756	52147736	Med25	GeneID:75613	-	1.09204	1.25741	0.628704	0.725428	0.605303	0.868483
chr5	45911491	45920523	Med28	GeneID:66999	+	1.87259	1.87259	2.35907	1.72394	0.706565	0.999999
chr10	93321234	93353947	Metap2	GeneID:56307	-	2.38077	2.2655	1.97297	1.76153	0.675676	1.05088
chr10	126478988	126482517	Mettl1	GeneID:17299	+	2.97977	3	2.43063	2.87283	1.01734	0.993257
chr3	40622094	40650776	Mfsd8	GeneID:72175	-	1.07597	1.0583	0.693463	0.764136	0.563606	1.0167
chr19	45824749	45857781	Mgea5	GeneID:76055	-	3.15221	3.06782	1.86514	1.69243	0.778391	1.02751
chr16	4886252	4938296	Mgrn1	GeneID:17237	+	1.0913	1.21052	0.745435	0.73577	0.798067	0.90151
chr7	27964763	27966171	Mia1	GeneID:12587	-	2.07168	1.72043	1.69534	1.50538	0.75269	1.20417
chr4	155028579	155043336	Mib2	GeneID:76580	-	1.68149	1.57819	1.20086	1.49642	0.746056	1.06545
chr10	41196184	41206836	Mical1	GeneID:171580	+	1.80458	1.60211	0.950706	1.52465	0.933097	1.12637
chrX	166123179	166428730	Mid1	GeneID:17318	+	1.10671	1.09464	1.99458	1.81582	0.997344	1.01102
chr13	112476559	112507844	Mier3	GeneID:218613	+	1.07914	1.14427	0.750206	0.593569	0.552351	0.94308
chr5	138606964	138607045	Mirn106b	GeneID:723925	-	1.7353	1.60504	0.878153	1.13865	0.705884	1.08115
chr8	96848210	96848280	Mirn138-2	GeneID:723956	+	1.5042	1.2605	0.819328	0.974788	0.672267	1.19333
chr7	52377126	52377190	Mirn150	GeneID:387168	+	9.11814	7.74683	5.65401	6.47679	1.33333	1.17702
chr9	21300938	21301007	Mirn199a-1	GeneID:387194	-	1.81092	1.88655	1.2605	1.11344	0.609243	0.959913
chr17	34161927	34162036	Mirn219-1	GeneID:723823	-	2.44351	2.76151	1.98745	1.87029	0.920504	0.884847
chr2	29701150	29701246	Mirn219-2	GeneID:723904	-	1.54201	1.37815	0.89916	1.04202	0.483195	1.1189
chr5	138606548	138606631	Mirn25	GeneID:723926	-	1.72689	1.55462	0.966386	1.16807	0.743699	1.11081
chr1	74440883	74440967	Mirn26b	GeneID:387219	+	2.62185	2.31933	1.84454	2.71009	1.13445	1.13044
chr6	31012659	31012746	Mirn29a	GeneID:387222	-	14.2143	14.8067	9.46219	8.56303	0.756301	0.959991
chr6	31013022	31013092	Mirn29b-1	GeneID:387223	-	14.5924	15.1848	9.5126	9.13026	0.773109	0.960987
chr8	107832263	107832359	Mirn328	GeneID:723841	-	2.84454	3.21428	2.13025	2.33193	0.819329	0.884969
chr4	149442562	149442663	Mirn34a	GeneID:723848	+	1.78661	2.03766	0.707114	1.28452	0.690376	0.876798
chr11	76891565	76891673	Mirn423	GeneID:751519	-	1.05021	0.983263	1.64017	1.97908	0.794979	1.06809
chr5	24097931	24098028	Mirn671	GeneID:735264	+	2.45798	2.34454	1.4958	1.31092	0.579831	1.04839
chr4	124408937	124409045	Mirn697	GeneID:735277	+	1.71548	1.6318	0.924688	1.02511	0.585772	1.05128
chr7	52105068	52105140	Mirn707	GeneID:735269	+	2.86974	2.91176	2.37815	2.40336	1.47059	0.985569
chr8	86609997	86610084	Mirn709	GeneID:735271	+	2.27731	2.23109	1.53782	1.0042	0.768907	1.02071
chr5	138606750	138606837	Mirn93	GeneID:723885	-	1.72269	1.59664	0.949581	1.14706	0.718487	1.07895
chr17	17967315	17967407	Mirnlet7e	GeneID:387248	+	0.978994	0.85294	0.483194	0.575629	0.5	1.14779
chr9	106081170	106081257	Mirnlet7g	GeneID:387249	+	2.13025	1.94118	1.69328	1.96638	0.886556	1.0974
chr1	37935735	37947256	Mitd1	GeneID:69028	-	1.02521	0.966387	1.56135	1.36807	0.873951	1.06087
chr6	115551956	115568688	Mkrn2	GeneID:67027	+	2.5	2.24143	1.93668	1.55409	0.7124	1.11536
chr15	98664116	98701631	Mll2	GeneID:381022	-	1.84801	1.56676	1.14062	1.24645	0.727981	1.17951
chr17	57032034	57074811	Mllt1	GeneID:64144	-	1.17367	1.15458	0.816157	0.938297	0.784987	1.01653
chrX	98449867	98455033	Mllt7	GeneID:54601	+	5.57683	4.99748	4.3199	3.37784	0.554155	1.11593
chr7	120657376	120713972	Mlstd2	GeneID:67420	+	2.58632	2.30339	1.78194	1.62425	0.684132	1.12283
chr4	116375040	116380926	Mmachc	GeneID:67096	-	2.08592	1.74224	1.52744	1.34845	0.873508	1.19726
chrX	133267481	133276148	Morf4l2	GeneID:56397	-	3.10277	2.82608	2.23716	1.81818	0.450593	1.0979
chr11	69470206	69476144	Mpdu1	GeneID:24070	-	2.99525	3.04988	1.8076	2.25653	0.852733	0.982087
chr14	58445076	58447582	Mrp63	GeneID:67840	+	3.22612	3.20064	2.37261	2.4586	0.617836	1.00796
chr3	87723466	87727586	Mrpl24	GeneID:67707	+	2.04671	2.04945	1.49176	1.44505	0.755496	0.998662
chr1	37947398	37955178	Mrpl30	GeneID:107734	+	1.29854	1.24217	1.97704	1.58664	0.797496	1.04538
chr16	84717823	84735468	Mrpl39	GeneID:27393	-	10.6226	9.75983	7.35705	8.00888	0.775095	1.0884
chr11	59016019	59019504	Mrpl55	GeneID:67212	+	5.72383	4.9186	4.17152	3.28779	1.12791	1.16371
chr9	98489156	98502078	Mrps22	GeneID:64655	-	2.05634	2.00626	1.58373	1.25195	0.738655	1.02496
chr11	5603986	5607702	Mrps24	GeneID:64660	-	2.22222	1.97436	1.83761	1.40456	0.698004	1.12554
chr6	92119506	92134017	Mrps25	GeneID:64658	-	2.31205	2.50363	1.51814	1.39767	0.725692	0.923478
chr17	25032065	25033219	Mrps34	GeneID:79044	+	4.90406	4.5904	3	2.60147	0.859776	1.06833
chr19	11611339	11632956	Ms4a4d	GeneID:66607	+	0.510427	0.496158	0.847421	0.63776	0.582877	1.02876
chr19	11543962	11556682	Ms4a6c	GeneID:73656	+	1.02211	0.916272	1.74092	1.31912	1.00158	1.11551
chrX	93291384	93363892	Msn	GeneID:17698	+	2.42463	2.18272	1.7345	1.47661	0.605757	1.11083
chr9	107982782	107987329	Mst1	GeneID:15235	+	2.01591	2.06366	1.67639	1.77719	0.938992	0.976862
chr12	114336489	114375417	Mta1	GeneID:116870	+	1.93871	1.79545	1.3781	1.30303	0.665289	1.07979
chr19	9016410	9026790	Mta2	GeneID:23942	+	3.55357	3.04465	2.45178	2.19286	0.91964	1.16715
chr7	52622603	52623318	Mtag2	GeneID:50994	+	3.8876	3.47287	2.93799	3.18992	0.852712	1.11942
chr9	109833962	109986451	Mtap4	GeneID:17758	+	1.16057	1.05679	0.683262	0.687862	0.635472	1.0982
chr10	84582181	84590746	Mterfd3	GeneID:74238	-	2.23658	1.99801	1.28032	0.974156	0.864812	1.11941
chr11	29426457	29445255	Mtif2	GeneID:76784	+	2.96233	2.70352	2.27704	2.3147	0.812881	1.09573
chr3	95965960	95975637	Mtmr11	GeneID:194126	+	2.57992	2.16915	1.62639	1.44052	0.734201	1.18937
chr9	78296027	78321959	Mto1	GeneID:68291	+	8.93884	9.58414	7.20462	6.61757	0.743788	0.93267
chr6	35458906	35489787	Mtpn	GeneID:14489	-	1.81083	1.53	1.2225	1.00834	0.720832	1.18355
chr15	58774802	58913544	Mtss1	GeneID:211401	-	1.71516	1.79939	1.00634	1.12754	0.789324	0.953192
chr16	33794123	33820013	Muc13	GeneID:17063	+	1.29981	1.36111	0.771074	0.756706	0.71935	0.95496
chr7	134130380	134158108	Mvp	GeneID:78388	-	2.23503	2.10254	1.74954	1.71506	0.836663	1.06301
chr6	86600520	86619048	Mxd1	GeneID:17119	-	1.24202	1.44103	2.29361	2.02334	0.783785	0.861894
chr13	55426529	55431091	Mxd3	GeneID:17121	-	5.88095	5.4074	3.60318	3.20106	0.89947	1.08757
chr15	61816896	61821916	Myc	GeneID:17869	+	9.10716	9.24745	16.7602	17.5128	1.14541	0.984828
chr7	52778290	52781583	Myd116	GeneID:17872	-	3.12131	3.49113	5.2071	3.55622	1.11538	0.894069
chr10	127927917	127930881	Myl6	GeneID:17904	-	4.96951	5.71342	3.90549	3.22256	0.762197	0.869797
chr10	127931213	127935741	Myl6b	GeneID:216459	-	4.02122	4.27586	2.88063	2.48276	0.848806	0.940447
chr15	25552305	25743426	Myo10	GeneID:17909	+	6.5385	6.73647	3.75225	3.90416	0.699902	0.970612
chr11	75465011	75488145	Myo1c	GeneID:17913	+	2.54802	2.26096	1.49583	1.55219	0.715032	1.12696
chr11	6406555	6420961	Myo1g	GeneID:246177	-	3.8688	3.49271	3.09038	3.33965	0.946063	1.10768
chr9	74919013	75071495	Myo5a	GeneID:17918	+	1.0532	0.964202	0.729001	0.612	0.640999	1.0923
chr9	59598992	59776673	Myo9a	GeneID:270163	+	0.727712	0.612472	0.505357	0.499827	0.520041	1.18816
chr8	73796613	73884611	Myo9b	GeneID:17925	+	2.80301	2.48777	1.89849	1.87672	0.707538	1.12672
chr11	95135573	95171515	Myst2	GeneID:217127	-	2.01987	2.13833	1.42384	1.53201	0.822661	0.944597
chr14	58168435	58190406	N6amt2	GeneID:68043	-	0.781997	0.805856	0.514098	0.580261	0.585684	0.970393
chr19	6105798	6115555	Naaladl1	GeneID:381204	+	1.18333	1.07222	0.75926	0.73148	0.675925	1.10363
chr4	154936513	154965106	Nadk	GeneID:192185	+	2.98583	2.82374	2.1426	1.65279	0.774137	1.0574
chr6	83745051	83752550	Nagk	GeneID:56174	+	1.64894	1.57872	0.840424	1.10851	0.861703	1.04447
chr7	4874217	4876604	Nat14	GeneID:269854	+	1.93871	1.96452	1.6129	1.31613	0.835484	0.986863
chr6	125118025	125141604	Ncapd2	GeneID:68298	-	1.46193	1.28395	1.01646	1.32716	0.842595	1.13862
chr14	32973078	32992549	Ncoa4	GeneID:27057	+	2.96446	2.77133	2.19905	1.91825	0.722749	1.06969
chr2	155216407	155263862	Ncoa6	GeneID:56406	-	1.20082	1.08847	0.777068	0.734576	0.629219	1.10321
chr5	125497525	125659584	Ncor2	GeneID:20602	-	1.49962	1.47717	1.05547	1.07962	0.715095	1.0152
chr14	21542952	21553784	Ndst2	GeneID:17423	-	2.50697	2.14286	1.74739	1.57666	0.815332	1.16992
chr10	93661754	93683693	Ndufa12	GeneID:66414	+	1.05103	0.988058	0.743756	0.841475	0.761129	1.06373
chr8	72418079	72426457	Ndufa13	GeneID:67184	-	3.21529	3.38028	2.10262	2.24346	1.03622	0.95119
chr2	119481187	119488534	Ndufaf1	GeneID:69702	-	0.827955	0.739786	0.548389	0.784944	0.623656	1.11918
chr2	38406073	38443561	Nek6	GeneID:59126	+	3.82516	3.656	2.66525	2.23738	0.668087	1.04627
chr3	151899946	151942248	Nexn	GeneID:68810	-	3.14129	2.64226	2.46628	1.92486	0.643544	1.18887
chr15	103078648	103085847	Nfe2	GeneID:18022	-	7.65866	7.22174	6.3087	6.61956	0.717394	1.0605
chr11	96678745	96689269	Nfe2l1	GeneID:18023	-	2.49291	2.49113	1.56383	2.14184	0.668441	1.00071
chr19	46380108	46386580	Nfkb2	GeneID:18034	+	9.80365	8.18721	6.80365	6.63014	0.997718	1.19743
chr12	56590831	56593570	Nfkbia	GeneID:18035	-	14.947	14.8037	10.5514	12.5328	1.06231	1.00968
chr2	155949385	155969921	Nfs1	GeneID:18041	-	2.79361	2.42189	2.10376	1.7252	0.68985	1.15348
chr10	82211445	82226886	Nfyb	GeneID:18045	-	3.25905	2.80223	2.43315	2.1741	0.823117	1.16302
chr14	55634362	55642975	Ngdn	GeneID:68966	+	1.5505	1.82178	2.26534	1.75248	0.742575	0.851088
chr9	110322353	110325514	Ngp	GeneID:18054	+	0.712574	0.853294	1.12874	0.727544	0.574849	0.835086
chr15	81871775	81878028	Nhp2l1	GeneID:20826	-	4.6659	4.48956	5.63573	5.29003	0.649653	1.03928
chr13	49282916	49291620	Ninj1	GeneID:18081	+	1.4497	1.45562	1.01972	1.3432	0.739646	0.995933
chr1	173272375	173275757	Nit1	GeneID:27045	-	2.5132	2.2434	1.95601	2.25514	0.747802	1.12026
chr14	19103656	19116517	Nkiras1	GeneID:69721	+	2.29513	2.02198	1.82574	1.50549	0.673471	1.13509
chr7	20104080	20110399	Nkpd1	GeneID:69547	+	2.5358	2.50346	2.02541	2.06236	1.03926	1.01292
chr9	121628299	121665959	Nktr	GeneID:18087	+	3.10907	3.18343	2.33853	2.17563	0.665721	0.976641
chr7	146765198	146768692	Nkx6-2	GeneID:14912	-	3.17391	3.52753	1.05797	1.32753	0.710147	0.899754
chrX	98494549	98516687	Nlgn3	GeneID:245537	+	0.830636	0.879182	0.566342	0.485436	0.496225	0.944782
chr13	104813302	104899655	Nln	GeneID:75805	-	0.761757	0.637356	0.509544	0.60191	0.57328	1.19518
chr7	88047122	88049921	Nmb	GeneID:68039	-	2.48916	2.6161	1.95666	1.65635	0.696594	0.951479
chr11	93811129	93817321	Nme2	GeneID:18103	-	4.5944	4.30303	3.58275	3.47552	0.687646	1.06771
chr17	25033451	25034448	Nme3	GeneID:79059	+	5.19101	4.38202	3.11236	2.71535	0.868914	1.18461
chr11	102889876	102927419	Nmt1	GeneID:18107	+	1.8467	1.57417	1.30944	1.20653	0.71327	1.17313
chr5	111077438	111082401	Noc4l	GeneID:100608	-	5.74359	6.58206	7.78205	7.31026	0.899999	0.872613
chr10	60881048	60887384	Nodal	GeneID:18119	+	0.995381	1.0485	0.639722	0.73903	0.418013	0.949339
chr11	97067168	97141890	Npepps	GeneID:19155	-	3.19806	2.74047	2.1284	1.71868	0.727625	1.16697
chr15	102354270	102355052	Npff	GeneID:54615	-	2.94616	3.40769	2.23077	1.79231	0.557691	0.864561
chr9	103904934	103945877	Nphp3	GeneID:74025	+	0.673266	0.681849	0.462046	0.646866	0.590759	0.987411
chr11	120241685	120298982	Nploc4	GeneID:217365	-	2.28579	1.98667	1.46101	1.3697	0.676208	1.15056
chr19	45822224	45824053	Npm3	GeneID:18150	-	3.74744	4.09215	2.92491	2.4744	0.720137	0.915762
chr6	92088988	92117953	Nr2c2	GeneID:22026	+	1.52936	1.43383	0.893954	0.91937	0.681858	1.06663
chr9	110523639	110526897	Nradd	GeneID:67169	-	2.18991	1.93769	1.73294	1.73294	0.712166	1.13017
chr3	102862208	102871837	Nras	GeneID:18176	+	5.46456	4.81343	4.29851	4.15485	0.636194	1.13527
chr5	31543291	31553936	Nrbp1	GeneID:192292	+	1.64084	1.39085	1.11796	1.01937	0.827464	1.17974
chr4	108673410	108734376	Nrd1	GeneID:230598	+	1.55255	1.31901	0.957028	1.01168	0.651096	1.17705
chr9	55069108	55131310	Nrg4	GeneID:83961	-	1.08995	1.08765	0.714087	0.874255	0.57733	1.00211
chr8	130883140	131027247	Nrp1	GeneID:18186	+	2.05761	1.75438	1.34839	1.38637	0.698459	1.17284
chr11	103683096	103815370	Nsf	GeneID:18195	-	1.86816	1.93706	1.07988	0.964751	0.652782	0.964433
chr2	151320044	151337041	Nsfl1c	GeneID:386649	+	2.06128	1.89961	1.47979	1.53194	0.791395	1.08511
chr4	6323373	6381408	Nsmaf	GeneID:18201	-	2.1064	2.16301	1.61005	1.65935	0.680818	0.973828
chr7	132611162	132635049	Nsmce1	GeneID:67711	-	3.92566	3.88391	5.41956	4.89816	1.08656	1.01075
chr16	4939111	4941025	Nudt16l1	GeneID:66911	+	2.13559	2.17288	1.4	1.24068	0.905087	0.982838
chr19	7067509	7070527	Nudt22	GeneID:68323	-	2.30303	2.69091	1.7	2.04545	0.842423	0.855857
chr15	84753858	84773393	Nup50	GeneID:18141	+	1.95745	1.7435	1.38534	1.20567	0.892437	1.12271
chr11	70756573	70783475	Nup88	GeneID:19069	-	2.21189	2.2119	1.64126	1.4842	0.673791	0.999999
chr7	109282717	109358634	Nup98	GeneID:269966	-	3.29908	2.75421	2.58819	2.1089	0.65644	1.19783
chr1	51526332	51535243	Obfc2a	GeneID:109019	-	7.94747	9.4786	11.1206	10.8346	1.03113	0.838465
chr10	127838451	127846852	Obfc2b	GeneID:69917	-	1.2249	1.06024	0.863453	0.943775	0.953817	1.1553
chr5	73684063	73705323	Ociad1	GeneID:68095	+	2.08666	1.89111	1.65556	1.77666	0.732223	1.10341
chr7	148033725	148036906	Odf3	GeneID:69287	+	2.74328	2.53134	1.86269	1.3612	0.698507	1.08373
chrX	162828868	162878487	Ofd1	GeneID:237222	-	0.98936	0.961927	0.608063	0.681411	0.523517	1.02852
chr3	103539317	103541924	Olfml3	GeneID:99543	-	2.39748	2.12934	1.694	1.16719	0.798108	1.12593
chr11	51958095	51959030	Olfr1373	GeneID:211472	-	2.63396	2.50188	1.96981	1.97358	0.358492	1.05279
chr3	106624525	106625475	Olfr266	GeneID:258482	-	1.89812	1.68679	0.920755	0.894337	0.830191	1.12528
chr4	58797651	58798592	Olfr267	GeneID:258922	-	0.735849	0.754718	0.509433	0.724528	0.418868	0.974999
chr11	48864235	48948889	Olfr56	GeneID:18356	+	1.60881	1.87331	2.97119	2.75251	0.710517	0.858809
chr6	29326670	29330480	Opn1sw	GeneID:12057	-	2.17797	2.34746	1.77684	0.912428	0.635594	0.927798
chr6	50246806	50332836	Osbpl3	GeneID:71720	-	1.31532	1.28865	0.796852	0.961357	0.663475	1.0207
chr4	108734255	108790524	Osbpl9	GeneID:100273	-	1.93832	1.74072	1.27332	1.16249	0.727183	1.11352
chr19	18655245	18706299	Ostf1	GeneID:20409	-	1.11032	0.961223	0.69962	0.732388	0.652651	1.15512
chr19	7272696	7280774	Otub1	GeneID:107260	-	3.22336	2.88524	2.32582	2.16803	0.645494	1.11719
chr3	95908450	95965052	Otud7b	GeneID:229603	+	2.2485	2.01996	1.52744	1.28193	0.765966	1.11314
chr14	17071173	17082322	Oxsm	GeneID:71147	-	1.96062	2.03767	1.52397	1.96576	0.731164	0.962185
chr4	122960154	122976075	Pabpc4	GeneID:230721	+	3.59209	3.18281	2.31105	2.76262	0.732608	1.12859
chr14	55512993	55516893	Pabpn1	GeneID:54196	+	3.59104	3.81793	2.70028	2.507	0.750701	0.940573
chr11	74487457	74538172	Pafah1b1	GeneID:18472	-	3.22418	2.87143	2.47143	2.1	0.653298	1.12285
chr9	45773394	45792954	Pafah1b2	GeneID:18475	-	2.77214	2.67178	2.27391	2.14876	0.74262	1.03756
chr7	26080068	26082974	Pafah1b3	GeneID:18476	-	1.42638	1.50613	0.920246	1.08896	0.889571	0.947049
chr18	35758321	35776839	Paip2	GeneID:67869	+	2.86855	2.76044	2.33906	2.05774	0.691646	1.03916
chr16	32017949	32079359	Pak2	GeneID:224105	-	1.94429	1.62442	1.60167	1.25673	0.659237	1.19691
chr5	148242465	148360072	Pan3	GeneID:72587	+	2.10432	2.06597	1.7507	1.66121	0.710818	1.01857
chr1	182499106	182531385	Parp1	GeneID:11545	+	0.947748	0.885852	0.589228	0.723472	0.807879	1.06987
chr16	35832964	35871586	Parp14	GeneID:547253	-	1.79403	2.03329	0.707351	0.622747	0.66921	0.882332
chr12	33505340	33536473	Pbef1	GeneID:59027	+	3.05215	3.08278	4.1399	3.56126	0.76159	0.990063
chr11	97551134	97561660	Pcgf2	GeneID:22658	-	2.26596	2.50709	1.77128	2.04787	0.780139	0.903817
chr16	32431082	32472101	Pcyt1a	GeneID:13026	+	0.90046	0.827292	0.568225	0.659194	0.693472	1.08844
chr5	145889639	145900958	Pdap1	GeneID:231887	-	6.97114	6.64517	5.50934	4.23939	0.823432	1.04905
chr19	29485448	29545651	Pdcd1lg2	GeneID:58205	+	4.27161	4.05432	2.70666	2.66179	0.799715	1.05359
chr9	113564051	113617225	Pdcd6ip	GeneID:18571	-	2.40063	2.27991	1.8329	1.5709	0.643123	1.05295
chr15	103333730	103360483	Pde1b	GeneID:18574	+	1.27918	1.13819	0.79365	1.01307	0.689077	1.12387
chr2	121239638	121264423	Pdia3	GeneID:14827	+	2.03169	1.79703	1.49703	1.5495	0.664355	1.13058
chr12	17273401	17291576	Pdia6	GeneID:71853	+	2.20797	1.86924	1.37858	1.36364	0.772107	1.18121
chr11	94887572	94908220	Pdk2	GeneID:18604	-	0.946652	0.874006	0.675367	0.743474	0.573211	1.08312
chr19	40296729	40346023	Pdlim1	GeneID:54132	-	1.16892	1.31475	0.690317	0.939753	0.670043	0.88908
chr2	22751042	22795781	Pdss1	GeneID:56075	+	2.45561	2.11574	1.93142	1.79424	0.696264	1.16064
chr5	137960366	137966932	Perq1	GeneID:57330	+	1.28345	1.28118	0.707481	0.748301	0.70975	1.00177
chr11	3863978	3880007	Pes1	GeneID:64934	+	2.38994	2.10326	1.9375	2.24864	0.774458	1.1363
chr18	36563333	36614149	Pfdn1	GeneID:67199	-	3.40921	3.14866	2.22545	1.74273	0.737796	1.08275
chr1	173275830	173288301	Pfdn2	GeneID:18637	+	2.6976	2.4064	2.168	2.2336	0.8464	1.12101
chr19	41986361	41993155	Pgam1	GeneID:18648	+	3.23214	3.39509	2.03795	2.26116	1.03125	0.952004
chr11	5701647	5703736	Pgam2	GeneID:56012	-	2.94352	2.62459	2.42857	2.62458	0.903654	1.12152
chr4	148524094	148540816	Pgd	GeneID:110208	-	1.31266	1.20713	0.777046	0.9314	0.641162	1.08743
chr11	77796715	77844038	Phf12	GeneID:268448	+	1.33022	1.1832	0.84014	0.863478	0.798715	1.12426
chr4	151363742	151366671	Phf13	GeneID:230936	-	1.6208	1.50153	0.880733	1.1315	0.779817	1.07943
chr11	69809279	69813418	Phf23	GeneID:78246	+	2.96438	2.67671	2.23562	1.7863	1.08493	1.10747
chr14	122277828	122420257	Phgdhl1	GeneID:68889	+	1.72941	1.6003	2.22684	1.88199	0.990183	1.08068
chr5	130339311	130354954	Phkg1	GeneID:18682	-	0.830112	0.697514	0.542819	0.745858	0.526243	1.1901
chr1	137662710	137665711	Phlda3	GeneID:27280	+	1.38298	1.27052	0.860184	1.15805	0.683893	1.08852
chr19	42164925	42196708	Pi4k2a	GeneID:84095	+	1.53377	1.33767	0.992678	1.05858	0.648496	1.14659
chr10	80616033	80630559	Pias4	GeneID:59004	-	3.46734	2.89695	1.5791	1.49637	0.748911	1.19689
chr7	97278742	97357442	Picalm	GeneID:233489	+	12.9826	11.2419	8.55881	6.81781	0.771058	1.15483
chr16	32084510	32099817	Pigx	GeneID:72084	-	0.785716	0.705884	0.557423	0.62605	0.620447	1.11309
chr12	32860501	32893335	Pik3cg	GeneID:30955	-	2.54401	2.52657	1.6709	1.36717	0.856466	1.00691
chr17	29627757	29632401	Pim1	GeneID:18712	+	16.1549	17.4488	20.9633	21.7323	1.24409	0.925844
chrX	7455432	7460558	Pim2	GeneID:18715	+	2.43182	2.87879	3.19445	3.08334	0.656565	0.844736
chr1	65233259	65325270	Pip5k3	GeneID:18711	+	1.05689	0.969461	0.733524	0.713598	0.647701	1.09019
chr2	32431339	32439299	Pip5kl1	GeneID:227733	+	2.13429	2.17768	2.78925	2.22107	1.03306	0.980076
chr3	142456423	142544954	Pkn2	GeneID:109333	-	1.23617	1.06895	0.804795	0.780812	0.695537	1.15643
chr7	148265677	148276408	Pkp3	GeneID:56460	+	2.08407	2.20491	1.24343	1.5937	0.952713	0.945195
chr2	153053505	153067094	Plagl2	GeneID:54711	-	6.59848	5.50758	3.87727	3.95151	0.772728	1.19807
chr7	39005692	39012978	Plekhf1	GeneID:72287	-	1.28078	1.34989	0.734341	0.643627	0.589633	0.9488
chr10	80258846	80261028	Plekhj1	GeneID:78670	-	12.4803	10.6381	8.93422	7.39803	0.904603	1.17316
chrX	7245072	7248458	Plp2	GeneID:18824	-	1.97947	2.19942	1.40469	1.3607	0.533724	0.899998
chr2	16277949	16673742	Plxdc2	GeneID:67448	+	0.467629	0.478024	0.687957	0.703191	0.495876	0.978255
chr2	26244868	26252641	Pmpca	GeneID:66865	+	3.29079	2.99791	2.38075	2.17573	0.713387	1.0977
chr7	52112551	52118299	Pnkp	GeneID:59047	+	1.71084	1.56627	1.05783	1.21446	0.715664	1.0923
chr12	60167906	60175004	Pnn	GeneID:18949	+	2.81182	2.54923	1.81181	1.61926	0.772428	1.10301
chr8	86649888	86656466	Podnl1	GeneID:244550	+	2.02948	2.12472	1.68707	1.60998	0.709749	0.955177
chr15	82956408	82979766	Poldip3	GeneID:73826	-	3.14715	2.76373	2.57616	2.44559	0.721242	1.13873
chr15	78971797	78982197	Polr2f	GeneID:69833	+	1.66429	1.40179	1.10357	1.06607	0.733931	1.18726
chr4	115823130	115832449	Pomgnt1	GeneID:68273	+	1.32638	1.29981	0.759014	1.07021	0.711573	1.02044
chr10	61111369	61136913	Ppa1	GeneID:67895	+	2.08124	1.76112	2.60832	2.5706	0.744683	1.18177
chr6	115372091	115440419	Pparg	GeneID:19016	+	2.7229	2.4399	2.11978	1.77225	0.694222	1.11599
chr6	146837036	146980545	Ppfibp1	GeneID:67533	+	1.27754	1.10127	0.763771	0.768431	0.670974	1.16006
chr9	65907976	65914436	Ppib	GeneID:19035	+	1.91076	1.7254	1.15561	1.53318	0.789471	1.10743
chr12	73884669	73895549	Ppm1a	GeneID:19042	+	1.49391	1.3513	1.01565	0.770433	0.686957	1.10553
chr19	4192174	4195419	Ppp1ca	GeneID:19045	+	1.96143	1.86943	0.830862	1.16617	0.934719	1.04921
chr7	4433123	4453282	Ppp1r12c	GeneID:232807	-	1.95954	2.19075	2.50289	2.59191	0.782659	0.894459
chr19	7049538	7051814	Ppp1r14b	GeneID:18938	+	3.62215	3.46906	2.69055	2.82736	1.16938	1.04413
chr2	158491134	158588609	Ppp1r16b	GeneID:228852	+	1.87108	2.25236	3.80006	3.43493	0.868943	0.830719
chrX	7135688	7151246	Ppp1r3f	GeneID:54646	-	1.03186	0.951523	2.05125	1.28116	0.602492	1.08443
chr9	50665040	50702334	Ppp2r1b	GeneID:73699	+	3.2277	3.12205	2.63169	2.52891	0.737331	1.03384
chr14	67632893	67691281	Ppp2r2a	GeneID:71978	-	3.53107	2.95777	2.72476	2.33932	0.623785	1.19383
chr7	146038069	146074740	Ppp2r2d	GeneID:52432	+	1.96669	1.80811	1.30558	1.38378	0.741494	1.0877
chr17	66169485	66191186	Ppp4r1	GeneID:70351	+	2.39934	2.10066	1.4081	1.30853	0.589717	1.14219
chr6	100783632	100818711	Ppp4r2	GeneID:232314	+	2.22223	2.01201	1.68243	1.33033	0.686184	1.10448
chr7	17590001	17613219	Ppp5c	GeneID:19060	-	1.66805	1.4641	1.17586	1.12383	0.945889	1.1393
chr11	75444522	75462367	Pps	GeneID:19062	+	2.38966	2.20051	1.84237	1.62926	0.883983	1.08596
chr12	16995454	17006862	Pqlc3	GeneID:217430	-	4.00675	3.99324	2.40372	2.7027	0.733106	1.00338
chr10	44156983	44178554	Prdm1	GeneID:12142	-	5.18372	6.26292	7.79098	7.55775	0.948293	0.827683
chr8	87493521	87498707	Prdx2	GeneID:21672	+	11.2821	11.665	16.403	15.6322	1.36272	0.967176
chr13	55423416	55426633	Prelid1	GeneID:66494	+	6.42262	5.8631	3.77679	3.40178	0.839284	1.09543
chr18	42035350	42110848	Prelid2	GeneID:77619	-	1.07322	0.986513	0.709055	0.614645	0.547207	1.08789
chr14	31408555	31431737	Prkcd	GeneID:18753	-	1.45521	1.30313	0.895832	0.919792	0.796873	1.11671
chr2	11094009	11222853	Prkcq	GeneID:18761	+	3.51502	3.66283	4.36649	3.6159	0.812296	0.959645
chr16	10790601	10791007	Prm3	GeneID:19120	-	3.89919	3.79436	4.87903	3.64919	1.04435	1.02763
chr11	75300279	75322949	Prpf8	GeneID:192159	+	2.50636	2.31462	1.68432	1.81144	0.900421	1.08284
chr7	52282933	52308251	Prr12	GeneID:233210	-	1.12366	1.22882	0.790653	0.760468	0.713731	0.914424
chr13	55565669	55574513	Prr7	GeneID:432763	+	2.04492	2.0918	2.79687	2.41211	0.937498	0.97759
chr17	24175210	24182916	Prss27	GeneID:213171	+	0.970589	1.02731	0.672268	0.714288	0.710082	0.944786
chr19	15979622	15999515	Psat1	GeneID:107272	-	1.33022	1.20653	0.875145	1.07468	0.700116	1.10252
chr15	78427477	78452449	Pscd4	GeneID:72318	+	3.0502	2.70866	2.31103	1.8504	0.890746	1.12609
chr2	57981550	58012533	Pscdbp	GeneID:227929	-	6.62375	6.96512	9.10797	7.11212	1.07475	0.95099
chr2	24240917	24264249	Psd4	GeneID:215632	+	3.60518	3.26218	2.84249	2.49327	0.941968	1.10515
chr12	72075680	72095908	Psma3	GeneID:19167	+	3.86159	3.46828	3.07497	2.87313	0.683967	1.1134
chr12	56499884	56519438	Psma6	GeneID:26443	+	2.12293	1.84751	1.54137	1.5721	0.73877	1.14908
chr2	38443566	38499426	Psmb7	GeneID:19177	-	3.34074	3.24533	2.56638	2.16305	0.693087	1.0294
chr17	34335344	34338211	Psmb8	GeneID:16913	+	4.39385	5.29231	6.40307	6.82461	1.17846	0.830232
chr17	34319044	34324275	Psmb9	GeneID:16912	-	3.80952	3.43358	4.89223	4.65414	0.857143	1.10949
chr2	90894239	90899585	Psmc3	GeneID:19182	+	2.12687	1.82836	1.5796	1.61194	0.713932	1.16327
chr1	87961194	88035870	Psmd1	GeneID:70247	+	1.80771	1.57649	1.1919	1.07279	0.662902	1.14667
chr14	14944699	14953418	Psmd6	GeneID:66413	-	2.91338	2.66535	2.1063	2.0374	0.820864	1.09306
chr14	56206277	56209938	Psme2	GeneID:19188	-	2.15143	2.21715	2.84572	2.53429	0.865715	0.970362
chr17	57138880	57139438	Pspn	GeneID:19197	-	2.25297	1.94071	1.7589	1.64032	0.770752	1.1609
chr15	5183865	5193831	Ptger4	GeneID:19219	-	4.85741	5.06033	5.88666	6.10786	0.892142	0.9599
chr3	100844159	100914089	Ptgfrn	GeneID:19221	-	1.22139	1.09459	0.798429	0.736058	0.654689	1.11585
chr7	17491839	17496254	Ptgir	GeneID:19222	+	2.20376	1.99732	1.52547	1.35657	0.670243	1.10336
chr7	52118438	52125158	Ptov1	GeneID:84113	-	1.31011	1.16629	0.887638	0.901125	0.669664	1.12331
chr9	64834790	64869508	Ptplad1	GeneID:57874	-	1.53788	1.40985	1.05606	1.03409	0.803029	1.09081
chr2	90750870	90758207	Ptpmt1	GeneID:66461	-	2.09678	1.95914	1.32688	1.64516	0.763443	1.07025
chr5	121580550	121641338	Ptpn11	GeneID:19247	-	1.17799	1.06136	0.753164	0.850585	0.625763	1.10989
chr18	67825167	67884231	Ptpn2	GeneID:19255	-	4.96732	4.926	4.13888	3.70927	0.742432	1.00839
chr1	121554669	121733648	Ptpn4	GeneID:19258	-	2.33545	2.06709	1.5127	1.52076	0.554222	1.12983
chr6	124670736	124688727	Ptpn6	GeneID:15170	-	2.04386	2.00627	1.59023	1.74186	1.16416	1.01874
chr19	4154646	4156710	Ptprcap	GeneID:19265	+	2.47333	2.7	1.65667	2.18666	0.786665	0.91605
chr2	90273046	90420754	Ptprj	GeneID:19271	-	2.99938	2.6273	2.36735	2.05421	0.780254	1.14162
chr4	130219304	130337187	Pum1	GeneID:80912	+	3.27711	2.80632	2.50701	2.16764	0.639193	1.16776
chr12	8681487	8757145	Pum2	GeneID:80913	+	2.71846	2.48808	2.2577	1.76616	0.628846	1.09259
chr5	111202686	111209634	Pus1	GeneID:56361	-	2.10817	1.77484	1.60927	1.70861	0.818986	1.18781
chr14	8930757	8997624	Pxk	GeneID:218699	+	0.844731	0.766022	0.59957	0.627958	0.617204	1.10275
chr7	135135617	135137261	Pycard	GeneID:66824	-	5.00697	5.223	4.08363	3.24391	0.958185	0.958638
chr3	89234759	89239050	Pygo2	GeneID:68911	+	1.64499	1.81572	1.16531	1.01626	0.888888	0.90597
chr9	108410405	108418244	Qars	GeneID:97541	+	2.49166	2.45833	2.05	2.02292	0.802082	1.01356
chr7	134251284	134265543	Qprt	GeneID:67375	-	2.65932	2.98532	1.92952	1.42584	0.792952	0.890801
chr9	108419434	108447667	Qrich1	GeneID:69232	+	3.12164	3.09481	2.55725	2.23614	0.655633	1.00867
chr8	28249245	28285120	Rab11fip1	GeneID:75767	-	5.46608	5.39749	4.04573	4.62832	0.693218	1.01271
chr17	66843852	66869010	Rab12	GeneID:19328	-	2.28571	1.99217	1.54599	1.49511	0.711352	1.14735
chr2	35035725	35056640	Rab14	GeneID:68365	-	3.82002	3.30146	2.87739	2.37457	0.762656	1.15707
chr6	39331427	39340379	Rab19	GeneID:19331	+	2.27184	2.26019	3.36699	2.32816	0.753397	1.00515
chr4	8462791	8534849	Rab2	GeneID:59021	+	2.80217	2.51669	2.21753	1.87575	0.735426	1.11344
chr13	55421246	55423295	Rab24	GeneID:19336	-	4.39799	3.82943	2.95987	2.35117	0.802676	1.14847
chr8	74685099	74705265	Rab8a	GeneID:17274	+	1.64434	1.44226	1.16051	1.19399	0.929559	1.14011
chr5	144266349	144288861	Rac1	GeneID:19353	-	4.8573	5.17892	3.63685	3.41214	0.767837	0.937898
chr4	55362929	55404084	Rad23b	GeneID:19359	+	2.72715	2.42669	2.16173	1.83761	0.677188	1.12381
chr19	4195198	4201603	Rad9	GeneID:19367	-	1.8578	1.62615	0.81422	1.16284	1.08945	1.14245
chr11	59918515	60012697	Rai1	GeneID:19377	+	2.3369	2.25857	1.66656	1.5335	0.797421	1.03468
chr11	69781726	69794012	Rai12	GeneID:54351	-	3.13409	2.63167	2.36672	2.08724	0.927305	1.19091
chr16	18239907	18248795	Ranbp1	GeneID:19385	-	4.32748	4.44639	3.47368	2.90059	0.881089	0.973256
chr17	56812680	56851192	Ranbp3	GeneID:71810	+	2.0959	1.89993	1.46213	1.47672	0.776232	1.10315
chr12	118754952	118995118	Rapgef5	GeneID:217944	+	0.927139	0.814235	0.584809	0.634286	0.645524	1.13866
chr11	54336349	54512787	Rapgef6	GeneID:192786	+	2.74674	2.67281	3.93112	3.29623	0.757523	1.02766
chr9	96439719	96531922	Rasa2	GeneID:114713	-	2.15688	2.03208	1.73853	1.44401	0.686238	1.06141
chr2	117105729	117168613	Rasgrp1	GeneID:19419	-	2.40572	2.17856	3.49568	2.53975	0.823717	1.10427
chr1	133072987	133141755	Rassf5	GeneID:54354	-	2.38423	2.19085	1.94043	1.7823	0.755875	1.08826
chr3	107129028	107136207	Rbm15	GeneID:229700	-	2.25218	2.16739	1.32609	1.50435	1.01739	1.03912
chr18	60720440	60732383	Rbm22	GeneID:66810	+	3.38588	3.18555	2.70772	2.61576	0.855501	1.06289
chr2	172847403	172860235	Rbm38	GeneID:56190	+	2.11635	1.81447	1.4088	1.37107	1.12579	1.16638
chr2	155972975	156005976	Rbm39	GeneID:170791	-	11.7419	10.7419	9.719	7.93292	0.794792	1.0931
chr19	4756525	4765940	Rbm4b	GeneID:66704	+	3.85283	3.61321	2.59811	2.33962	0.783017	1.06632
chr9	107642831	107673307	Rbm5	GeneID:83486	-	2.77105	2.42003	1.79293	1.53283	0.961277	1.14505
chr2	60590779	60800977	Rbms1	GeneID:56878	-	2.21017	2.21311	1.7403	1.57569	0.763668	0.998671
chr15	81296746	81306799	Rbx1	GeneID:56438	+	2.00909	1.71818	1.49454	1.41455	0.643636	1.16931
chr4	140257457	140277390	Rcc2	GeneID:108911	+	2.57926	2.4324	1.99068	2.5338	0.797203	1.06037
chr9	51856432	51896841	Rdx	GeneID:19684	+	2.18692	2.18692	1.72229	1.53738	0.700933	0.999999
chr15	76534171	76540906	Recql4	GeneID:79456	-	1.47758	1.26682	0.822869	1.05606	0.82511	1.16637
chr18	34504539	34532983	Reep5	GeneID:13476	-	1.65481	1.57384	1.01335	1.06762	0.809608	1.05144
chr14	55094937	55099271	Rem2	GeneID:140743	+	1.57143	1.83019	2.05391	1.59569	0.814014	0.858616
chr10	80003671	80024305	Rexo1	GeneID:66932	-	2.25454	2.48864	1.86705	2.02045	0.642047	0.905934
chr5	152445399	152453783	Rfc3	GeneID:69263	-	1.2495	1.15493	0.623742	0.663984	0.708247	1.08188
chr17	50132632	50329822	Rftn1	GeneID:76438	-	1.69272	1.61097	0.931226	0.997185	0.738979	1.05074
chr8	86590765	86620901	Rfx1	GeneID:19724	+	2.01105	1.92014	1.52082	1.13084	0.827529	1.04735
chr3	94758937	94765483	Rfx5	GeneID:53970	+	2.17954	1.85455	1.37727	1.66818	0.661363	1.17524
chr1	146091799	146096165	Rgs1	GeneID:50778	-	36.1586	34.3441	49.5457	41.0188	1.16129	1.05283
chr6	115881945	115888848	Rho	GeneID:212541	+	0.853657	0.940132	0.554324	0.807096	0.742793	0.908018
chr9	108208536	108240265	Rhoa	GeneID:11848	+	2.50855	2.10188	1.91606	1.54523	0.725344	1.19348
chr3	104591970	104597377	Rhoc	GeneID:11853	+	1.67327	1.92574	2.30941	1.7698	0.655939	0.868896
chr5	66254808	66287939	Rhoh	GeneID:74734	+	2.32179	2.26515	2.9402	2.29976	0.881983	1.02501
chr11	80022616	80081409	Rhot1	GeneID:59040	+	0.938738	0.800289	0.653642	0.595273	0.598651	1.173
chr17	25975783	25981796	Rhot2	GeneID:214952	-	1.6312	1.40189	0.966904	1.05201	0.749409	1.16357
chr7	148043296	148049630	Ric8	GeneID:101489	+	5.03465	4.66744	2.55196	2.6328	0.935337	1.07868
chr11	75323596	75326670	Rilp	GeneID:280408	+	2.08157	2.41692	1.4713	1.37462	0.830816	0.86125
chr13	38129164	38153298	Riok1	GeneID:71340	+	2.43838	2.22828	3.17474	2.25253	0.763638	1.09429
chr18	12287359	12315876	Riok3	GeneID:66878	+	3.85182	3.31589	2.4268	2.41349	0.765749	1.16163
chr14	56403834	56407623	Ripk3	GeneID:56532	-	3.16102	3.46045	2.32769	1.74576	0.819211	0.913469
chr18	73733075	73752229	Rkhd2	GeneID:240396	+	2.71104	2.76618	1.94245	1.94005	0.742207	0.980063
chr19	5601873	5602959	Rnaseh2c	GeneID:68209	+	2.86245	2.65799	2.05948	2.32714	0.955393	1.07692
chr17	24852784	24855002	Rnf151	GeneID:67504	-	1.88852	1.59017	2.57377	1.83606	0.708197	1.18763
chr1	107176508	107253247	Rnf152	GeneID:320311	-	3.63919	3.18192	2.14698	1.48538	0.71971	1.14371
chr8	27229852	27254343	Rnf170	GeneID:77733	+	0.752246	0.85115	0.516483	0.683315	0.641356	0.8838
chr14	56210627	56222508	Rnf31	GeneID:268749	+	3.62273	3.24052	4.55684	3.8402	1.05437	1.11795
chr5	147020780	147033013	Rnf6	GeneID:74132	-	2.12459	1.92881	1.44498	1.31716	0.711974	1.10151
chr11	76057272	76064124	Rnmtl1	GeneID:67390	+	2.07572	1.74833	1.5657	1.57015	0.645882	1.18726
chr17	24551620	24562843	Rnps1	GeneID:19826	+	2.69454	2.59215	1.77133	2.08191	0.771329	1.0395
chr7	52378395	52378481	Rnu35b	GeneID:27212	-	8.62605	7.41597	5.5084	6.57142	1.30252	1.16317
chr19	9001888	9003846	Rom1	GeneID:19881	-	1.43097	1.63973	1.01347	1.40067	0.818181	0.872689
chr17	28465544	28467976	Rpl10a	GeneID:19896	+	6.18971	5.209	4.58521	4.43087	0.96463	1.18827
chr3	28704433	28706337	Rpl22l1	GeneID:68028	+	3.7322	3.47458	3.07458	2.67797	0.864409	1.07415
chr11	97638857	97643687	Rpl23	GeneID:65019	-	6.07513	5.39378	3.99223	4.68653	0.870467	1.12632
chr11	77994437	77997045	Rpl23a	GeneID:268449	-	8.15458	7.20821	6.6183	6.34701	1.2713	1.13129
chr16	55966506	55971547	Rpl24	GeneID:68193	+	6.11196	5.13995	4.33079	4.73283	0.852419	1.18911
chr11	101303729	101306847	Rpl27	GeneID:19942	+	3.78679	3.53754	3.06306	3.2973	0.810809	1.07046
chr9	106331870	106333898	Rpl29	GeneID:19944	+	4.82943	4.43478	3.35117	3.75251	0.933111	1.08899
chr16	33057222	33060251	Rpl35a	GeneID:57808	+	10.5606	9.22125	7.00606	6.89394	0.918183	1.14525
chr17	56752857	56753670	Rpl36	GeneID:54217	+	9.56325	8.55942	7.96935	8.63982	1.14943	1.11728
chrX	131120224	131122599	Rpl36a	GeneID:19982	+	2.11936	1.79677	1.33871	1.7	0.596776	1.17953
chr12	70283728	70285027	Rpl36al	GeneID:66483	-	3.67391	3.36594	3.04348	3.10145	1.07247	1.0915
chr9	64021182	64026473	Rpl4	GeneID:67891	+	7.27431	6.80798	5.74813	5.601	0.937655	1.0685
chr10	127985173	127986172	Rpl41	GeneID:67945	-	4.38203	3.72285	3.2809	3.33708	1.10861	1.17706
chr2	26766327	26768831	Rpl7a	GeneID:27176	+	7.89172	6.98407	5.29299	4.94904	0.878978	1.12996
chr17	46910856	46919605	Rpl7l1	GeneID:66229	-	3.72298	3.25933	2.8114	2.68173	0.664046	1.14225
chr2	3246221	3249863	Rpp38	GeneID:227522	-	2.34097	2.0086	1.87106	1.5043	1.0831	1.16547
chr7	52377756	52379752	Rps11	GeneID:27207	-	8.35907	7.12416	5.39262	5.75503	1.21812	1.17334
chr7	29135769	29137715	Rps16	GeneID:20055	+	4.45946	3.81419	3.19257	2.98987	1.09797	1.16918
chr7	25669733	25674821	Rps19	GeneID:20085	+	8.93404	7.65228	6.27665	5.67767	0.761422	1.1675
chr3	90016591	90017569	Rps27	GeneID:57294	-	6.92105	6.30451	5.6203	6.04136	0.845862	1.09779
chr11	29445842	29448040	Rps27a	GeneID:78294	-	6.41118	5.66119	4.75	4.96382	1.08881	1.13248
chr9	66793925	66797318	Rps27l	GeneID:67941	+	2.09678	2.0997	1.39296	1.39882	0.480938	0.998606
chr17	33959995	33961427	Rps28	GeneID:54127	-	4.11786	3.475	3.12857	2.75	0.832144	1.185
chr7	106626406	106632219	Rps3	GeneID:27050	-	6.28297	5.31655	5.10551	4.63789	1.15108	1.18178
chrX	99380282	99384645	Rps4x	GeneID:20102	-	3.6828	3.13172	2.44624	2.52688	0.849461	1.17597
chr4	86500003	86503271	Rps6	GeneID:20104	-	5.60831	4.7181	4.21958	4.24629	0.756678	1.18868
chr4	133403209	133443699	Rps6ka1	GeneID:20111	-	1.18921	1.09194	0.844772	0.896068	0.789475	1.08908
chrX	155694052	155801417	Rps6ka3	GeneID:110651	+	2.44472	2.19883	1.89056	1.46449	0.537456	1.11183
chr19	4156977	4163245	Rps6kb2	GeneID:58988	-	2.06265	2.32251	1.4246	1.77494	0.925752	0.888111
chr9	120036906	120041487	Rpsa	GeneID:16785	+	9.60155	7.99472	7.57256	6.32454	0.831135	1.20099
chr4	86221590	86223189	Rraga	GeneID:68441	+	2.4386	2.14737	1.77193	1.70175	0.964913	1.13562
chr7	52273377	52277014	Rras	GeneID:20130	+	1.96848	1.83668	1.24069	1.12321	0.88825	1.07176
chr2	143773131	143836999	Rrbp1	GeneID:81910	-	2.36217	2.76065	1.67997	1.63738	0.688483	0.855659
chr1	9535523	9537533	Rrs1	GeneID:59014	+	2.01007	1.89597	2.55369	2.4161	1.06041	1.06018
chr3	103718043	103770543	Rsbn1	GeneID:229675	+	3.19403	3.0565	2.64126	1.95096	0.754265	1.04499
chr7	104728406	104835302	Rsf1	GeneID:233532	+	1.42422	1.39569	1.01091	1.0151	0.671139	1.02044
chr19	7500391	7557779	Rtn3	GeneID:20168	-	1.18532	1.00887	0.840807	0.875799	0.617547	1.17489
chr6	88415417	88447560	Ruvbl1	GeneID:56505	+	2.02823	1.68468	1.65564	1.32661	0.624194	1.20393
chr7	52677268	52689834	Ruvbl2	GeneID:20174	-	1.11465	0.931527	0.702229	0.950639	0.700635	1.19659
chr3	88455820	88457064	Rxfp4	GeneID:242093	-	4.14234	4.28102	2.9489	3.15693	0.927007	0.967604
chr2	27532721	27618839	Rxra	GeneID:20181	+	1.02767	1.12846	0.724633	0.843527	0.761531	0.910686
chr3	90314956	90318252	S100a1	GeneID:20193	-	2.21598	2.0503	1.71006	2.02958	1.26923	1.08081
chr10	75716598	75722842	S100b	GeneID:20203	+	0.788865	0.839908	0.522041	0.684455	0.633409	0.939228
chr19	6116004	6118586	Sac3d1	GeneID:66406	-	1.72152	1.43987	0.895568	0.743671	0.680381	1.1956
chr9	123439000	123501716	Sacm1l	GeneID:83493	+	1.24374	1.2328	0.848747	0.711619	0.65877	1.00887
chr7	16912403	16973134	Sae1	GeneID:56459	-	1.42944	1.28364	1.01172	1.0361	0.778245	1.11359
chr17	56724280	56745717	Safb	GeneID:224903	+	2.20773	1.83426	1.80111	1.67956	0.745856	1.20361
chr14	47502642	47721877	Samd4	GeneID:74480	+	0.720436	0.70844	1.20294	1.32501	0.59272	1.01693
chr2	156923265	156960958	Samhd1	GeneID:56045	-	2.01416	1.88676	4.7884	3.39349	0.881104	1.06752
chr10	61143069	61156045	Sar1a	GeneID:20224	+	2.86271	2.4727	2.26365	2.0156	0.659905	1.15773
chr3	108229530	108248087	Sars	GeneID:20226	-	1.82822	1.56442	1.30061	1.14601	0.822086	1.16863
chr10	79519759	79565447	Sbno2	GeneID:216161	-	3.74925	3.60493	4.67228	3.76548	0.877931	1.04003
chr9	42062260	42072316	Sc5d	GeneID:235293	-	1.29455	1.44727	0.923634	0.98182	0.758181	0.894473
chr9	110235860	110287450	Scap	GeneID:235623	+	1.68939	1.46375	1.15855	1.20563	0.662881	1.15416
chr10	42580523	42680586	Scml4	GeneID:268297	+	0.806367	0.773943	1.20196	1.01666	0.786732	1.04189
chr7	31901543	31911964	Scn1b	GeneID:20266	-	2.59359	2.54011	3.25669	2.48129	0.638145	1.02105
chr11	66866172	66880942	Sco1	GeneID:52892	+	2.77905	2.52511	3.57532	3.63701	0.688666	1.10057
chr15	76346633	76352559	Scrt1	GeneID:170729	-	3.14252	3.3373	4.30404	2.66508	0.997624	0.941636
chr4	6292868	6322797	Sdcbp	GeneID:53378	+	2.84116	2.60717	2.00342	1.97182	0.649016	1.08975
chr2	151398368	151415737	Sdcbp2	GeneID:228765	+	2.37403	2.51928	1.90103	1.13367	0.736502	0.942346
chr2	26238881	26244826	Sdccag3	GeneID:68112	-	2.09976	2.06889	1.62945	1.73159	0.672208	1.01492
chr6	113678046	113690675	Sec13	GeneID:110379	-	4.83334	4.27302	3.40159	2.80952	0.711112	1.13113
chr12	60059371	60113004	Sec23a	GeneID:20334	-	0.847201	0.840921	0.575615	0.622711	0.625329	1.00747
chr5	100790664	100858080	Sec31a	GeneID:69162	-	2.2515	2.14774	1.64517	1.59821	0.715199	1.04831
chr6	88453601	88468794	Sec61a1	GeneID:53421	-	4.38169	4.32394	3.44366	3.34366	0.96338	1.01336
chr11	16401641	16408156	Sec61g	GeneID:20335	-	2.55125	2.3918	2.0615	1.82233	0.742596	1.06667
chr1	166045509	166079876	Selp	GeneID:20344	+	0.543928	0.601986	0.847212	0.790679	0.74026	0.903556
chr7	16502557	16507720	Sepw1	GeneID:20364	-	2.93954	3.11083	1.63224	2.14609	0.680099	0.944938
chr15	82930645	82953175	Serhl	GeneID:68607	+	2.64749	2.41001	1.94249	2.08307	0.679448	1.09854
chr2	163449009	163470867	Serinc3	GeneID:26943	-	2.41504	2.6231	2.90414	2.20806	0.757081	0.920681
chr16	17331508	17343665	Serpind1	GeneID:15160	+	1.37073	1.2	0.691058	0.934961	0.585364	1.14227
chr1	79790772	79855211	Serpine2	GeneID:20720	-	0.924858	0.847045	0.630056	0.657627	0.554914	1.09186
chr7	28271972	28275333	Sertad1	GeneID:55942	+	1.51471	1.70588	2.04118	1.79411	0.773527	0.887932
chr4	132048719	132066371	Sesn2	GeneID:230784	-	2.46887	2.32656	1.29606	1.5108	0.730621	1.06117
chr2	29917563	29927315	Set	GeneID:56086	+	4.39074	4.22222	3.25926	4.01296	0.703703	1.03991
chr7	134920903	134943636	Setd1a	GeneID:233904	+	2.00211	1.7759	1.34355	1.53594	0.71776	1.12738
chr12	109344650	109417473	Setd3	GeneID:52690	-	1.29152	1.07925	0.808442	0.855834	0.635602	1.19668
chr6	113027633	113103418	Setd5	GeneID:72895	+	2.93434	2.57066	2.22312	1.99578	0.688558	1.14147
chr8	98239813	98242904	Setd6	GeneID:66083	+	4.28314	3.80723	3.45181	2.80422	0.81928	1.125
chr10	80261329	80267559	Sf3a2	GeneID:20222	+	6.43256	6.27442	4.69767	4.20698	0.918602	1.0252
chr4	124392105	124409667	Sf3a3	GeneID:75062	+	2.09821	1.80485	1.05102	1.20791	0.684948	1.16254
chr1	55042013	55100576	Sf3b1	GeneID:81898	-	3.08571	2.88039	2.56852	2.2	0.703149	1.07128
chr3	95976473	95981487	Sf3b4	GeneID:107701	+	3.06888	3.04082	2.35969	2.27806	0.816328	1.00923
chr15	96242129	96291274	Sfrs2ip	GeneID:72193	-	2.44946	2.19593	1.7572	1.43535	0.669678	1.11545
chr4	131453646	131457620	Sfrs4	GeneID:57317	+	2.48611	2.14722	1.94722	1.43889	0.505556	1.15783
chr12	82046491	82051494	Sfrs5	GeneID:20384	+	9.86991	9.52807	11.8622	8.80102	0.816328	1.03588
chr18	32068198	32071573	Sft2d3	GeneID:67158	-	2.78592	2.69795	2.28739	2.19941	0.914957	1.03261
chr6	72253239	72264364	Sftpb	GeneID:20388	+	2.8988	2.56775	1.93996	1.70497	0.602059	1.12893
chr10	21714502	21719698	Sgk	GeneID:20393	+	2.09799	2.53518	3.4196	3.06533	0.947235	0.827551
chr19	32197220	32322525	Sgms1	GeneID:208449	-	1.47097	1.54132	2.28668	1.63961	0.775958	0.954361
chr17	53815385	53828637	Sgol1	GeneID:72415	-	1.44222	1.50231	1.94145	1.33436	0.815098	0.959999
chrX	39855785	39875252	Sh2d1a	GeneID:20400	+	1.89929	2.08057	1.02488	1.359	0.618483	0.91287
chr4	133683321	133684668	Sh3bgrl3	GeneID:73723	-	3.20577	2.87365	2.26354	2.86643	1.07942	1.11558
chr5	34868495	34906275	Sh3bp2	GeneID:24055	+	2.8072	2.39548	2.25353	2.15396	0.799433	1.17187
chrX	156146533	156412099	Sh3kbp1	GeneID:58194	+	2.21819	2.02566	1.73764	1.48746	0.592336	1.09504
chr19	54019370	54107621	Shoc2	GeneID:56392	+	1.26963	1.06749	0.88206	0.813566	0.624455	1.18935
chr10	10869228	10935072	Shprh	GeneID:268281	+	0.888794	0.774094	0.617096	0.619275	0.652858	1.14817
chr10	128143314	128157294	Si	GeneID:20431	+	3.02678	2.625	2.17113	1.51488	0.587796	1.15306
chr7	148277074	148286445	Sigirr	GeneID:24058	-	2.6856	2.74243	1.69507	2.02841	1.16667	0.97928
chr12	83412336	83551258	Sipa1l1	GeneID:217692	+	0.742844	0.88049	1.14901	1.09875	0.630109	0.843671
chr10	62781809	62801765	Sirt1	GeneID:93759	-	1.98486	1.74622	1.40396	1.39116	0.701979	1.13666
chr7	148049569	148068208	Sirt3	GeneID:64384	-	2.32152	2.43766	1.27139	1.51711	0.722492	0.952356
chr5	115928019	115940415	Sirt4	GeneID:75387	-	1.86998	2.01445	2.3114	2.23114	0.722312	0.928286
chr4	154528184	154596644	Ski	GeneID:20481	-	4.27621	3.74906	2.75158	3.03663	0.838316	1.14061
chr1	173562534	173583168	Slamf7	GeneID:75345	-	2.39432	2.49432	3.03523	2.34091	0.838636	0.959908
chr5	33982711	33994955	Slbp	GeneID:20492	-	1.5534	1.54531	1.089	0.974108	0.775084	1.00524
chr2	165230795	165298697	Slc13a3	GeneID:114644	-	1.06491	1.02885	0.63598	0.708528	0.651676	1.03505
chr19	10917034	10932393	Slc15a3	GeneID:65221	+	1.20979	1.33567	0.811188	0.944058	0.714688	0.905758
chr11	120809798	120820314	Slc16a3	GeneID:80879	+	3.54078	3.31915	2.51064	1.99468	0.904257	1.06677
chr7	58877437	58926489	Slc17a6	GeneID:140919	+	1.55826	1.77602	0.978507	0.950227	0.500565	0.87739
chr15	81149351	81191195	Slc25a17	GeneID:20524	-	1.14582	1.1374	0.779651	0.841866	0.830203	1.00741
chr5	8422838	8459978	Slc25a40	GeneID:319653	+	0.833093	0.88109	0.573067	0.613897	0.586678	0.945526
chr4	118781373	118809932	Slc2a1	GeneID:20525	+	3.60993	3.00266	2.01684	2.14717	0.908687	1.20224
chr2	26876888	26883510	Slc2a6	GeneID:227659	-	3.42534	3.27376	2.22172	2.02715	1.0724	1.0463
chr2	25084419	25089723	Slc34a3	GeneID:142681	-	1.07232	0.957607	0.738155	1.11721	0.763093	1.11979
chrX	7461370	7471531	Slc35a2	GeneID:22232	+	1.40506	1.63653	2.10308	1.96203	0.560578	0.858565
chr11	95246236	95252966	Slc35b1	GeneID:110172	+	2.213	1.91928	1.37444	1.48431	0.717488	1.15304
chr17	45701101	45704618	Slc35b2	GeneID:73836	+	16.3508	13.8348	12.3363	10.7943	0.968113	1.18186
chr2	165102056	165113327	Slc35c2	GeneID:228875	-	3.16667	3.5017	2.26191	1.90136	0.857142	0.904322
chr13	64197618	64230638	Slc35d2	GeneID:70484	-	0.76401	0.750591	0.50513	0.715862	0.63457	1.01788
chr6	39285984	39327643	Slc37a3	GeneID:72144	-	1.61223	1.77294	2.32206	1.58035	0.877682	0.909359
chr12	74387860	74453943	Slc38a6	GeneID:625098	+	0.785217	0.684784	0.544349	0.65826	0.533476	1.14666
chr14	70703274	70751231	Slc39a14	GeneID:213053	-	1.26874	1.20819	0.856399	0.908882	0.696657	1.05012
chr10	127832990	127837573	Slc39a5	GeneID:72002	-	1.65171	1.51451	1.17415	0.989446	0.591027	1.09059
chr17	34165211	34168635	Slc39a7	GeneID:14977	-	4.05555	3.65497	3.16374	2.81579	1.17836	1.1096
chr16	92077302	92079458	Slc5a3	GeneID:53881	+	5.19802	5.9835	6.26732	5.60726	0.587461	0.868725
chr6	91634089	91709057	Slc6a6	GeneID:21366	+	1.18697	1.15749	0.7564	0.836697	0.693948	1.02547
chrX	70918489	70927841	Slc6a8	GeneID:102857	+	1.3447	1.26894	0.899622	0.785986	0.619319	1.0597
chr8	124405050	124431571	Slc7a5	GeneID:20539	-	3.3327	3.62594	4.01034	4.48778	0.772555	0.919128
chr2	180195683	180209557	Slco4a1	GeneID:108115	+	7.9118	6.61883	3.46786	3.42302	0.934233	1.19535
chr11	82930347	82936161	Slfn1	GeneID:20555	+	2.03597	2.23021	3.58513	3.94484	0.73621	0.912905
chr11	82841625	82854035	Slfn10	GeneID:237887	-	2.1236	1.87641	1.69663	1.44141	0.577849	1.13174
chr9	63494574	63605801	Smad3	GeneID:17127	-	2.25842	2.19294	2.99191	2.51387	0.956616	1.02986
chr10	127896350	127927228	Smarcc2	GeneID:68094	+	2.43666	2.43917	1.85834	1.54834	0.610002	0.998973
chr5	24098440	24107820	Smarcd3	GeneID:66993	-	1.78072	1.74669	1.13989	1.13232	0.603022	1.01948
chr3	68808894	68838545	Smc4	GeneID:70099	+	2.11015	1.87005	1.50086	1.39759	0.797764	1.12839
chr10	41206978	41210146	Smpd2	GeneID:20598	-	1.97604	1.9012	0.868265	1.48204	0.850298	1.03937
chr8	4253102	4256220	Snapc2	GeneID:102209	+	3.31531	3.30331	2.07808	2.18919	0.933933	1.00363
chr4	83063653	83113501	Snapc3	GeneID:77634	+	1.33185	1.37033	0.85053	1.00223	0.471277	0.971918
chr9	64027104	64030495	Snapc5	GeneID:330959	+	6.65396	6.27859	5.09971	4.92962	0.894428	1.05979
chr11	95896231	95908719	Snf8	GeneID:27681	+	3.66454	3.53514	2.47284	1.97763	0.678915	1.0366
chr7	52631824	52651017	Snrp70	GeneID:20637	-	3.72575	3.13892	2.8	2.42994	0.83952	1.18695
chr2	129997372	130005100	Snrpb	GeneID:20638	-	2.60796	2.41509	2.07547	2.14465	0.719076	1.07986
chr1	135500459	135506840	Snrpe	GeneID:20643	-	3.01149	3.11034	2.37012	2.4023	0.758622	0.968219
chr10	93045437	93055197	Snrpf	GeneID:69878	-	2.22963	2.01296	1.76111	2.06667	0.833332	1.10764
chr9	65912983	65917538	Snx22	GeneID:382083	-	1.80159	1.61111	1.1164	1.3836	0.878307	1.11823
chr3	94301466	94386624	Snx27	GeneID:76742	-	0.830861	0.767347	0.503969	0.626854	0.552297	1.08277
chr2	144075862	144096267	Snx5	GeneID:69178	-	7.3551	6.13059	5.75372	5.40321	0.75945	1.19974
chr16	10783901	10785629	Socs1	GeneID:12703	-	17.5329	16.6989	21.6713	20.4117	1.42214	1.04994
chr10	94874676	94879455	Socs2	GeneID:216233	-	3.91688	3.35065	2.63377	3.29351	0.716886	1.16899
chr11	117827393	117830476	Socs3	GeneID:12702	-	5.31325	6.07229	8.66263	7.06325	1.09939	0.875
chr15	78985343	78996157	Sox10	GeneID:20665	-	0.858638	0.834205	0.609074	0.719021	0.673647	1.02929
chr15	102236747	102266835	Sp1	GeneID:20683	+	2.52381	2.22874	2.02551	1.76021	0.735544	1.13239
chr2	72774487	72819035	Sp3	GeneID:20687	-	2.32637	1.93239	1.64044	1.3989	0.684694	1.20388
chr7	52980478	52981177	Spaca4	GeneID:69363	-	4.59144	4.1712	3.51751	3.11284	0.688716	1.10075
chr11	70477292	70482795	Spag7	GeneID:216873	-	2.33169	2.29975	1.84029	1.77395	0.776414	1.01389
chr17	74738327	74787826	Spast	GeneID:50850	+	0.78844	0.790122	0.499438	0.6257	0.625702	0.997872
chr2	167306636	167318374	Spata2	GeneID:263876	-	3.33056	2.79734	2.61628	1.95016	0.666114	1.19062
chr4	140644260	140668674	Spata21	GeneID:329972	+	1.78858	1.51804	1.11623	1.00701	0.621244	1.17822
chr2	116947186	117005073	Spred1	GeneID:114715	+	2.15704	1.85567	1.7001	1.45303	0.637966	1.1624
chr7	29943848	29953666	Spred3	GeneID:101809	-	1.45203	1.52583	0.907748	1.131	0.848711	0.951632
chr15	101946776	101966648	Spryd3	GeneID:223918	-	1.21846	1.14252	0.7757	0.956777	0.532712	1.06646
chr6	124758959	124760632	Spsb2	GeneID:14794	+	3.97569	3.59375	2.19097	2.46528	0.809026	1.10628
chr17	25024426	25029092	Spsb3	GeneID:79043	+	4.5853	4.27821	3.34383	2.98425	1	1.07178
chr18	36826901	36829949	Sra1	GeneID:24068	-	3.96979	3.79456	3.16012	3.09064	0.694863	1.04618
chr11	60012591	60034106	Srebf1	GeneID:20787	-	3.63656	3.35022	2.54405	2.23238	0.897578	1.08547
chr15	81977699	82035390	Srebf2	GeneID:20788	+	2.54514	2.36065	2.11187	1.73945	0.898429	1.07815
chr4	147965622	147968728	Srm	GeneID:20810	+	3.28313	2.76205	2.54518	2.96687	0.810241	1.18866
chr2	118301579	118305432	Srp14	GeneID:20813	-	2.51123	2.26966	1.76405	1.41854	0.957865	1.10644
chr11	116106480	116135531	Srp68	GeneID:217337	-	2.77078	2.30709	1.81978	1.92913	0.903764	1.20099
chr17	28726537	28759399	Srpk1	GeneID:20815	-	2.29636	1.92076	1.687	1.50555	0.717115	1.19555
chr3	65183579	65196475	Ssr3	GeneID:67437	-	2.76802	2.47649	2.11599	1.88401	0.70533	1.11772
chr4	155079233	155107891	Ssu72	GeneID:68991	+	2.26083	1.92662	1.63041	1.58974	0.761274	1.17347
chr15	81195474	81230124	St13	GeneID:70356	-	2.13657	1.81108	1.58649	1.44916	0.723823	1.17972
chr14	31952203	31981758	Stab1	GeneID:192187	-	0.776531	0.720449	0.505609	0.513374	0.735116	1.07784
chr2	13995739	14069965	Stam	GeneID:20844	+	1.01174	1.04423	0.652838	0.604696	0.509589	0.968888
chr19	34266760	34314818	Stambpl1	GeneID:76630	+	1.60794	1.71963	2.28727	2.04894	0.849742	0.935049
chr1	52176282	52218707	Stat1	GeneID:20846	+	3.00832	2.90775	3.95067	2.99552	0.766176	1.03459
chr11	100720718	100746483	Stat5a	GeneID:20850	+	9.75221	9.14217	12.5005	10.3632	0.757927	1.06673
chr11	100642045	100683842	Stat5b	GeneID:20851	-	2.1109	1.79831	2.61738	2.23411	0.736056	1.17382
chr10	79578947	79593424	Stk11	GeneID:20869	+	2.5814	2.15116	1.9375	1.71947	0.838661	1.2
chr1	75207430	75212181	Stk16	GeneID:20872	+	2.26563	2.65625	2.99479	2.5	1.0599	0.852942
chr1	53812356	53841996	Stk17b	GeneID:98267	-	3.98881	4.72031	7.98882	6.49312	0.963857	0.845032
chr14	121685563	121778452	Stk24	GeneID:223255	-	2.11217	1.94232	1.52422	1.35947	0.833332	1.08745
chr9	57977156	58001760	Stra6	GeneID:20897	+	2.59661	2.17032	1.00398	1.1753	0.743028	1.19642
chr7	17401656	17426278	Strn4	GeneID:97387	+	1.93632	2.04677	1.60697	1.69453	0.835819	0.946037
chr9	115151699	115219539	Stt3b	GeneID:68292	-	2.40043	2.25308	1.97028	1.79278	0.791932	1.0654
chr14	45970861	45996559	Styx	GeneID:56291	+	1.26975	1.15125	0.697496	0.843932	0.558767	1.10293
chr14	79987563	80030604	Sugt1	GeneID:67955	+	1.68861	1.4905	1.08291	0.958861	0.587341	1.13291
chr10	77068979	77081076	Sumo3	GeneID:20610	+	2.27406	2.14029	1.81239	1.80914	0.825451	1.0625
chr14	52780094	52816876	Supt16h	GeneID:114741	-	2.06281	1.73141	1.57978	1.38556	0.695307	1.19141
chr7	29099913	29123738	Supt5h	GeneID:20924	-	1.78673	1.4847	1.26224	1.13776	0.642858	1.20344
chr11	78020526	78059204	Supt6h	GeneID:20926	-	2.77078	2.41343	2.13712	1.97369	0.736152	1.14806
chr2	26768956	26771851	Surf1	GeneID:20930	-	7.97546	7.02148	5.29755	4.91411	0.889572	1.13587
chr2	26771941	26775692	Surf2	GeneID:20931	+	6.82153	5.72521	4.27195	3.54674	0.770537	1.19149
chr2	26775559	26789448	Surf4	GeneID:20932	-	3.86846	3.56951	2.63827	2.2003	0.980568	1.08375
chr2	26746292	26758333	Surf6	GeneID:20935	-	2.9804	2.76143	2.21405	2.37092	0.727125	1.07929
chr19	3767421	3816391	Suv420h1	GeneID:225888	+	2.29389	1.91563	1.5923	1.61382	0.70838	1.19746
chr11	117670995	117675595	Syngr2	GeneID:20973	+	2.63061	2.50395	1.74406	2.16623	0.949866	1.05058
chr4	132809082	132818981	Sytl1	GeneID:269589	-	1.40917	1.30275	0.959632	1.02936	0.862387	1.08169
chr17	6877960	6942185	Sytl3	GeneID:83672	+	3.55129	4.02721	2.16815	1.95138	0.256467	0.881825
chr19	6046662	6053709	Syvn1	GeneID:74126	+	2.44956	2.08333	1.85965	2.04167	1.06579	1.17579
chr11	95122843	95130576	Tac4	GeneID:93670	+	2.22012	2.4696	1.68344	1.6457	0.733751	0.89898
chr17	28038073	28044669	Taf11	GeneID:68776	-	1.68934	1.71429	2.29478	2.23583	0.673469	0.985451
chr17	8118885	8127762	Tagap	GeneID:72536	+	2.43665	2.84795	3.37232	3.48928	0.660819	0.855579
chr11	105451300	105790618	Tanc2	GeneID:77097	+	2.91023	2.88947	1.63401	1.67636	0.573853	1.00719
chr2	61416643	61492168	Tank	GeneID:21353	+	2.53659	2.30354	1.85478	1.58359	0.678349	1.10117
chr11	77342664	77421317	Taok1	GeneID:216965	-	1.91125	1.61121	1.18084	0.888602	0.595989	1.18622
chr17	34324825	34333744	Tap1	GeneID:21354	+	5.96498	6.3716	8.58949	9.03891	1.0428	0.936183
chr15	102348890	102354105	Tarbp2	GeneID:21357	+	3.65076	4.05779	2.43467	2.07286	0.85176	0.899691
chr4	155233377	155237462	Tas1r3	GeneID:83771	-	1.79339	1.8292	0.895319	1.33609	0.743804	0.980426
chr6	52663742	52716478	Tax1bp1	GeneID:52440	+	6.05258	6.59851	4.63251	4.29793	0.762082	0.917265
chr7	134340979	134351982	Tbc1d10b	GeneID:68449	-	1.24352	1.48014	0.822106	1.06045	0.932645	0.840138
chr2	61642510	61652171	Tbr1	GeneID:21375	+	1.75605	1.64991	1.21974	1.24767	0.899442	1.06433
chr17	23961707	23966076	Tceb2	GeneID:67673	-	10.3118	8.56183	8.01612	7.07527	0.905913	1.2044
chr4	135559285	135577564	Tceb3	GeneID:27224	-	1.83767	1.58364	1.23916	1.23916	0.728624	1.16041
chr8	125897653	125928073	Tcf25	GeneID:66855	+	2.172	1.98988	1.66948	1.52614	0.72091	1.09152
chr18	60974196	61008562	Tcof1	GeneID:21453	-	2.03972	1.91749	1.47594	1.93812	0.912144	1.06375
chr17	28468620	28487545	Tead3	GeneID:21678	-	2.64208	2.39419	2.05683	2.11004	0.850063	1.10354
chr5	122691524	122714469	Tect1	GeneID:654470	-	1.22899	1.07668	0.809875	0.810923	0.845587	1.14146
chr15	101933419	101946832	Tenc1	GeneID:209039	+	1.49313	1.52825	1.03053	1.15115	0.778625	0.97702
chr11	106363453	106474244	Tex2	GeneID:21763	-	1.56165	1.59897	2.58086	1.97864	0.78691	0.976661
chr9	106561077	106588279	Tex264	GeneID:21767	-	1.69125	1.97788	1.18156	1.10875	0.653456	0.855079
chr16	56690445	56717467	Tfg	GeneID:21787	-	1.29722	1.29815	0.89722	1.03704	0.668517	0.999285
chr15	66502332	66682283	Tg	GeneID:21819	+	8.38693	7.65557	6.75781	5.99079	0.936851	1.09553
chr10	114807022	114821491	Thap2	GeneID:66816	-	2.00582	1.96802	1.37355	1.21657	0.755813	1.0192
chr4	151356748	151363106	Thap3	GeneID:69876	-	2.40092	2.08986	1.54378	1.65898	0.817975	1.14884
chr11	86079217	86171027	Thrap1	GeneID:327987	-	4.84407	4.56508	3.96134	3.44266	0.75709	1.06112
chr5	119010752	119212989	Thrap2	GeneID:76199	+	2.62349	2.43356	1.8656	1.79222	0.746148	1.07805
chr4	125841326	125879954	Thrap3	GeneID:230753	-	4.00139	3.46154	2.89328	2.57865	0.717254	1.15596
chr6	112996321	113018267	Thumpd3	GeneID:14911	+	2.78719	2.34202	2.10967	1.88382	0.716611	1.19008
chr7	135583291	135605027	Tial1	GeneID:21843	-	1.57923	1.32787	1.06558	1.14972	0.70492	1.1893
chr6	59158864	59162027	Tigd2	GeneID:68140	+	1.43713	1.27245	1.96108	1.75149	0.628741	1.12941
chr8	4259738	4275895	Timm44	GeneID:21856	-	1.82027	1.78649	1.27027	1.69595	0.786487	1.01891
chr9	50412015	50413423	Timm8b	GeneID:30057	+	3.51255	3.43369	2.53763	2.91039	0.942651	1.02297
chr11	117676840	117687267	Tk1	GeneID:21877	-	3.81819	3.50089	2.42246	2.63993	0.98574	1.09063
chr11	77992268	77994274	Tlcd1	GeneID:68385	+	8.49329	7.46644	6.90604	6.67785	1.27517	1.13753
chr11	105035241	105143490	Tlk2	GeneID:24086	+	1.2728	1.21421	0.871199	0.804314	0.649532	1.04826
chr3	30691798	30720185	Tloc1	GeneID:69276	+	1.63993	1.37433	1.02852	1.15419	0.761142	1.19326
chr19	6062821	6067850	Tm7sf2	GeneID:73166	-	3.45547	3.8117	2.6056	2.5598	1.10433	0.906542
chr19	41285332	41338494	Tm9sf3	GeneID:107358	-	3.00948	2.73326	2.24249	2.17659	0.728518	1.10106
chr11	117627302	117641935	Tmc6	GeneID:217353	-	2.40981	2.62194	1.68831	1.70707	0.88889	0.919095
chr4	138528820	138615079	Tmco4	GeneID:77056	+	1.49539	1.37837	1.01672	0.976117	0.595358	1.0849
chr5	124990800	125000512	Tmed2	GeneID:56334	+	2.24861	1.97774	1.66976	1.74768	0.825604	1.13696
chr14	31638802	31690172	Tmem110	GeneID:69179	+	0.88213	0.936993	0.624659	0.737643	0.73167	0.941448
chr9	107436276	107440987	Tmem115	GeneID:56395	+	2.00522	1.93734	1.37859	1.89295	0.757178	1.03504
chr19	10932319	10944269	Tmem132a	GeneID:98170	-	1.46962	1.24466	0.714284	0.855499	0.735631	1.18074
chr6	34813146	34824946	Tmem140	GeneID:68487	+	1.43046	1.50331	1.95364	1.9702	1.00662	0.951541
chr5	76612905	76638269	Tmem165	GeneID:21982	+	1.95817	1.71012	1.52238	1.15856	0.738326	1.14505
chr1	136242674	136258576	Tmem183a	GeneID:57439	-	2.18989	1.93989	1.17076	1.19126	0.765027	1.12887
chr16	38562972	38591497	Tmem39a	GeneID:67846	+	1.82253	1.6921	1.29547	1.09139	0.692989	1.07708
chr4	129353599	129374082	Tmem39b	GeneID:230770	-	1.44343	1.64914	0.966858	1.01943	0.755429	0.87526
chr6	91423745	91438452	Tmem43	GeneID:74122	+	1.72518	1.70935	1.21727	1.18705	0.748199	1.00926
chr4	134453764	134470831	Tmem50a	GeneID:71817	-	1.08583	1.0091	0.767229	0.906372	0.624185	1.07603
chr11	78355319	78364237	Tmem97	GeneID:69071	-	1.35214	1.20817	0.714006	1.09922	0.715953	1.11916
chr6	97105260	97129118	Tmf1	GeneID:232286	-	2.14067	2.11417	1.69317	1.28848	0.720692	1.01253
chr17	28712677	28720448	Tmhs	GeneID:328789	+	2.34728	2.54184	1.75314	1.43305	0.598326	0.923459
chr10	80342561	80362239	Tmprss9	GeneID:432478	+	1.08706	1.02941	0.725881	0.652942	0.863527	1.056
chr17	35336335	35338941	Tnf	GeneID:21926	-	3.65931	3.49526	2.47634	3.8612	1.44479	1.04693
chr4	154296319	154302186	Tnfrsf14	GeneID:230979	-	0.618139	0.694509	1.02625	1.02626	0.787592	0.890038
chr4	144802271	144836773	Tnfrsf1b	GeneID:21938	-	1.35236	1.42161	1.98173	1.69939	0.936834	0.951286
chr4	144858879	144905050	Tnfrsf8	GeneID:21941	-	6.1025	7.0435	7.98213	6.08641	0.849224	0.866402
chr4	63493858	63522318	Tnfsf8	GeneID:21949	-	59.5645	55.7147	35.7075	38.6418	0.881778	1.0691
chr17	57244808	57247180	Tnfsf9	GeneID:21950	+	1.87055	2.09708	2.50809	2.22654	1.00323	0.891975
chr11	54724289	54776414	Tnip1	GeneID:57783	-	1.83798	1.62393	1.17489	1.41202	0.784871	1.13181
chr16	10788028	10788748	Tnp2	GeneID:21959	-	11.4651	11.0233	14.0581	12.4496	1.25194	1.04008
chr13	99612036	99696339	Tnpo1	GeneID:238799	-	1.96028	1.74704	1.4791	1.36794	0.749128	1.12206
chr8	87560814	87581479	Tnpo2	GeneID:212999	+	2.72531	2.27809	1.70148	1.31101	0.797959	1.19631
chr7	130267399	130338810	Tnrc6a	GeneID:233833	+	1.79327	1.65383	1.24645	1.17795	0.755979	1.08431
chr7	149067490	149088311	Tollip	GeneID:54473	-	1.82957	1.78104	1.23928	1.09481	0.76411	1.02725
chr15	79501298	79503292	Tomm22	GeneID:223696	+	2.62081	2.30537	1.60403	1.78859	0.755036	1.13683
chr2	163879277	163896838	Tomm34	GeneID:67145	-	1.97704	1.72194	1.59439	1.35204	0.71046	1.14815
chr1	157898713	157915991	Tor1aip2	GeneID:240832	+	2.17935	2	1.66451	1.4129	0.784518	1.08968
chr6	124760733	124764430	Tpi1	GeneID:21991	-	3.69515	3.45299	2.1396	2.21083	0.729344	1.07013
chr9	66870400	66897020	Tpm1	GeneID:22003	-	1.5492	1.30272	1.0731	0.829426	0.806936	1.18921
chr8	74659191	74677028	Tpm4	GeneID:326618	+	3.74527	3.83985	2.69483	2.31022	0.643127	0.975369
chr8	107782475	107788494	Tradd	GeneID:71609	-	1.4279	1.53664	0.969266	1.35697	1.06856	0.929233
chr12	112404759	112505359	Traf3	GeneID:22031	+	2.06866	1.87452	1.6203	1.53714	0.75022	1.10357
chr1	193821088	193825656	Traf5	GeneID:22033	-	1.79365	1.81217	1.14021	0.947089	0.592592	0.98978
chr1	13554783	13579945	Tram1	GeneID:72265	-	3.1409	2.9501	2.25636	2	0.872797	1.06468
chrX	162878733	162891070	Trappc2	GeneID:66226	+	0.821258	0.7971	0.520129	0.561998	0.602256	1.03031
chr16	48732023	48772248	Trat1	GeneID:77647	-	1.99397	1.68566	2.9008	2.00268	0.650135	1.1829
chr17	48439363	48451859	Treml2	GeneID:328833	+	2.31469	2.50639	3.72205	2.70767	0.886583	0.923517
chr12	15798533	15823591	Trib2	GeneID:217410	-	1.32613	1.33104	2.62475	2.26424	0.777997	0.996308
chr11	62633755	62656450	Trim16	GeneID:94092	+	2.58307	2.3619	2.15133	2.19788	0.785183	1.09364
chr6	37820811	37916292	Trim24	GeneID:21848	+	1.24884	1.17521	0.831625	0.70643	0.683753	1.06265
chr7	13609510	13616378	Trim28	GeneID:21849	+	4.05556	3.69555	3.03111	2.68222	0.900002	1.09742
chr14	66915862	66930261	Trim35	GeneID:66854	+	2.90073	2.49635	1.10219	1.27883	0.745983	1.16199
chr11	48619906	48630893	Trim41	GeneID:211007	-	7.63558	6.44905	5.70639	5.32815	0.95682	1.18398
chr3	68839214	68848582	Trim59	GeneID:66949	-	2.4375	2.22728	1.68561	1.55303	0.78788	1.09439
chr19	46576789	46590851	Trim8	GeneID:93679	+	3.78519	3.50666	2.66074	2.02963	0.912595	1.07943
chr12	74380998	74387687	Trmt5	GeneID:76357	-	1.70045	1.61036	1.13289	1.31307	0.765765	1.05594
chr15	85709757	85727823	Trmu	GeneID:72026	+	1.295	1.1625	0.712498	0.910001	0.836252	1.11398
chr11	69393483	69405373	Trp53	GeneID:22059	+	1.61615	1.41681	1.27677	1.21087	0.78748	1.1407
chr11	77321601	77326775	Trp53i13	GeneID:216964	-	2.31738	2.04786	1.3602	1.24181	0.901763	1.13161
chr7	150257697	150275513	Trpm5	GeneID:56843	-	1.1856	0.98485	0.606059	0.854798	0.770202	1.20384
chr19	7070823	7073536	Trpt1	GeneID:107328	+	3.29062	3.42188	2.38125	2.525	1.02187	0.961643
chr5	145529661	145620642	Trrap	GeneID:100683	+	1.26015	1.26599	0.880157	0.899642	0.656708	0.995381
chr7	19886593	19886678	Trsp	GeneID:22069	+	3.80672	3.2563	8.04622	1.9958	0.777314	1.16903
chr1	120195094	120207709	Tsn	GeneID:22099	-	1.3619	1.23016	0.788888	0.920636	0.746033	1.1071
chr7	150191596	150205549	Tspan32	GeneID:27027	+	1.89568	1.9225	1.23249	1.27571	0.961252	0.986048
chr2	153048106	153051119	Tspyl3	GeneID:241732	-	4.15151	4.3697	2.54242	2.62121	0.515151	0.950069
chr8	72426114	72427417	Tssk6	GeneID:83984	+	4.98551	5.39493	3.61956	3.56884	1.1558	0.924111
chr4	155408946	155424926	Ttll10	GeneID:330010	-	4.38775	4.87619	7.60952	7.01496	0.907481	0.899832
chr5	141096594	141124978	Ttyh3	GeneID:78339	-	1.56417	1.81105	2.24153	1.80481	0.928699	0.863681
chr15	98780278	98783932	Tuba1a	GeneID:22142	-	1.25714	1.18572	0.885715	1.04286	0.657144	1.06024
chr2	25077682	25080161	Tubb2c	GeneID:227613	-	2.28435	2.39617	1.623	1.76677	0.674123	0.953333
chr17	35970865	35975177	Tubb5	GeneID:22154	-	2.89189	2.75676	1.55946	2.08378	0.959457	1.04902
chr7	133630946	133634244	Tufm	GeneID:233870	+	2.3787	2.02663	1.73668	1.81657	0.784025	1.17372
chr7	52769076	52777973	Tulp2	GeneID:56734	+	2.27095	2.4191	3.51852	2.53411	0.916181	0.938759
chr15	94408379	94420255	Twf1	GeneID:19230	-	2.44481	2.08072	2.01153	2.05931	0.764413	1.17498
chr17	66272406	66300470	Twsg1	GeneID:65960	-	1.57644	1.40288	1.11061	1.13399	0.807552	1.12372
chr4	129303327	129317884	Txlna	GeneID:109658	-	2.33188	2.26811	1.61449	1.8145	0.772461	1.02812
chr18	63822455	63852013	Txnl1	GeneID:53382	-	2.06298	1.75928	1.60915	1.4245	0.726491	1.17263
chr17	31349058	31379035	Ubash3a	GeneID:328795	+	1.58447	1.7355	2.05632	1.99317	0.813996	0.912979
chr6	97134022	97155337	Ube1c	GeneID:22200	-	2.18202	2.08435	1.64151	1.55605	0.736958	1.04686
chr9	103949845	103965451	Ube1dc1	GeneID:66663	-	1.40802	1.39004	0.839559	0.966807	0.622407	1.01294
chr9	107877898	107886387	Ube1l	GeneID:74153	+	1.34132	1.46707	1.91417	1.48104	0.848301	0.914287
chrX	20235547	20260305	Ube1x	GeneID:22201	+	2.18236	1.85431	1.79088	1.31517	0.540139	1.17691
chr18	35931261	35966817	Ube2d2	GeneID:56550	+	2.27245	2.02598	1.59688	1.39718	0.672604	1.12166
chr4	155317940	155333713	Ube2j2	GeneID:140499	+	3.13324	2.78159	2.19643	2.05357	0.796703	1.12642
chr16	17152108	17201585	Ube2l3	GeneID:22195	-	2.688	2.59764	2.14197	1.99046	0.667789	1.03478
chr7	13620587	13623327	Ube2m	GeneID:22192	-	4.83178	4.31464	3.49532	2.919	1.09969	1.11986
chr9	54997185	55055335	Ube2q2	GeneID:109161	+	2.65172	2.33317	1.86751	1.66683	0.65173	1.13653
chr2	167433139	167457505	Ube2v1	GeneID:66589	-	2.67001	2.332	1.9328	1.94584	0.89669	1.14495
chr11	95908745	95926678	Ube2z	GeneID:268470	-	3.24246	3.03643	1.99372	1.7902	0.822866	1.06785
chr9	20447762	20451233	Ubl5	GeneID:66177	+	2.96803	3.24709	3.78488	3.11628	0.872092	0.914057
chr9	57758793	57777777	Ubl7	GeneID:69459	+	4.42581	4.33293	3.31484	2.84801	0.720145	1.02144
chr11	102165874	102180410	Ubtf	GeneID:21429	-	4.00145	3.7942	2.9058	2.97101	0.840579	1.05462
chr17	56207676	56214412	Ubxd1	GeneID:66530	-	1.61435	1.52466	0.890136	1.12556	0.820626	1.05882
chr9	64083008	64084169	Uchl4	GeneID:93841	+	0.919119	0.845587	0.496323	0.400736	0.599265	1.08696
chr3	53659134	53667694	Ufm1	GeneID:67890	-	2.86282	2.62227	2.25646	2.02784	0.789263	1.09174
chr4	59202422	59235705	Ugcg	GeneID:22234	+	1.17725	1.05961	0.818038	0.931764	0.964705	1.11103
chr10	79865742	79869566	Uqcr	GeneID:66594	-	1.93803	1.76619	1.21127	1.40845	1.13521	1.09729
chr1	173341812	173348874	Usf1	GeneID:22278	+	2.37281	2.58772	1.69298	1.4693	0.9057	0.916949
chr18	9993613	10030147	Usp14	GeneID:59025	-	1.78213	1.59041	1.24619	1.25272	0.703702	1.12055
chr16	87455301	87483760	Usp16	GeneID:74112	+	3.58311	2.99911	2.66311	2.31111	0.70578	1.19473
chr11	60965444	60988561	Usp22	GeneID:216825	-	1.19207	1.08769	0.782881	1.02087	0.751565	1.09597
chr8	83504632	83538805	Usp38	GeneID:74841	-	2.27552	2.28319	2.81888	2.13431	0.76362	0.996639
chr6	124765037	124779465	Usp5	GeneID:22225	-	1.83673	1.85569	1.28571	1.63702	0.846938	0.989786
chr17	65929395	65962881	Vapa	GeneID:30960	-	2.37364	2.11467	1.78861	1.69735	0.758971	1.12246
chr16	4639994	4650782	Vasn	GeneID:246154	+	1.62653	1.74695	0.769636	1.07853	0.619546	0.931069
chr11	52174617	52202898	Vdac1	GeneID:22333	+	0.973189	0.942808	0.684539	0.865059	0.656836	1.03222
chr19	7056962	7062093	Vegfb	GeneID:22340	-	2.68687	2.90909	2.21717	2.24242	0.92677	0.92361
chr17	6942480	6987129	Vil2	GeneID:22350	-	7.63704	7.30717	4.44512	4.08583	0.849175	1.04514
chr8	87784291	87823396	Vps35	GeneID:65114	-	1.15168	0.973232	0.786549	0.717227	0.590253	1.18336
chr19	10763305	10788909	Vps37c	GeneID:107305	+	2.03478	1.71111	1.49276	1.43381	0.89372	1.18916
chr8	109555226	109569656	Vps4a	GeneID:116733	+	1.62537	1.4242	1.15744	1.29883	0.76822	1.14125
chr14	35487114	35559403	Wapal	GeneID:218914	+	2.19527	1.86608	1.69046	1.59743	0.513231	1.17641
chr12	110098244	110131407	Wars	GeneID:22375	-	1.96305	1.84513	1.45597	1.38601	0.767298	1.06391
chr6	24563805	24614971	Wasl	GeneID:73178	-	2.90022	2.42476	1.81461	1.92203	0.672299	1.19609
chr6	136762177	136776649	Wbp11	GeneID:60321	-	2.7689	2.41134	1.86919	2.0843	0.828487	1.14828
chr5	38918052	38952834	Wdr1	GeneID:22388	-	5.72995	5.5174	4.49394	3.73071	0.822997	1.03852
chr12	111976159	112033238	Wdr20a	GeneID:69641	+	1.05498	0.971768	0.742941	0.784548	0.75285	1.08563
chr1	183107824	183141501	Wdr26	GeneID:226757	-	3.55124	2.96041	2.37811	1.98447	0.700308	1.19958
chr2	29887071	29904399	Wdr34	GeneID:71820	-	1.50322	1.55984	1.06178	0.920208	0.705276	0.963698
chr9	119804013	119835697	Wdr48	GeneID:67561	+	2.15184	2.14939	1.62449	1.77796	0.836733	1.00114
chr16	36041276	36043060	Wdr5b	GeneID:69544	+	3.92784	4.12371	2.92783	2.75601	1.08248	0.952501
chr9	108474644	108481001	Wdr6	GeneID:83669	-	2.03686	1.74655	1.20277	1.63134	1.04839	1.16622
chr17	26014573	26017803	Wfikkn1	GeneID:215001	-	1.9375	1.7381	0.892855	1.08631	1.07143	1.11473
chr5	34163478	34238525	Whsc1	GeneID:107823	+	1.4045	1.27625	0.962804	0.949244	0.625728	1.10049
chr8	26712778	26830139	Whsc1l1	GeneID:234135	+	2.25237	2.36536	4.10581	2.46451	0.657442	0.952231
chr15	66722955	66754761	Wisp1	GeneID:22402	+	3.19202	3.3214	2.59479	2.18633	0.789258	0.961048
chr17	32491007	32526361	Wiz	GeneID:22404	-	2.15373	2.0791	1.64254	1.47612	0.693284	1.03589
chr11	79052884	79068197	Wsb1	GeneID:78889	-	3.46638	2.97619	2.82913	2.66807	0.738097	1.16471
chr5	117807314	117828598	Wsb2	GeneID:59043	+	2.87903	2.66037	1.94561	2	0.704771	1.08219
chr4	19536820	19636140	Wwp1	GeneID:107568	-	1.31716	1.16322	0.704703	0.675653	0.621146	1.13234
chr11	109287260	109299462	X83328	GeneID:13929	+	1.75527	1.7342	2.15883	1.63696	0.988655	1.01215
chr9	123761436	123771246	Xcr1	GeneID:23832	-	1.29151	1.50369	2.16052	1.31919	0.828416	0.858896
chr4	132280819	132288461	Xkr8	GeneID:381560	-	1.27848	1.06329	0.639239	0.886077	0.685653	1.20238
chr11	23156041	23197597	Xpo1	GeneID:103573	+	1.42503	1.47001	0.769232	0.889832	0.795307	0.969403
chr7	133245232	133343922	Xpo6	GeneID:74204	-	2.43206	2.15939	1.89907	1.56975	0.831274	1.12627
chr12	113041404	113052052	Xrcc3	GeneID:74335	-	2.30634	2.4736	1.6743	1.3662	0.774649	0.932383
chr9	21393126	21397190	Yipf2	GeneID:74766	-	2.98343	2.64917	2.18785	2.17956	0.906078	1.12617
chr17	46385048	46388966	Yipf3	GeneID:28064	+	3.81285	3.65084	2.32682	2.49441	0.790501	1.04438
chr3	16083250	16116855	Ythdf3	GeneID:229096	+	2.89892	2.46034	2.26516	1.79394	0.620527	1.17826
chr11	75546441	75579340	Ywhae	GeneID:22627	+	4.98813	4.35867	3.88282	3.23278	0.711004	1.14442
chr5	136384279	136410394	Ywhag	GeneID:22628	-	3.64224	3.20266	2.34063	2.25975	0.777353	1.13725
chr5	33355549	33370615	Ywhah	GeneID:22629	+	1.81728	1.56516	1.19688	1.06374	0.652972	1.16108
chr18	84257550	84266906	Zadh2	GeneID:225791	+	1.60985	1.45833	1.05114	1.22159	0.59659	1.1039
chr1	36818706	36839661	Zap70	GeneID:22637	+	6.22809	6.16741	9.0382	7.61573	0.732583	1.00984
chr16	55973929	56009026	Zbtb11	GeneID:271377	+	2.97072	2.83859	2.38213	2.06907	0.660659	1.04655
chr9	48462402	48644050	Zbtb16	GeneID:235320	-	0.862482	0.863158	0.590494	0.595737	0.522668	0.999216
chr10	5958433	5979455	Zbtb2	GeneID:381990	+	1.68722	1.47758	1.15807	1.29036	0.697308	1.14189
chr7	31374700	31377961	Zbtb32	GeneID:58206	-	2.72107	2.34718	1.7092	2.05935	1.12463	1.15929
chr2	33261629	33286844	Zbtb34	GeneID:241311	-	0.801566	0.733138	0.482894	0.633432	0.599219	1.09334
chr9	96585842	96632094	Zbtb38	GeneID:245007	-	4.50386	4.30637	3.27246	2.63712	0.850683	1.04586
chr2	37282365	37286383	Zbtb6	GeneID:241322	-	2.07202	1.83656	1.55125	1.22161	0.692521	1.1282
chr10	127980619	127984800	Zc3h10	GeneID:103284	-	3.34426	2.86885	2.53825	2.65574	0.969945	1.16571
chr9	51920090	51976216	Zc3h12c	GeneID:244871	-	5.67471	5.20312	3.30267	3.32126	0.721972	1.09064
chr12	99985178	100025984	Zc3h14	GeneID:75553	+	1.27068	1.15156	0.805427	0.771015	0.681667	1.10345
chr16	11136696	11176382	Zc3h7a	GeneID:106205	-	1.98848	1.89024	1.4668	1.37872	0.849593	1.05197
chr2	128752004	128769756	Zc3h8	GeneID:57432	-	0.750635	0.689872	0.481013	0.518987	0.694936	1.08808
chr13	59873240	59924462	Zcchc6	GeneID:214290	-	2.31046	2.41721	3.05283	2.37581	0.868738	0.955838
chr4	133162907	133189344	Zdhhc18	GeneID:503610	-	2.27966	2.04896	1.87665	1.72599	0.887006	1.11259
chr8	41509169	41570196	Zdhhc2	GeneID:70546	+	0.916435	0.882353	0.559291	0.61298	0.520075	1.03863
chr19	4878704	4884508	Zdhhc24	GeneID:70605	+	1.08873	1.0024	0.767384	0.983215	0.657073	1.08613
chr9	122983271	123022210	Zdhhc3	GeneID:69035	-	1.69215	1.48692	1.20455	1.4573	0.748621	1.13803
chr18	5591889	5774909	Zeb1	GeneID:21417	+	1.87708	2.15902	2.44282	2.58019	0.617464	0.869411
chr17	56004157	56018218	Zfp119	GeneID:104349	-	0.826665	0.860741	0.555554	0.6	0.533333	0.960411
chr7	117205216	117238906	Zfp143	GeneID:20841	+	2.17624	2.00233	1.78106	1.60481	0.745343	1.08686
chr7	24866963	24892234	Zfp180	GeneID:210135	+	0.999998	0.878048	0.685855	0.78634	0.677075	1.13889
chr18	24170768	24179272	Zfp191	GeneID:59057	-	1.30739	1.27944	0.826348	0.998004	0.728544	1.02184
chr1	138521522	138524866	Zfp281	GeneID:226442	+	2.42059	2.26765	4.53823	3.53529	0.882351	1.06744
chr6	47827554	47858484	Zfp282	GeneID:101095	+	0.948421	1.0441	0.500001	0.603162	0.609819	0.908366
chr2	164717392	164737250	Zfp335	GeneID:329559	-	2.55141	2.43108	2.03855	1.96028	0.858645	1.0495
chr13	64234365	64254507	Zfp367	GeneID:238673	-	1.31676	1.17341	0.772256	0.898266	0.702888	1.12217
chr7	30906967	30920051	Zfp382	GeneID:233060	+	1.36646	1.17236	0.791925	0.675467	0.517082	1.16556
chr12	117285935	117299065	Zfp386	GeneID:56220	+	1.05728	1.08359	0.696593	0.848296	0.760059	0.975717
chr17	21672503	21699565	Zfp52	GeneID:22710	+	1.33303	1.10823	0.926919	0.795561	0.595743	1.20284
chr7	88138570	88187581	Zfp592	GeneID:233410	+	1.26146	1.32032	0.850592	0.920768	0.73854	0.95542
chr4	133799221	133801443	Zfp593	GeneID:68040	-	2.06557	1.85573	2.66229	2.44918	0.704917	1.11308
chr9	65543269	65643134	Zfp609	GeneID:214812	-	0.890646	0.741954	0.633193	0.626339	0.607568	1.20041
chr2	168750871	168780759	Zfp64	GeneID:22722	-	1.14799	1.07186	0.798973	0.928143	0.662106	1.07103
chr5	145992628	146008175	Zfp655	GeneID:72611	+	3.11928	2.70596	2.49376	2.23301	0.728156	1.15274
chr3	94810624	94819160	Zfp687	GeneID:78266	-	2.01195	2.1255	1.60358	1.38048	0.908369	0.946579
chr7	6083091	6107573	Zfp787	GeneID:67109	-	1.458	1.495	1.029	1.11	0.729999	0.975251
chr17	33470673	33495823	Zfp81	GeneID:224694	-	0.568071	0.563172	0.29383	0.347698	0.434868	1.0087
chr11	59299064	59319413	Zkscan17	GeneID:268417	-	1.20666	1.31228	0.734789	0.955224	0.687715	0.919512
chr3	32233714	32264587	Zmat3	GeneID:22401	-	1.97916	1.9875	1.01417	1.09833	0.638331	0.995805
chr11	6289367	6306165	Zmiz2	GeneID:52915	+	1.52105	1.53947	1.08553	1.41447	0.717106	0.988033
chr4	126724338	126738376	Zmym1	GeneID:68310	-	1.77003	1.57418	1.20326	1.11721	0.68991	1.12441
chr14	57506631	57579186	Zmym2	GeneID:76007	+	1.20376	1.09908	0.822611	0.796246	0.603278	1.09524
chr19	6061207	6062468	Znhit2	GeneID:29805	+	3.96364	4.42182	2.83636	2.78182	0.970912	0.896383
chr6	54766910	54839730	Znrf2	GeneID:387524	+	2.83632	2.67622	1.23138	1.2736	0.721624	1.05982
chr13	108514697	108680342	Zswim6	GeneID:67263	-	2.45104	2.64394	4.01921	3.14653	0.734477	0.927038
chr4	138936574	139045510	Zubr1	GeneID:69116	+	2.23489	1.96483	1.53709	1.38351	0.693681	1.13744
chr6	42299827	42308394	Zyx	GeneID:22793	+	5.2664	4.44334	3.59046	2.74553	0.904575	1.18523
