# Supplementary material for: PARP-14 Binds Specific DNA Sequences to Promote Th2 Cell Gene Expression
Source: PLoS One. 2013 Dec 20;8(12):e83127. doi: 10.1371/journal.pone.0083127 (PMC3869773; doi:10.1371/journal.pone.0083127)
Supplement: Table S7 — Pool 6 - List of genes that are dependent on enzymatic activity of PARP-14 and other PARPs. Related to Figure 1. (XLS) [file pone.0083127.s007.xls]

## Sheet: Pool 6
Gene Chromosome	Gene Start	Gene End	Gene Name	Gene ID	Strand	Parp14 +/+	Parp14 +/+ + PJ34	Parp14 -/-	Parp14 -/- + PJ34	Input	Parp14 +/+ / Parp14 +/+ + PJ34	Parp14 -/- / Parp14 -/- + PJ34
chr9	25060169	25116150	2011-09-07	GeneID:235072	+	3.23476	2.58741	2.53199	2.07204	0.649873	1.25019	1.22198
chr4	24825248	24832148	1110007M04Rik	GeneID:68493	+	1.57428	1.00887	1.00887	1.26386	0.802661	1.56044	0.798243
chr17	35087183	35089417	1110038B12Rik	GeneID:68763	-	1.58688	1.27869	0.868854	1.44262	0.757378	1.24102	0.602274
chr16	24392641	24393345	1110054M08Rik	GeneID:68841	-	1.9144	2.66537	2.81712	2.30739	0.856032	0.718248	1.22091
chr4	153531594	153534793	1200015A19Rik	GeneID:67808	-	1.67761	1.22388	0.895524	1.14925	0.835819	1.37073	0.779224
chr2	22868336	22870196	1200016E24Rik	GeneID:319202	-	1.38567	1	0.668943	0.40273	0.296928	1.38567	1.66102
chr15	88919537	88930770	1300018J18Rik	GeneID:223776	+	1.44027	1.87201	0.921502	1.34812	0.843004	0.769372	0.683545
chr4	42982832	42987197	1700022I11Rik	GeneID:67317	+	3.02957	2.21774	2.05645	1.4086	0.475807	1.36606	1.45993
chr7	80700038	80703279	1810026B05Rik	GeneID:69170	-	4.75074	3.88724	3.48962	2.8635	0.934715	1.22214	1.21866
chr10	77441395	77448183	1810043G02Rik	GeneID:67884	+	2.99105	2.24385	2.27964	1.55481	0.75168	1.333	1.46619
chr4	82866205	82970093	1810054D07Rik	GeneID:69863	-	3.03475	2.45548	3.69587	2.70505	0.69098	1.23591	1.36628
chr3	36374859	36381221	1810062G17Rik	GeneID:72282	+	1.07143	0.746545	0.529955	0.771888	0.829496	1.43518	0.68657
chr2	155970010	155971529	2010100O12Rik	GeneID:67067	+	13.2615	10.6255	9.56536	7.26855	0.915193	1.24809	1.31599
chr11	59021863	59024238	2310033P09Rik	GeneID:67862	+	7.24839	5.60645	4.86129	3.97419	0.91613	1.29287	1.22321
chr11	61497912	61523452	2310040C09Rik	GeneID:69640	+	2.35334	1.68151	1.93611	1.5334	0.786062	1.39954	1.26262
chr3	145600996	145607239	2410004B18Rik	GeneID:66421	+	3.05116	2.17907	2.01163	1.30465	0.795349	1.40021	1.54189
chr7	134400473	134404181	2410015N17Rik	GeneID:66422	-	1.53276	1.90598	1.04274	1.41026	1.03988	0.804186	0.739393
chr17	79284236	79306218	2410078J06Rik	GeneID:73671	-	0.470716	0.659436	1.17245	0.853578	0.634491	0.713815	1.37357
chr4	147315004	147321423	2510039O18Rik	GeneID:77034	+	1.46789	0.963304	0.788989	1.31193	0.759174	1.52381	0.601398
chr4	34497864	34514157	2700059D21Rik	GeneID:433693	+	1.95973	1.34228	1.0255	1.26846	0.731545	1.46	0.808467
chr13	108834668	108839340	2810008M24Rik	GeneID:75616	+	1.67979	1.28609	1.14173	1.4042	0.711285	1.30612	0.813087
chr9	88415890	88417372	2810026P18Rik	GeneID:72655	-	3.70922	2.69858	2.78723	2.28014	0.585105	1.37451	1.22239
chr8	73028195	73030638	2810428I15Rik	GeneID:66462	-	2.83333	2.34295	2.07692	1.71474	1.13462	1.2093	1.21121
chr7	134158565	134160866	2900092E17Rik	GeneID:67278	-	2.21825	1.81759	1.77524	1.40065	1.35831	1.22043	1.26744
chr10	59809652	59835432	4632428N05Rik	GeneID:74048	+	3.48127	2.69261	4.64745	3.61191	0.802115	1.2929	1.2867
chr16	91054180	91069390	4932438H23Rik	GeneID:74387	-	4.29536	3.18284	6.40506	3.03657	0.89311	1.34954	2.10931
chr19	21727799	21760127	5730446C15Rik	GeneID:226016	+	3.37641	2.41974	2.49759	1.82664	0.722312	1.39536	1.36731
chr2	163428050	163444749	5830472M02Rik	GeneID:76080	+	2.97226	3.94716	4.41743	2.82167	0.733156	0.753011	1.56554
chr1	9901800	9931035	6030422M02Rik	GeneID:240697	+	2.33681	1.85379	1.50218	1.98869	0.6745	1.26056	0.755362
chrX	47911422	47914205	6720401G13Rik	GeneID:103012	-	0.838511	0.512421	0.344721	0.481366	0.326086	1.63637	0.716132
chr4	138748149	138748595	9530077C14Rik	GeneID:78454	-	2.1245	2.63855	2.81927	2.1004	1.16868	0.805175	1.34226
chr1	44066253	44076851	A530098C11Rik	GeneID:433294	-	2.70723	3.29277	3.82011	2.79189	0.731921	0.822174	1.36829
chr17	69766738	69768533	A930029G22Rik	GeneID:654806	-	1.63917	1.3299	2.03093	1.43986	0.676974	1.23256	1.4105
chr2	22795509	22895760	Abi1	GeneID:11308	-	2.41092	1.82304	1.62114	1.30344	0.666864	1.32248	1.24374
chr11	100337670	100389215	Acly	GeneID:104112	-	4.49025	3.4572	3.01084	2.34832	0.73781	1.29881	1.28212
chr4	56756319	56757789	Actl7a	GeneID:11470	+	2.73666	2.19573	1.66904	2.1815	0.551602	1.24636	0.765089
chr3	97964735	97967096	Adam30	GeneID:71078	+	1.04854	1.37217	0.744338	1.13268	0.537218	0.764151	0.657145
chr3	95480127	95491781	Adamtsl4	GeneID:229595	-	3.52	4.29833	4.62	3.71166	0.864998	0.818923	1.24472
chr10	76753478	76881018	Adarb1	GeneID:110532	-	4.62757	3.67686	3.20256	2.52239	0.683252	1.25857	1.26965
chr2	168006465	168032562	Adnp	GeneID:11538	-	3.26832	2.53187	2.46432	1.84491	0.805898	1.29087	1.33574
chr19	9063774	9151409	Ahnak	GeneID:66395	+	3.15501	2.28783	1.89879	1.13988	0.862477	1.37904	1.66578
chr8	97048967	97051164	AI451557	GeneID:102084	+	2.57895	3.42763	4.93421	3.91777	0.703946	0.7524	1.25945
chr3	106842422	106854080	AI504432	GeneID:229694	+	2.21333	1.59	1.8	1.44	0.808334	1.39203	1.25
chr1	43155555	43172791	AI597479	GeneID:98404	+	1.39018	1.71318	0.918604	1.19897	0.652454	0.811463	0.766163
chr4	128670509	128688773	Ak2	GeneID:11637	+	4.34615	3.47394	2.34864	1.83002	0.839952	1.25107	1.28339
chr17	32440621	32458098	Akap8	GeneID:56399	-	2.30818	1.84399	1.73274	1.42583	0.79284	1.25173	1.21525
chr10	40007264	40021978	Amd1	GeneID:11702	-	1.95971	1.43885	1.23165	1.61871	0.656114	1.362	0.760888
chr10	40009135	40021664	Amd2	GeneID:11703	-	1.89792	1.48007	1.28389	1.66986	0.677833	1.28232	0.768864
chr3	38351001	38354479	Ankrd50	GeneID:99696	-	1.13663	0.85465	0.662792	0.819766	0.572673	1.32993	0.808514
chr9	69301490	69339592	Anxa2	GeneID:12306	+	3.2777	2.4972	1.50421	1.23773	0.718795	1.31255	1.2153
chr15	98568057	98593549	Arf3	GeneID:11842	-	1.92635	1.31298	1.27035	0.845928	0.692832	1.46716	1.50172
chr2	9977661	10002056	Atp5c1	GeneID:11949	-	1.47295	1.03708	1.11222	0.841685	0.756512	1.42029	1.32143
chr2	73746507	73749351	Atp5g3	GeneID:228033	-	1.80556	1.28704	1.12346	1.62963	0.885802	1.40288	0.689394
chr5	125192580	125203018	Atp6v0a2	GeneID:21871	+	1.41459	1.06761	0.845196	0.649468	0.750892	1.325	1.30137
chr4	19803988	19849713	Atp6v0d2	GeneID:242341	-	1.01923	0.781249	0.605169	0.417669	0.582333	1.30461	1.44892
chr5	124913274	124928244	BC003324	GeneID:80291	-	4.04125	2.98009	2.9687	2.01991	0.718348	1.35608	1.46972
chr15	100451770	100467296	BC004728	GeneID:207818	-	1.63662	2.16644	2.03606	1.59778	0.822471	0.755442	1.2743
chr19	4057487	4059431	BC021614	GeneID:225884	-	6.08108	7.38176	9.68579	15.5439	0.722975	0.823798	0.623124
chr16	44724412	44737245	BC027231	GeneID:212547	+	2.72799	1.9544	2.02044	1.5739	0.76258	1.39582	1.28372
chr6	40845261	40850386	BC048599	GeneID:232717	-	1.38636	1.9495	2.63131	2.08838	0.878789	0.711139	1.25998
chr15	76199328	76201858	Brp16	GeneID:59053	+	1.94267	1.60828	1.29299	1.69745	0.923567	1.20792	0.761726
chr16	45224450	45253008	Btla	GeneID:208154	+	2.32003	1.47251	1.17908	0.859927	0.783687	1.57556	1.37114
chr9	46091095	46106866	Bud13	GeneID:215051	+	1.33929	1.03022	0.898353	1.17857	0.722528	1.3	0.762238
chr11	58731559	58740467	Butr1	GeneID:192194	+	0.943578	0.749026	0.55642	1.03113	0.863812	1.25974	0.539622
chr6	91828066	91849842	C130022K22Rik	GeneID:232236	+	1.5262	1.1048	1.09716	0.895196	0.791484	1.38142	1.22561
chr7	28769031	28773945	C130069I09Rik	GeneID:233026	-	1.35218	0.719796	0.771208	0.609253	0.688948	1.87857	1.26583
chr11	70791348	70796528	C1qbp	GeneID:12261	-	2.9597	1.96222	2.06801	2.69521	0.831234	1.50834	0.76729
chr2	84170783	84217144	Calcrl	GeneID:54598	-	4.79157	3.42756	3.24763	2.50416	0.531473	1.39795	1.29689
chr2	103605176	103637754	Caprin1	GeneID:53872	-	5.81963	4.48763	4.67358	3.82682	0.847566	1.29682	1.22127
chr12	32171761	32184405	Cbll1	GeneID:104836	-	1.67036	1.23613	1.22187	1.00158	0.578445	1.35128	1.21994
chr5	116099295	116181568	Ccdc64	GeneID:75665	-	1.9608	1.39843	1.25909	1.01675	0.680329	1.40214	1.23835
chr9	114400740	114405664	Ccr4	GeneID:12773	-	6.02571	4.70437	4.97173	3.83547	0.719793	1.28088	1.29625
chr9	120001251	120004024	Ccr8	GeneID:12776	+	12.2236	8.91615	9.34783	6.70807	1.00311	1.37096	1.39352
chr2	102651298	102741822	Cd44	GeneID:12505	-	5.20594	4.05875	3.74674	3.05678	0.869779	1.28265	1.22571
chr8	86247263	86265068	Cd97	GeneID:26364	-	2.83081	1.6894	2.12374	1.45581	0.900252	1.67563	1.4588
chr9	20942985	20954350	Cdc37	GeneID:12539	-	2.1269	1.66836	1.40947	1.73604	0.724194	1.27485	0.811891
chr3	95032702	95040331	Cdc42se1	GeneID:57912	+	7.64346	5.90718	4.57806	2.68776	0.776371	1.29393	1.7033
chr10	126500671	126504451	Cdk4	GeneID:12567	+	2.44759	1.7592	1.21813	1.51558	0.764875	1.39131	0.803738
chr11	80290548	80294683	Cdk5r1	GeneID:12569	+	2.54521	1.9589	1.6	1.96987	0.854792	1.2993	0.812238
chr11	20127040	20149427	Cep68	GeneID:216543	-	3.92406	3.17113	3.15508	1.98396	0.711228	1.23743	1.5903
chr7	87372046	87377502	Cib1	GeneID:23991	-	5.08621	3.16257	2.97783	1.80049	0.963055	1.60825	1.6539
chr11	57917655	57932096	Cnot8	GeneID:69125	+	1.60262	1.17904	1	1.30713	0.75837	1.35926	0.765035
chr14	22665083	22668132	Comtd1	GeneID:69156	-	3.40786	2.13293	2.12085	1.58912	0.589124	1.59773	1.3346
chr10	116785263	116814005	Cpsf6	GeneID:432508	-	2.41358	1.99383	1.94709	1.57584	0.699296	1.21053	1.23559
chr12	114378758	114383717	Crip2	GeneID:68337	+	2.11026	1.61025	1.26923	1.63077	1.06667	1.31051	0.778303
chr3	107543978	107563387	Csf1	GeneID:12977	-	8.17221	5.25772	4.55819	3.66033	0.633015	1.55433	1.24529
chr18	54021767	54115338	Csnk1g3	GeneID:70425	+	2.15606	1.59861	1.29376	1.05255	0.713832	1.34871	1.22917
chr2	174252995	174264493	Ctsz	GeneID:64138	-	1.79832	1.32101	0.951262	1.18656	0.85546	1.36132	0.801701
chr8	124948676	124956827	Cyba	GeneID:13057	-	1.52857	1.91837	0.995921	1.40816	0.773467	0.796811	0.707249
chr11	113522634	113545346	D11Wsu99e	GeneID:28081	-	2.71217	2.0836	1.88572	1.48148	0.693121	1.30168	1.27286
chr9	107885389	107897338	D330022A01Rik	GeneID:320169	+	0.886701	1.29721	1.88834	1.40559	0.692937	0.683544	1.34346
chr5	139853651	139856007	D830046C22Rik	GeneID:320197	+	8.10356	6.65696	11.4175	7.86084	1.11327	1.21731	1.45245
chr9	108472223	108475102	Dalrd3	GeneID:67789	+	2.2	1.76923	1.24923	1.71384	1.07077	1.24348	0.728906
chr1	162970744	163000763	Dars2	GeneID:226539	-	3.82694	2.34783	2.37426	1.88065	0.786871	1.62999	1.26247
chr12	104646193	104663990	Ddx24	GeneID:27225	-	2.91287	2.36868	3.5	2.61995	0.820705	1.22974	1.33591
chr8	86239098	86247247	Ddx39	GeneID:68278	+	4.08368	2.80613	3.13673	2.2449	0.84898	1.45527	1.39727
chr9	44412981	44445189	Ddx6	GeneID:13209	+	3.36231	2.56199	2.71095	2.1256	0.753621	1.31238	1.27538
chr10	128157190	128181112	Dgka	GeneID:13139	-	2.77619	2.23093	1.76602	1.33774	0.617497	1.24441	1.32015
chr11	86582351	86621162	Dhx40	GeneID:67487	-	3.09737	5.32527	4.904	7.42886	0.696134	0.581637	0.660128
chr14	48007454	48038082	Dlg7	GeneID:218977	-	1.28081	0.963955	0.603521	0.932103	0.795476	1.3287	0.647484
chr16	91679510	91688973	Donson	GeneID:60364	-	4.27872	3.39171	2.91525	2.23917	0.854989	1.26152	1.30194
chr10	80217951	80257092	Dot1l	GeneID:208266	+	6.59973	4.95339	5.02468	3.67717	0.832764	1.33237	1.36645
chr19	5422811	5424916	Drap1	GeneID:66556	-	1.62459	1.19934	0.903654	1.41528	0.770762	1.35457	0.638497
chr17	26642536	26645406	Dusp1	GeneID:19252	-	2.41539	3.05538	4.02154	2.89231	1.2	0.790535	1.39042
chr15	89202362	89207467	Ecgf1	GeneID:72962	-	1.96962	1.40507	1.32152	1.64557	0.860757	1.4018	0.803077
chr1	63211997	63226230	Eef1b2	GeneID:55949	+	2.17794	1.69118	1.46029	1.96912	0.679412	1.28783	0.741597
chr4	155108987	155114116	EG381582	GeneID:381582	+	3.83838	2.58081	2.68434	2.01262	0.825756	1.48728	1.33375
chr19	12921356	12921697	EG383436	GeneID:383436	+	4.40651	6.2439	5.52033	3.04472	0.483739	0.70573	1.81308
chr16	36210489	36217874	EG408196	GeneID:408196	+	0.785408	1.03004	0.122317	0.27897	0.345492	0.762501	0.43846
chr15	25343947	25344599	EG432939	GeneID:432939	+	1.18359	1.55859	0.570314	1.17578	0.777345	0.759397	0.485051
chr9	35089042	35089457	EG434394	GeneID:434394	-	1.07258	0.725805	0.721776	0.487904	0.701615	1.47778	1.47934
chr16	32923073	32925684	EG625660	GeneID:625660	+	1.46372	0.861199	0.678234	0.996847	0.454259	1.69963	0.68038
chr18	35020861	35024610	Egr1	GeneID:13653	+	10.0199	22.2238	20.5722	30.1842	0.728044	0.450862	0.681557
chr19	60837025	60866546	Eif3s10	GeneID:13669	-	6.18566	4.85492	4.8886	3.39032	0.64594	1.2741	1.44193
chr2	165113531	165151979	Elmo2	GeneID:140579	-	3.81976	3.14335	2.69172	2.23173	0.70981	1.21519	1.20611
chr6	135312949	135333191	Emp1	GeneID:13730	+	3.13364	2.28687	2.15438	1.24885	0.75461	1.37028	1.72509
chr6	42308486	42323267	Epha1	GeneID:13835	-	4.74462	3.92109	3.08035	2.20229	0.723099	1.21003	1.3987
chr14	45903996	45938202	Ero1l	GeneID:50527	-	5.67025	3.62653	3.49003	2.46319	0.628833	1.56355	1.41687
chr13	96466912	96472694	F2rl2	GeneID:14064	+	2.74519	2.19231	3.45913	2.5625	0.653846	1.25219	1.34991
chr3	121426455	121437961	F3	GeneID:14066	+	1.94286	1.2	0.806722	1.18319	0.712606	1.61904	0.681817
chr17	88390199	88464625	Fbxo11	GeneID:225055	-	3.67318	2.89848	2.96954	2.41468	0.716126	1.26728	1.22978
chr2	31101443	31150992	Freq	GeneID:14299	+	3.45291	2.4658	2.68778	2.15134	0.756168	1.40032	1.24935
chr11	120222848	120229485	Fscn2	GeneID:238021	+	3.2754	2.386	2.25508	1.45824	0.598194	1.37275	1.54644
chr11	106110458	106117116	Ftsj3	GeneID:56095	-	3.5824	2.64108	2.86682	2.32957	0.817158	1.35641	1.23062
chr1	162965297	162968668	Gas5	GeneID:14455	+	13.1055	7.78592	7.9912	6.29326	1.20234	1.68324	1.2698
chr3	90145576	90162042	Gatad2b	GeneID:229542	+	1.33333	1.04934	0.768	0.613335	0.660001	1.27064	1.25217
chr5	105544786	105568571	Gbp4	GeneID:17472	-	9.68233	15.0583	18.0961	23.4147	0.832484	0.642991	0.772849
chr13	43290888	43399541	Gfod1	GeneID:328232	-	2.92537	2.26577	2.43294	1.95676	0.836131	1.29111	1.24335
chr11	98843494	98844330	Gjc1	GeneID:353155	-	1.341	1.9272	2.06514	1.36781	0.785443	0.695825	1.50981
chr9	114310237	114383495	Glb1	GeneID:12091	+	2.17743	1.66654	1.64	1.18653	0.809901	1.30656	1.38218
chr14	35123937	35158093	Glud1	GeneID:14661	+	4.07597	2.94704	1.97007	1.37375	0.669992	1.38307	1.43408
chr3	95040842	95045031	Gm128	GeneID:229588	-	7.81968	6.20765	4.01367	2.45629	0.748636	1.25968	1.63404
chr3	107910217	107949032	Gnai3	GeneID:14679	-	2.89986	2.37914	2.05318	1.56837	0.651242	1.21887	1.30911
chr4	154901559	154933376	Gnb1	GeneID:14688	+	4.03333	3.17317	2.76098	2.18293	0.841461	1.27107	1.2648
chr19	8911419	8913736	Gng3	GeneID:14704	-	3.30194	2.48701	2.31494	1.61039	0.97078	1.32767	1.4375
chr14	68364403	68367348	Gnrh1	GeneID:14714	+	2.68196	2.18043	2.07951	1.67278	0.639141	1.23001	1.24314
chr6	87728130	87729756	Gp9	GeneID:54368	+	2.12937	1.76224	1.37063	1.1014	0.479022	1.20833	1.24444
chr9	40105492	40263349	Gramd1b	GeneID:235283	-	5.25445	3.97329	4.29663	3.50948	0.699496	1.32244	1.22429
chr2	35137960	35163412	Gsn	GeneID:227753	+	3.61785	2.93986	1.97963	1.47042	0.779823	1.23062	1.34631
chr8	109394142	109406802	Has3	GeneID:15118	+	1.89699	1.30586	1.25515	0.980983	0.801899	1.45267	1.27948
chr19	36629270	36695618	Hectd2	GeneID:226098	+	1.95583	1.32179	1.57471	1.03768	0.565181	1.47968	1.51753
chr13	23830676	23832235	Hist1h1c	GeneID:50708	+	6.27465	8.98239	8.77111	11.9225	1.15845	0.69855	0.735676
chr13	23836911	23837390	Hist1h3c	GeneID:319148	-	3.088	4.82	3.792	6.948	1.2	0.640664	0.545768
chr13	23653824	23654234	Hist1h3e	GeneID:319151	-	1.06049	1.43548	1.6129	1.27016	0.810485	0.738765	1.26984
chr8	59990673	59993284	Hmgb2	GeneID:97165	+	1.65615	2.22397	1.05363	1.54574	0.804419	0.74468	0.681633
chr17	80428827	80461674	Hnrpll	GeneID:72692	-	2.76307	1.99446	1.73138	1.42631	0.625199	1.38538	1.21389
chr19	8893891	8908632	Hnrpul2	GeneID:68693	+	2.51006	1.93966	1.61782	1.32184	1.06034	1.29407	1.22392
chr5	150419420	150438890	Hsp110	GeneID:15505	-	3.67062	2.41825	2.39099	1.85427	0.768957	1.51788	1.28945
chr1	55145161	55148150	Hspe1	GeneID:15528	+	3.00304	2.26747	2.35866	3.04863	0.911853	1.3244	0.773679
chr14	26279681	26280610	I920194n01	GeneID:328364	+	1.19318	1.70454	2.11742	1.69697	0.87121	0.700003	1.24777
chr9	20833817	20834975	Icam4	GeneID:78369	+	3.43382	4.5	2.70956	3.39338	0.882353	0.763072	0.798483
chr9	20836534	20843480	Icam5	GeneID:15898	+	1.83849	2.23451	1.24336	1.70796	0.805311	0.822772	0.72798
chr8	87183450	87186747	Ier2	GeneID:15936	-	8.55621	11.0384	11.7071	14.2042	1.42308	0.775128	0.824198
chr7	148195489	148196643	Ifitm3	GeneID:66141	-	1.45756	1.95572	0.656828	1.12915	0.87085	0.745284	0.5817
chr11	53444826	53448204	Il13	GeneID:16163	-	10.7302	6.85044	3.56891	2.85044	0.96774	1.56636	1.25206
chr10	127733196	127735140	Il23a	GeneID:83430	-	1.625	2.14865	2.19256	1.68919	0.692567	0.756292	1.298
chr1	132778651	132782573	Il24	GeneID:93672	-	19.9414	13.3212	15.6927	12.7961	1.13687	1.49697	1.22637
chr11	53425970	53432167	Il4	GeneID:16189	-	19.0652	11.8042	7.46853	5.82518	0.881119	1.61512	1.28211
chr11	53534296	53538605	Il5	GeneID:16191	+	5.22432	2.83243	0.73243	0.991892	0.824326	1.84446	0.738417
chr13	113254317	113297049	Il6st	GeneID:16195	+	2.45958	1.97263	3.63462	2.64226	0.795037	1.24685	1.37557
chr9	56785307	56786205	Imp3	GeneID:102462	+	1.14068	1.46388	1.94677	1.52091	0.984792	0.779221	1.28
chr13	16106308	16119044	Inhba	GeneID:16323	+	16.812	7.8594	8.66035	5.68089	0.597158	2.1391	1.52447
chr7	117161939	117198628	Ipo7	GeneID:233726	+	3.09407	2.13531	2.15919	1.76121	0.712011	1.449	1.22597
chr2	83564672	83643964	Itgav	GeneID:16410	+	9.24143	6.56027	7.13195	5.00222	0.738668	1.4087	1.42576
chr2	130493577	130507350	Itpa	GeneID:16434	+	1.34835	1.03153	0.825826	1.12462	0.522524	1.30713	0.734313
chr19	29326318	29387570	Jak2	GeneID:16452	+	23.9856	19.2448	29.5472	21.2187	0.860863	1.24634	1.39251
chrX	148667815	148708339	Jarid1c	GeneID:20591	+	2.66378	2.19507	1.93742	1.59121	0.606526	1.21353	1.21757
chr2	90744943	90750717	Kbtbd4	GeneID:67136	+	2.59856	2.13942	1.40625	1.85817	0.723559	1.21461	0.756793
chr19	5704476	5707101	Kcnk7	GeneID:16530	+	3.347	2.19243	1.48896	1.11041	0.630915	1.52662	1.34091
chr7	25155282	25170228	Kcnn4	GeneID:16534	+	4.71937	2.67236	2.5755	1.97721	0.800571	1.76599	1.3026
chr15	38224168	38230462	Klf10	GeneID:21847	-	2.62731	2.01389	2.11574	2.92824	0.865739	1.3046	0.722529
chr8	72839686	72855486	Lass1	GeneID:93898	+	2.05487	1.62552	1.56516	1.16049	0.5679	1.26413	1.3487
chr7	3611709	3617442	Leng1	GeneID:69757	-	2.61928	2.09638	1.88434	1.22892	0.619275	1.24943	1.53333
chr7	52676316	52677224	Lhb	GeneID:16866	+	1.30681	0.662879	0.51894	0.871212	0.712122	1.97142	0.595653
chr4	155573561	155574905	LOC100038882	GeneID:100038882	-	0.877259	1.06498	1.4657	1.84115	0.678699	0.823733	0.796079
chr4	43596185	43597140	LOC100039672	GeneID:100039672	-	1.02641	1.28302	0.705662	0.91698	0.815092	0.799997	0.76955
chr7	52673723	52675734	LOC100040019	GeneID:100040019	+	1.13087	0.848993	0.587248	0.949663	0.704697	1.33201	0.618375
chr3	37291135	37294023	LOC100040649	GeneID:100040649	-	1.17485	0.730061	0.745398	0.426379	0.444786	1.60925	1.7482
chr5	53746380	53747098	LOC100041198	GeneID:100041198	+	1.89922	1.46124	1.22093	1.51938	1.07752	1.29973	0.803569
chr5	140918538	140919339	LOC100041291	GeneID:100041291	+	5.70384	3.80769	4.31154	3.23077	0.69231	1.49798	1.33453
chr18	35114333	35116485	LOC100041377	GeneID:100041377	+	1.71287	2.13201	2.09901	1.70297	1.0066	0.803407	1.23256
chr2	18194496	18197043	LOC100041388	GeneID:100041388	-	1.08571	1.4381	1.64762	1.11111	0.263491	0.754965	1.48286
chr1	107660837	107661344	LOC100042023	GeneID:100042023	+	0.573707	0.89243	0.936256	0.617531	0.537847	0.64286	1.51613
chr5	108946145	108946610	LOC100042557	GeneID:100042557	+	0.48	1.148	0.872001	0.460001	0.608	0.418118	1.89565
chr11	78113234	78115127	LOC100042648	GeneID:100042648	-	0.766101	1.04746	0.545762	0.830507	0.58305	0.73139	0.657142
chr18	61869300	61873445	LOC100042730	GeneID:100042730	-	1.74247	1.36712	0.961644	1.17808	0.479452	1.27455	0.816279
chr13	73455272	73455601	LOC100042864	GeneID:100042864	+	1.70326	1.20732	1.03659	1.56097	0.69512	1.41077	0.664064
chr17	31384609	31390366	LOC100042906	GeneID:100042906	+	1.78554	2.4988	3.51567	2.3735	0.465061	0.714561	1.48122
chr12	32339020	32340103	LOC100043081	GeneID:100043081	-	2.2119	1.30111	1.7881	1.28625	0.862454	1.7	1.39017
chr2	128021730	128259976	LOC100043424	GeneID:100043424	-	2.32782	1.92019	3.72087	2.71267	0.781537	1.21229	1.37166
chr17	36072388	36072950	LOC100043674	GeneID:100043674	-	2.03558	1.58103	1.29249	0.790516	0.237154	1.2875	1.63499
chr16	49952081	49953546	LOC100043769	GeneID:100043769	-	1.53025	2.71886	1.01424	1.87188	0.864766	0.562827	0.541826
chr6	40841295	40841975	LOC621968	GeneID:621968	+	2.19845	2.98055	4.38522	3.03502	1.06615	0.737598	1.44487
chr11	119254414	119295044	LOC672511	GeneID:672511	+	0.991364	1.47641	1.56412	2.09701	0.778739	0.671468	0.74588
chr11	58745766	58746997	LOC676691	GeneID:676691	+	1.37226	1.13504	0.791969	1.19343	0.861315	1.20901	0.663607
chr1	92950084	93025495	Lrrfip1	GeneID:16978	+	4.68827	3.81636	3.62191	2.85609	0.793983	1.22847	1.26814
chr14	56380761	56381843	Ltb4r2	GeneID:57260	+	1.62082	2	2.26394	1.75465	0.996283	0.810408	1.29025
chr6	145159695	145165056	Lyrm5	GeneID:67636	+	4.87345	3.38213	3.33499	2.64764	1	1.44094	1.25961
chr9	56978584	56990017	Man2c1	GeneID:73744	+	1.66948	1.2226	0.833053	1.05733	0.706577	1.36552	0.787881
chr19	5689131	5702865	Map3k11	GeneID:26403	+	2.84812	2.34135	1.76992	1.3609	0.885716	1.21644	1.30055
chr1	132950281	132994120	Mapkapk2	GeneID:17164	-	18.7745	11.2237	10.5233	6.5539	0.898441	1.67276	1.60566
chr1	20793095	20810294	Mcm3	GeneID:17215	-	1.07503	0.865461	0.692107	0.954722	0.688226	1.24215	0.72493
chr16	17124153	17124234	Mirn130b	GeneID:723816	-	0.966385	0.663864	0.563025	0.840337	0.689076	1.4557	0.669999
chr11	75277217	75277311	Mirn22	GeneID:387141	+	7.21008	5.71009	3.45798	4.39916	0.915965	1.26269	0.786054
chr8	86732416	86732490	Mirn23a	GeneID:387216	+	18.4916	13.9328	14.0756	9.53362	0.777311	1.3272	1.47642
chr8	86732713	86732819	Mirn24-2	GeneID:723960	+	18.0377	13.3263	13.0502	8.90795	0.753138	1.35354	1.465
chr8	86732570	86732656	Mirn27a	GeneID:387220	+	18.3655	13.689	13.6261	9.17227	0.756303	1.34162	1.48557
chr16	17124492	17124588	Mirn301b	GeneID:791069	-	0.92017	0.693277	0.546217	0.873948	0.714284	1.32728	0.624999
chr9	108471107	108471191	Mirn425	GeneID:723864	+	3.62185	2.92857	2.22689	2.73949	1.32353	1.23673	0.812886
chr17	46368479	46368567	Mirn693	GeneID:751553	+	1.10084	0.722688	0.693279	0.89496	0.457985	1.52326	0.774648
chr13	58494139	58494246	Mirn7-1	GeneID:723902	-	15.5272	11.1507	12.8661	9.00837	1.02929	1.39249	1.42824
chr17	17967151	17967220	Mirn99b	GeneID:387230	+	1.01261	0.831931	0.47899	0.60504	0.483193	1.21718	0.791667
chr13	48633547	48633640	Mirnlet7a-1	GeneID:387244	-	5.68488	4.2437	4.27311	3.48739	0.739496	1.3396	1.2253
chr13	48633197	48633285	Mirnlet7f1	GeneID:387252	-	6.03361	4.53782	4.35715	3.4916	0.7521	1.32963	1.24789
chrX	148346888	148346970	Mirnlet7f2	GeneID:387253	+	2.66387	2.0042	2.12184	1.55462	0.47479	1.32914	1.36486
chr3	95022466	95032103	Mllt11	GeneID:56772	-	4.64059	3.27374	3.26071	2.14525	0.945994	1.41752	1.51997
chr4	87415829	87679311	Mllt3	GeneID:70122	-	4.563	3.6048	2.71095	1.98595	0.733854	1.26581	1.36506
chr3	104597754	104621160	Mov10	GeneID:17454	-	1.78697	2.40331	2.20062	1.74457	0.587382	0.743547	1.26141
chr9	101002747	101010258	Msl2l1	GeneID:77853	+	4.85106	3.6	3.40213	2.78298	0.691488	1.34752	1.22248
chr12	12942899	12948514	Mycn	GeneID:18109	-	1.00487	1.54501	0.63747	0.854013	0.664235	0.650395	0.746441
chr1	52514722	52557201	Nab1	GeneID:17936	-	2.52399	1.85925	2.04543	1.47153	0.733843	1.35753	1.39
chr10	127097975	127103734	Nab2	GeneID:17937	-	6.90843	4.17349	4.7253	3.50602	0.761446	1.65531	1.34777
chr18	38578629	38624060	Ndfip1	GeneID:65113	+	6.0725	4.63142	4.80544	3.71903	0.812688	1.31115	1.29212
chr1	63190172	63223283	Ndufs1	GeneID:227197	-	1.20787	0.96693	0.807088	0.980313	0.629923	1.24918	0.823297
chr8	109817762	109903417	Nfat5	GeneID:54446	+	3.91002	3.12466	3.10337	2.16758	0.606454	1.25134	1.43172
chr16	57156778	57167445	Nit2	GeneID:52633	-	4.058	3.02988	2.8225	1.91915	0.796135	1.33933	1.4707
chr13	43493745	43498227	Nol7	GeneID:70078	+	5.16267	4.25334	3.71734	2.98133	0.893334	1.21379	1.24687
chr2	173935866	173948203	Npepl1	GeneID:228961	+	2.15942	1.73269	1.24315	1.59581	0.557168	1.24628	0.779009
chr4	48064120	48096224	Nr4a3	GeneID:18124	+	16.5448	10.5819	22.1348	12.8838	0.743343	1.5635	1.71804
chr9	37352077	37360320	Nrgn	GeneID:64011	-	1.0426	1.38945	0.61866	0.760647	0.752533	0.750364	0.813333
chr4	115705447	115726481	Nsun4	GeneID:72181	-	0.87906	1.08511	1.34714	0.931692	0.638299	0.810114	1.44591
chr11	40547144	40553548	Nudcd2	GeneID:52653	+	1.55172	1.17701	0.797703	1.1954	0.804597	1.31836	0.667309
chr12	17551679	17558308	Odc1	GeneID:18263	+	6.65689	8.27765	4.51467	5.71106	0.715576	0.8042	0.790513
chr15	98016444	98025973	Olfr288	GeneID:545140	-	0.375234	1.11257	0.497185	0.611632	0.564728	0.337268	0.812884
chr4	63005600	63009196	Orm1	GeneID:18405	+	1.4454	2.56609	1.95403	1.39081	0.574713	0.563269	1.40496
chr11	4136423	4141029	Osm	GeneID:18413	+	1.55673	1.92085	2.69657	1.85752	0.746702	0.810438	1.45171
chr2	29617083	29624518	OTTMUSG00000012686	GeneID:433416	+	1.25214	0.852564	0.760685	0.959401	0.799145	1.46867	0.792875
chr11	74989445	74992310	Ovca2	GeneID:246257	-	4.27692	3.42769	3.55384	2.6	1.03385	1.24775	1.36686
chr10	127994822	128002990	Pa2g4	GeneID:18813	-	2.75967	2	1.74134	2.16293	0.696536	1.37984	0.805085
chr6	83756057	83781658	Paip2b	GeneID:232164	-	1.05604	1.31884	0.729469	0.907245	0.716909	0.800732	0.804049
chr12	107022912	107087161	Papola	GeneID:18789	+	2.4757	1.6848	1.716	1.35979	0.677664	1.46944	1.26196
chr15	102301215	102329312	Pcbp2	GeneID:18521	+	4.9362	3.78077	3.12938	2.45013	0.690027	1.30561	1.27723
chr1	95934882	95949130	Pdcd1	GeneID:18566	-	4.75184	3.22026	3.0279	2.14978	0.773864	1.47561	1.40847
chr13	74440576	74462357	Pdcd6	GeneID:18570	-	2.81114	2.21506	2.33297	1.90611	0.826419	1.2691	1.22394
chr15	79826304	79845238	Pdgfb	GeneID:18591	-	1.85006	1.3942	1.30834	0.98186	0.656591	1.32697	1.33252
chr11	70206386	70223530	Pelp1	GeneID:75273	-	1.09209	0.79118	0.765239	0.941632	0.725034	1.38033	0.812673
chr11	70465351	70468137	Pfn1	GeneID:18643	-	12.851	16.3385	10.1491	12.5031	1.0559	0.786544	0.811728
chr10	110943342	110945704	Phlda1	GeneID:21664	+	4.82201	5.8479	3.28803	5.81554	1.0356	0.824571	0.565387
chr15	76001406	76061808	Plec1	GeneID:18810	-	2.83608	2.32689	1.78709	1.43194	0.791332	1.21883	1.24803
chr13	111185270	111191052	Plk2	GeneID:20620	+	3.59135	1.85096	2.3702	1.875	0.795675	1.94026	1.26411
chr11	17103201	17111592	Pno1	GeneID:66249	-	4.0522	3.03213	2.87751	2.2249	0.875504	1.33642	1.29332
chr5	136592607	136598809	Polr2j	GeneID:20022	+	1.57343	1.10956	1.17949	0.941724	0.717948	1.41807	1.25248
chr8	26830520	26835359	Ppapdc1	GeneID:71910	+	2.6925	3.55556	4.28423	2.97158	0.764861	0.757267	1.44174
chr2	69561145	69592116	Ppig	GeneID:228005	+	1.96758	1.61263	1.52951	1.24522	0.598503	1.2201	1.2283
chr3	104583974	104588936	Ppm1j	GeneID:71887	+	1.72052	2.36154	2.59487	1.78975	0.853847	0.728558	1.44986
chr11	51912326	51936251	Ppp2ca	GeneID:19052	+	6.46185	5.3408	5.15768	4.12208	0.880977	1.2099	1.25123
chr7	105851873	105866572	Prkrir	GeneID:72981	+	2.73525	1.70791	1.77122	1.43165	0.661871	1.60152	1.23719
chr10	127496038	127514310	Ptges3	GeneID:56351	+	3.99876	2.94293	2.99007	2.48015	0.821342	1.35877	1.2056
chr4	129516717	129527219	Ptp4a2	GeneID:19244	+	8.6312	6.62943	6	4.00355	0.867019	1.30195	1.49867
chr4	155262722	155265871	Pusl1	GeneID:433813	-	2.11078	1.37126	1.11377	1.66168	0.673654	1.5393	0.670271
chr11	20101605	20126859	Rab1	GeneID:19324	+	3.06244	2.50244	2.32	1.73853	0.77756	1.22378	1.33446
chr5	116081996	116097167	Rab35	GeneID:77407	+	4.055	2.95204	2.39633	1.74189	0.884342	1.37363	1.37571
chr2	172825638	172841233	Rae1	GeneID:66679	+	2.37897	1.5906	1.31397	1.639	0.959888	1.49565	0.801688
chr13	43498748	43576342	Ranbp9	GeneID:56705	-	2.16504	1.66729	1.60489	1.30263	0.779697	1.29853	1.23203
chrX	48357089	48371195	Rap2c	GeneID:72065	-	1.94083	1.51627	1.51923	1.2426	0.66864	1.28	1.22262
chr12	84992380	85024073	Rbm25	GeneID:67039	+	3.69658	3.0155	3.01958	2.48368	0.595431	1.22586	1.21577
chr5	77696966	77712009	Rest	GeneID:19712	+	2.48795	1.97305	1.84822	1.48936	0.659573	1.26096	1.24095
chr1	145847127	145851279	Rgs2	GeneID:19735	-	2.56713	2.04384	3.48767	2.50411	0.939724	1.25603	1.39278
chr7	109387640	109398610	Rhog	GeneID:56212	-	3.97751	2.96713	2.92387	1.80796	1.06401	1.34052	1.61723
chr2	50985959	51004631	Rnd3	GeneID:74194	-	4.55311	6.04884	3.74359	5.80586	0.583638	0.752725	0.644795
chr15	36169689	36212902	Rnf19	GeneID:30945	-	4.24464	3.13241	3.43884	2.41362	0.710594	1.35507	1.42477
chr9	96371376	96379014	Rnf7	GeneID:19823	-	1.64557	1.23207	0.871309	1.07595	0.569619	1.33562	0.809803
chr7	148346225	148354583	Rnh1	GeneID:107702	-	3.60362	2.7163	2.51107	1.95976	0.760563	1.32667	1.28132
chr5	65779604	65782231	Rpl9	GeneID:20005	-	5.2776	3.51104	3.61198	2.89906	1.05678	1.50314	1.24592
chr7	13507686	13512035	Rps5	GeneID:20103	+	5.90296	4.35579	4.60377	3.81401	0.808625	1.3552	1.20707
chr6	113365313	113369334	Rpusd3	GeneID:101122	-	3.52631	2.92244	2.55125	1.92244	0.825483	1.20663	1.32709
chr5	124178439	124199421	Rsrc2	GeneID:208606	-	2.83951	1.67789	2.07407	1.51403	0.786758	1.69231	1.3699
chr3	93359039	93368567	S100a10	GeneID:20194	+	3.78049	2.59475	2.15197	1.20075	0.823642	1.45698	1.79219
chr3	93324418	93330210	S100a11	GeneID:20195	+	2.32933	1.37019	0.790866	0.997593	0.533652	1.7	0.792774
chr19	44368578	44381350	Scd2	GeneID:20250	+	2.58111	2.13386	0.889763	1.1811	0.905513	1.2096	0.753331
chr15	75877616	75900160	Scrib	GeneID:105782	-	1.9266	1.56277	1.5	1.19574	0.704255	1.23281	1.25445
chr7	87331727	87371410	Sema4b	GeneID:20352	+	3.24813	1.90576	1.71322	1.35119	0.967459	1.70438	1.26793
chr6	82861880	82889695	Sema4f	GeneID:20355	-	1.35837	2.04072	2.00634	1.64254	0.887785	0.665633	1.22149
chr9	57787942	57810672	Sema7a	GeneID:20361	+	10.1575	6.9482	8.2463	6.62473	0.874207	1.4619	1.24477
chr13	33057382	33070906	Serpinb6b	GeneID:20708	+	2.16565	1.29028	1.54103	1.1003	0.677813	1.67844	1.40055
chr5	137537378	137548129	Serpine1	GeneID:18787	-	1.81611	1.47986	0.901927	0.549914	0.690016	1.22722	1.64013
chr5	123602627	123617444	Setd1b	GeneID:208043	+	0.934097	1.1404	0.643265	0.914038	0.789396	0.819094	0.703761
chr5	124889939	124912316	Setd8	GeneID:67956	+	2.8	2.10268	1.68021	1.3262	0.786095	1.33164	1.26694
chr5	122267224	122286810	Sh2b3	GeneID:16923	-	3.55608	2.7072	2.89729	2.33649	0.949235	1.31356	1.24002
chr19	5651194	5663620	Sipa1	GeneID:20469	-	4.29006	3.38141	3.54006	2.66025	0.825321	1.26872	1.33072
chr5	73339802	73370064	Slain2	GeneID:75991	+	1.05842	0.861979	0.585943	0.725656	0.670618	1.2279	0.807466
chr11	115476297	115489453	Slc25a19	GeneID:67283	-	2.04173	1.62442	2.53323	1.94127	1.02473	1.25689	1.30494
chr13	73818605	73838143	Slc6a19	GeneID:74338	-	0.602837	0.908981	0.881797	0.726952	0.780141	0.6632	1.21301
chr9	120039552	120039681	Snora62	GeneID:104433	+	13.456	11.159	10.8159	8.9498	0.753137	1.20585	1.20851
chr16	91648069	91679437	Son	GeneID:20658	+	5.49342	4.40378	4.23026	3.46053	0.814143	1.24743	1.22243
chr11	69468875	69470123	Sox15	GeneID:20670	+	2.32847	1.91241	1.28467	1.86132	0.667881	1.21756	0.690195
chrX	71019761	71024264	Srpk3	GeneID:56504	+	1.60904	1.09042	1.10904	0.8617	0.571811	1.47561	1.28704
chr18	14784138	14841423	Ss18	GeneID:268996	-	2.16338	1.65548	1.74877	1.38154	0.698423	1.3068	1.26581
chr2	127095975	127124669	Stard7	GeneID:99138	+	0.742049	0.60954	0.507067	0.689046	0.655477	1.21739	0.735896
chr10	127080042	127098043	Stat6	GeneID:20852	+	3.76566	2.41729	2.61905	1.9787	0.735588	1.5578	1.32362
chr16	36404032	36408449	Stfa2	GeneID:20862	-	0.576409	0.777479	0.281501	0.458445	0.46917	0.741383	0.614035
chr1	174430377	174437506	Tagln2	GeneID:21346	+	3.91922	2.58079	2.58078	1.91267	0.777292	1.51861	1.34931
chr5	73146977	73259722	Tec	GeneID:21682	-	2.84784	2.29795	1.77494	1.45996	0.835862	1.23929	1.21574
chr7	26472021	26490015	Tgfb1	GeneID:21803	+	5.92355	4.77944	4.85213	3.54637	0.992482	1.23938	1.3682
chr2	157942141	157972128	Tgm2	GeneID:21817	-	5.51195	3.25171	1.9343	1.5273	0.819113	1.69509	1.26648
chr11	117729265	117734795	Tha1	GeneID:71776	-	0.973037	1.47059	2.82353	1.85294	0.637255	0.661665	1.52381
chr13	24909824	24923358	Them2	GeneID:66834	-	2.49696	1.41338	1.68541	1.24316	0.706685	1.76666	1.35575
chrX	20447292	20451863	Timp1	GeneID:21857	+	1.09259	0.738097	0.542327	0.679894	0.436507	1.48028	0.797664
chr19	10945150	10956233	Tmem109	GeneID:68539	-	1.60653	1.22852	0.816153	1.28694	0.945016	1.3077	0.634181
chr1	134402807	134405214	Tmem81	GeneID:74626	+	1.66238	0.932475	1.02894	0.836015	0.604502	1.78276	1.23077
chr11	69210021	69211736	Tmem88	GeneID:67020	-	7.66436	5.25606	5.98616	4.85813	0.837369	1.4582	1.23219
chr4	155400451	155403000	Tnfrsf18	GeneID:21936	+	8.55238	6.73016	12.2794	9.73651	1.33016	1.27075	1.26117
chr14	78677253	78707850	Tnfsf11	GeneID:21943	-	18.2123	10.9044	14.7936	9.69879	0.671141	1.67018	1.5253
chr7	20286667	20300605	Tomm40	GeneID:53333	-	3.0149	2.49627	2.26527	1.87034	0.800297	1.20776	1.21116
chr15	88906494	88917505	Trabd	GeneID:67976	+	1.36269	1.70639	0.924008	1.13299	0.832471	0.798581	0.815551
chr17	24645795	24664775	Traf7	GeneID:224619	-	1.99156	1.34499	1.51267	1.19903	0.832329	1.48072	1.26157
chr17	47450898	47496398	Trerf1	GeneID:224829	+	1.6892	2.05915	2.76645	2.19855	0.585393	0.820339	1.25831
chr5	115791256	115793561	Triap1	GeneID:69076	+	3.56026	2.4886	2.48534	1.69381	0.83062	1.43063	1.46731
chr5	137587156	137592077	Trim56	GeneID:384309	-	1.70437	2.43702	2.18509	3.509	0.753213	0.699369	0.62271
chr10	126504346	126507317	Tspan31	GeneID:67125	-	2.60366	1.84451	1.28354	1.57012	0.832317	1.41157	0.817477
chr7	150255273	150256992	Tssc4	GeneID:56844	+	2.19723	1.7128	1.10035	1.38062	0.80969	1.28283	0.796993
chr15	76202388	76205368	Tssk5	GeneID:73542	-	1.92401	1.53495	1.2614	1.6231	0.884501	1.25347	0.777154
chr6	113347752	113364558	Ttll3	GeneID:101100	+	2.73193	2.09198	2.02891	1.41524	0.83443	1.30591	1.43361
chr4	57956245	57969283	Txn1	GeneID:22166	-	5.78382	4.48678	3.68585	3.03111	0.70451	1.28908	1.21601
chr18	90679546	90712659	Txndc10	GeneID:67988	+	1.83622	1.30079	1.19291	0.917322	0.632283	1.41163	1.30043
chr18	80403537	80422590	Txnl4	GeneID:27366	+	3.35138	2.77136	2.67991	2	0.874847	1.20929	1.33995
chr8	73032165	73034266	Uba52	GeneID:22186	-	3.89369	3.20598	3.07641	2.51495	1.05315	1.21451	1.22325
chr4	41141348	41222168	Ubap2	GeneID:68926	-	2.14669	1.75045	1.6686	1.32343	0.673306	1.22636	1.26081
chr8	72855424	72877178	Upf1	GeneID:19704	-	2.57268	1.60546	1.81421	1.4153	0.939889	1.60245	1.28185
chr19	47157961	47165115	Usmg5	GeneID:66477	-	2.02178	1.38562	1.64488	1.30937	0.875816	1.45911	1.25624
chrX	45610111	45635626	Utp14a	GeneID:72554	+	1.07938	0.893514	0.745402	0.971924	0.51307	1.20802	0.766934
chr18	7869237	7927072	Wac	GeneID:225131	+	3.40333	2.78512	2.71806	2.08419	0.580028	1.22197	1.30413
chr4	153516481	153530927	Wdr8	GeneID:59002	+	1.31877	1.00437	0.711792	0.960698	0.861719	1.31304	0.740911
chr19	5088553	5092856	Yif1a	GeneID:68090	+	2.55946	1.93243	1.8919	1.35676	0.972975	1.32447	1.39442
chr17	34053174	34056270	Zbtb22	GeneID:81630	+	2.25904	3.28916	2.87349	3.50602	0.942772	0.686813	0.819587
chr10	7552268	7590194	Zc3h12d	GeneID:237256	+	1.65728	1.32653	1.16327	0.919072	0.884589	1.24934	1.2657
chr11	80196848	80209639	Zfp207	GeneID:22680	+	4.5685	3.70079	3.67244	3.01575	0.76378	1.23447	1.21776
chr17	84583264	84587287	Zfp36l2	GeneID:12193	-	5.34626	3.68421	3.79779	3.1302	0.916898	1.45113	1.21327
chr2	114019199	114027168	Zfp770	GeneID:228491	-	1.11777	0.878098	0.72314	0.942149	0.661158	1.27294	0.767543
chr15	12047608	12114218	Zfr	GeneID:22763	+	2.16012	1.71601	1.571	1.29694	0.629261	1.25881	1.21131
chr8	86734841	86760941	Zswim4	GeneID:212168	-	6.92293	5.1294	5.27592	3.63844	0.751665	1.34966	1.45005
