# Supplementary material for: PARP-14 Binds Specific DNA Sequences to Promote Th2 Cell Gene Expression
Source: PLoS One. 2013 Dec 20;8(12):e83127. doi: 10.1371/journal.pone.0083127 (PMC3869773; doi:10.1371/journal.pone.0083127)
Supplement: Table S8 — Tab 1 . List of genes positively regulated by PARP enzymatic activity of other PARPs but are negatively regulated by PARP-14. Table S8 Tab 2. List of genes positively regulated by PARP-14 enzymatic activity. Table S8 Tab 3. List of genes positively regulated by PARP-14 but independent of its enzymatic activity. Table S8 Tab 4. List of genes negatively regulated by PARP-14 but not by its enzymatic activity. Table S8 Tab 5. List of genes negatively regulated by PARP-14 enzymatic activity. Table S8 Tab 6. List of genes negatively regulated by PARP activity of other PARPs but positively regulated by PARP-14. Related to Figure 1. (XLS) [file pone.0083127.s008.xls]

## Sheet: Tab 1
0610010O12Rik
0610031J06Rik
1110007L15Rik
1810013L24Rik
1810026J23Rik
2010109K11Rik
2210018M11Rik
2400001E08Rik
2810008M24Rik
4933433P14Rik
9030617O03Rik
Aacs
Abi1
Adarb1
Adnp
Ak2
Anxa2
Ap2b1
Ap2m1
Arpc1b
Ass1
Astl
Atf5
Atf7
Atn1
Atp6v0e
Azin1
B3galt4
B3gat3
B4galt5
Bax
Baz1a
Best1
Bsg
Bzrap1
Cacna1c
Calcrl
Calm3
Calr
Camk4
Canx
Casc1
Ccar1
Ccr8
Cd200r1
Cd28
Cdc2l5
Cdc42bpa
Chd2
Chic2
Clic1
Clpx
Coro1b
Coro7
Cox7b
Creb3l2
Crk
Crot
Csk
Ctla4
Ctsb
Cuedc1
Cul7
Cyb561d2
Cyp11a1
D030028A08Rik
D4Wsu53e
Ddit3
Ddit4
Ddx11
Dennd4b
Dnajc7
Dnmt1
Dok2
Donson
Dusp16
Dvl2
Ecd
Ech1
Elmo2
Eno1
Erlin1
Etv6
Faim3
Fbxl14
Fbxo46
Fem1b
Flot1
Fmnl1
Freq
Frmd6
Fth1
Fxyd5
Gabpb2
Gak
Galk1
Gapdh
Gata3
Gatad2a
Gclm
Ggta1
Glb1
Gpi1
Gtf2h1
Gusb
Gyk
H2afx
Hdlbp
Hipk1
Hipk2
Hmox1
Hspa4
Hspbap1
Id2
Ifngr2
Ift20
Il10
Il12rb1
Il21
Il24
Il4
Il7r
Inpp5e
Itgav
Jarid2
Jmjd6
Kcnab2
Kcnk5
Kif3a
Lass2
Lass6
Lcorl
Lgals1
Lgals7
Limd1
Lmln
Lrrc59
Map3k1
Map3k12
Mapk1
Mapre1
Maz
Mbd2
Mbd6
Mboat1
Mcm7
Mgea5
Mgrn1
Mknk2
Mll2
Mllt3
Mrpl49
Mxd3
Myl6
Myl6b
Myo1c
Myo9b
Myst2
Nab1
Nagk
Ncoa4
Nek6
Nfyb
Nit1
Nmt1
Nploc4
Nras
Nrd1
Nup50
Oaz1
Oxsr1
Pdcd1lg2
Pdcd6
Pgam1
Phf23
Phlda1
Pias4
Pik3cg
Plagl2
Plec1
Plekhf1
Plp2
Pparg
Ppp4r1
Prr13
Psmb3
Psmc6
Ptpn4
Rab21
Rab24
Rac1
Rad50
Rad9
Rai1
Ralgds
Ranbp9
Rbms1
Rftn1
Rhbdl1
Rhoa
Rhot2
Riok3
Rnd3
Rnh1
Rpp38
Sae1
Sars
Sema4b
Senp1
Sepw1
Setd3
Sfrs2ip
Sfrs3
Sfrs9
Sh3kbp1
Sigirr
Sirt1
Sla
Slc15a4
Slc17a6
Slc25a11
Slc25a36
Slc25a38
Slc2a1
Slc35b2
Slfn10
Snora65
Socs2
Spsb2
Srebf1
Srxn1
Ssr1
Ssr3
Stat6
Stk11
Stra6
Stt3b
Stub1
Suclg1
Surf1
Tanc2
Tarbp2
Tbcc
Tec
Tg
Tmc6
Tmco4
Tmed2
Tmem39a
Tmem50a
Tnpo1
Tomm22
Tomm34
Tpi1
Traf7
Trp53i13
Tubb2c
Tubb5
Tut1
Ubl7
Usp12
Wasl																							1.35065	1.43845	0.898135	0.95652
Wsb1																							0.814696	0.48204	1.59819	0.945618
Ywhab																							1.295	1.52739	0.999999	1.17945
Yy1																							6.42108	0.762501	3.69231	0.43846
Zbtb38																							1.34805	1.37483	1.05007	1.07093
Zc3h11a																							1.35946	1.42493	0.860976	0.902438
Zdhhc21																							#DIV/0!	#DIV/0!	#DIV/0!	#DIV/0!
Zfp207
Zfp367
Znhit2
Zyx

## Sheet: Tab 2
2012-09-07
2012-09-11
0610007P08Rik
0610010D24Rik
0610013E23Rik
1110007M04Rik
1110014J01Rik
1110019N10Rik
1110020P15Rik
1110067I12Rik
1190002J23Rik
1200015A19Rik
1200016E24Rik
1300001I01Rik
1500003O22Rik
1500012F01Rik
1700001K19Rik
1700012A16Rik
1700012G19Rik
1700022I11Rik
1700063I17Rik
1700080G18Rik
1700092M07Rik
1810019J16Rik
1810020D17Rik
1810022K09Rik
1810026B05Rik
1810035L17Rik
1810043H04Rik
1810062G17Rik
1810073N04Rik
2010001J22Rik
2010003J03Rik
2010003O18Rik
2010005H15Rik
2010008E23Rik
2010016I18Rik
2010100O12Rik
2010305C02Rik
2010309E21Rik
2010311D03Rik
2010315L10Rik
2200001I15Rik
2210411K11Rik
2210412D01Rik
2210417D09Rik
2310003F16Rik
2310014G06Rik
2310014L17Rik
2310016M24Rik
2310021P13Rik
2310031A18Rik
2310033P09Rik
2310037I24Rik
2310039H08Rik
2310040C09Rik
2310047D13Rik
2310056P07Rik
2310057M21Rik
2410004B18Rik
2410005O16Rik
2410006H16Rik
2410015N17Rik
2410016F19Rik
2410019A14Rik
2500002L14Rik
2610003J06Rik
2610024E20Rik
2610200G18Rik
2610204K14Rik
2610204M08Rik
2610205E22Rik
2610510J17Rik
2700038N03Rik
2700059D21Rik
2810002G02Rik
2810004N23Rik
2810026P18Rik
2810406K13Rik
2810407C02Rik
2810428I15Rik
2810439F02Rik
2810441K11Rik
2810452K22Rik
2810457I06Rik
2900046G09Rik
2900073G15Rik
3110001A13Rik
3110032G18Rik
3110056K07Rik
3230401D17Rik
3300001P08Rik
3732413I11Rik
4121402D02Rik
4732471D19Rik
4733401H18Rik
4833427B12Rik
4833439L19Rik
4930420K17Rik
4930430J20Rik
4930444P10Rik
4930519B02Rik
4930520O04Rik
4930548G07Rik
4930550G17Rik
4930562F07Rik
4930566A11Rik
4930570C03Rik
4933404M19Rik
4933417M04Rik
5033428A16Rik
5730403B10Rik
5730410I19Rik
5730442P18Rik
5730446C15Rik
5730453I16Rik
5730588L14Rik
5830418K08Rik
5830434P21Rik
5830454E08Rik
5930434B04Rik
6030422M02Rik
6330416L11Rik
6330569M22Rik
6720418B01Rik
6720456B07Rik
8430427H17Rik
9030607L17Rik
9030612M13Rik
9130211I03Rik
9330134C04Rik
9330151L19Rik
9430008C03Rik
9430057O19Rik
9830163H01Rik
A330017A19Rik
A3galt2
A630042L21Rik
A930037G23Rik
AA407452
AA474408
AA536717
Aatf
AB182283
Abcf3
Abhd13
Abhd9
Ache
Acpt
Acy1
Adam30
Adh5
Adipor1
Adsl
Agpat4
Ahctf1
AI450540
AI481105
AI504432
AI597479
AI662250
AI840826
AI848100
AI987944
Akap8
Akt1s1
Alg11
Amd1
Amd2
Ampd2
Ankrd13d
Ankrd17
Ankrd23
Ankrd39
Ankrd47
Anp32a
Anp32b
Api5
Apoc3
Appbp1
Aprt
Arbp
Arf3
Arfgap1
Arfrp1
Arhgdig
Arhgef2
Arhgef4
Arid1a
Armet
Ars2
Ascc3l1
Aste1
Asxl1
Atad3a
Atp11a
Atp2c1
Atp5a1
Atp5g2
Atp5g3
Atp5j
Atp5l
Atp8b3
Atrn
Atxn7l1
AU019823
AU023871
AU024582
AV312086
AW822216
Axl
B230219D22Rik
B230317C12Rik
B230333C21Rik
B4galnt1
B4galt7
B930037P14Rik
Bat1a
Bat2
Bat3
Baz2a
Bbs10
Bbs4
BC002216
BC003324
BC010304
BC018507
BC021395
BC022224
BC022593
BC023814
BC024868
BC027231
BC028663
BC030183
BC032204
BC037112
BC043098
BC049265
BC049807
BC050092
BC057552
BC060631
BC061039
BC063749
BC068110
Bcl10
Bdp1
Bet1l
Bloc1s2
Bms1
Bnipl
Bola3
Brd2
Brd7
Brp16
Btbd14b
Btla
Bud13
Butr1
Bxdc5
C030006K11Rik
C030010C08Rik
C130022K22Rik
C130032J12Rik
C130069I09Rik
C1qbp
C1qdc2
C230086A09Rik
C330023M02Rik
C78409
C79267
Cabin1
Cabyr
Cacybp
Calm1
Camk2g
Caprin1
Car15
Casc3
Cbfb
Cbll1
Ccdc131
Ccdc28b
Ccdc64
Ccdc95
Ccnc
Ccnd2
Ccnt1
Cct2
Cct3
Cct7
Cct8
Cd200
Cd2bp2
Cd3eap
Cd4
Cd6
Cd74
Cd79a
Cd97
Cdc2l1
Cdc34
Cdc37l1
Cdk2ap1
Cdk5r1
Cdk7
Cdk8
Cdkn1a
Cdv3
Cel
Centa1
Cep68
Chchd2
Chd8
Cherp
Ciapin1
Cib1
Cirh1a
Ckb
Clta
Cnih2
Cnot1
Cnp1
Coch
Comt
Comtd1
Cops8
Cox6a1
Cox6c
Cox7a1
Cox8b
Cpsf4
Cpsf6
Crabp2
Cramp1l
Crebl2
Crsp3
Csda
Csf1
Csf2
Csnk1d
Csnk1g3
Csnk2a1
Csnk2a2
Ctdsp1
Ctnnb1
Ctr9
Ctxn1
Cugbp1
Cul5
Cyb561
Cyba
Cyc1
D030022P06Rik
D10Ertd438e
D10Wsu52e
D11Wsu99e
D13Wsu177e
D230004J03Rik
D4Ertd22e
D4Wsu132e
D5Ertd40e
D5Ertd585e
D8Ertd457e
Daglb
Dbndd1
Dbr1
Dcst2
Ddx17
Ddx18
Ddx23
Ddx42
Ddx56
Dek
Derl2
Dgka
Dhrs13
Dhx30
Dhx9
Dido1
Dis3
Dlg7
Dlst
Dnajc19
Dnajc5
Dnase1
Dnase1l2
Dnm1l
Doc2a
Doc2b
Dot1l
Dph2
Drd4
Drg2
Dstn
Dusp12
Dusp14
Dusp2
Dusp5
Dvl1
E330018D03Rik
E430004N04Rik
Ebna1bp2
Ece1
Ecgf1
Edc4
Edd1
Edf1
Eed
Eef1b2
Eef1d
Eef2
EG243642
EG330503
EG381582
EG382421
EG408196
EG432939
EG433016
EG433024
EG433050
EG434078
EG434394
EG436583
EG546166
EG622512
EG625660
EG628324
EG631319
EG637868
EG665109
EG665308
EG666807
EG667148
EG667415
EG668838
Ehd4
Eif1ay
Eif2s3x
Eif3s10
Eif3s3
Eif3s5
Eif3s7
Eif3s8
Eif4e
Eif4g1
Eif4h
Elavl1
Ell3
Elmo3
Enc1
Eps15l1
Esam1
Ewsr1
Exosc10
F3
Fancc
Fance
Farp1
Fasn
Fastkd3
Fbs1
Fbxo11
Fbxo22
Fbxo41
Fbxw8
Fhl3
Fkbp3
Foxp4
Frag1
Fscn2
Ftsj3
Furin
Fusip1
Fuz
Fxr1h
Fxr2
G3bp
Gadd45gip1
Galr2
Gars
Gatad2b
Gbl
Gcn1l1
Gemin4
Gemin5
Gfod1
Gga3
Gipr
Git1
Glp1
Glrx5
Gm128
Gm1947
Gm505
Gm561
Gm71
Gm88
Gnb2l1
Gng5
Gnrh1
Gpatc4
Gpd1
Gpr162
Gpr3
Gpr55
Gpr68
Gramd1b
Grcc10
Grm2
Grpel1
Gsk3b
Gspt1
Gtf3c4
Guca1b
Gzmm
H2afj
Has3
Hbegf
Hdac2
Hdac7a
Hdgfrp3
Heatr3
Hectd2
Higd1a
Higd2a
Hint1
Hip2
Hira
Hist1h4c
Hivep1
Hivep3
Hnrpa1
Hnrpc
Hnrpf
Hnrpl
Hnrpll
Hnrpu
Hnrpul2
Hsp110
Hsp90ab1
Hspa1a
Hspa9
Hspd1
Hspe1
Htatip
Htf9c
Htr2b
Htr6
Huwe1
Hvcn1
Ibrdc3
Icam5
Ifitm2
Ifitm3
Ifitm5
Ihpk1
Ihpk2
Il13
Il2
Il3
Impdh2
Inoc1
Ipo4
Ipo7
Irf5
Itgb1bp2
Jarid1b
Jarid1c
Josd1
Josd3
Jsrp1
Jtv1
Kcmf1
Kin
Klf16
Klhdc3
Klhl11
Klrg2
Larp5
Lcor
Lect1
Leng9
Lig3
Lilrb3
Lin7c
Lmnb2
Lmo6
Lmod2
LOC100038833
LOC100038945
LOC100039095
LOC100039281
LOC100039433
LOC100039590
LOC100039616
LOC100039672
LOC100039686
LOC100039831
LOC100039864
LOC100039887
LOC100039978
LOC100040019
LOC100040184
LOC100040480
LOC100040649
LOC100040768
LOC100040774
LOC100040812
LOC100041002
LOC100041198
LOC100041231
LOC100041286
LOC100041291
LOC100041613
LOC100041797
LOC100041971
LOC100042199
LOC100042202
LOC100042226
LOC100042371
LOC100042418
LOC100042432
LOC100042498
LOC100042648
LOC100042726
LOC100042730
LOC100042815
LOC100042864
LOC100042972
LOC100043027
LOC100043035
LOC100043045
LOC100043081
LOC100043085
LOC100043131
LOC100043272
LOC100043412
LOC100043433
LOC100043522
LOC100043597
LOC100043601
LOC100043612
LOC100043628
LOC100043651
LOC100043674
LOC100043676
LOC100043769
LOC100043772
LOC100043781
LOC100043823
LOC100043837
LOC279067
LOC622665
LOC625405
LOC628854
LOC629242
LOC638081
LOC664903
LOC665231
LOC666505
LOC667118
LOC667272
LOC668661
LOC668706
LOC670795
LOC672445
LOC676691
LOC676882
Lonp1
Lrch3
Lrrc10
Lrrc14
Lrrc24
Lrrc47
Lrrfip1
Lrrtm2
Lsm14b
Lta
Ltb
Luc7l
Luc7l2
Ly6g6c
Lyrm5
Lyst
Magmas
Mamdc4
Man2c1
Map1lc3a
Map3k11
Map3k7ip2
Mapkapk2
Mbc2
Mboat5
Mbtps1
Mcm10
Mecp2
Med12
Mettl1
Mfhas1
Mia1
Mib2
Mier3
Mif
Mirn103-1
Mirn106b
Mirn125a
Mirn130b
Mirn138-2
Mirn150
Mirn155
Mirn17
Mirn191
Mirn199a-1
Mirn19a
Mirn19b-1
Mirn202
Mirn20a
Mirn219-1
Mirn219-2
Mirn22
Mirn23a
Mirn24-2
Mirn25
Mirn26b
Mirn27a
Mirn298
Mirn29a
Mirn29b-1
Mirn301b
Mirn328
Mirn331
Mirn34a
Mirn365-2
Mirn425
Mirn671
Mirn674
Mirn688
Mirn693
Mirn697
Mirn698
Mirn707
Mirn709
Mirn7-1
Mirn92-1
Mirn93
Mirn98
Mirn99b
Mirnlet7a-1
Mirnlet7d
Mirnlet7e
Mirnlet7f1
Mirnlet7f2
Mirnlet7g
Mkrn2
Mllt1
Mllt7
Mlstd2
Mmachc
Mpi1
Mrp63
Mrpl12
Mrpl17
Mrpl24
Mrpl55
Mrps24
Msl2l1
Msn
Msto1
Mta1
Mta2
Mtap4
Mtmr11
Mto1
Muc13
Myo1g
N6amt2
Naaladl1
Nab2
Naca
Nadk
Naprt1
Narg1
Nat12
Nat14
Nat5
Ndufa12
Ndufa13
Ndufa4
Ndufab1
Ndufb9
Nexn
Nfat5
Nfe2
Nfe2l1
Nfkb2
Nfkbia
Nfkbie
Nfs1
Nif3l1
Ninj1
Nkiras1
Nkpd1
Nktr
Nkx6-2
Nlgn2
Nlgn3
Nmd3
Nme1
Nme2
Nob1
Nod1
Nodal
Nol1
Nol7
Nomo1
Npepl1
Nphp3
Npm3
Nr4a1
Nrg4
Nrp1
Nsfl1c
Nsmaf
Nsun5
Nudt5
Nudt6
Odc1
Ofd1
Olfml3
Olfr267
Orc2l
Ostf1
OTTMUSG00000012686
Otud7b
Ovca2
Oxsm
Pa2g4
Pabpc1
Pabpc4
Pabpn1
Paip1
Paip2b
Pank4
Papolg
Parp14
Pcbp2
Pcmt1
Pcyt1a
Pdap1
Pdcd1
Pdcd5
Pde1b
Pde7a
Pdgfb
Pdk2
Pdss1
Pelp1
Perq1
Pes1
Pfdn1
Pfdn2
Phf13
Phpt1
Pi4k2a
Pip5k3
Plk2
Plscr1
Plscr2
Pno1
Podnl1
Polr2f
Polr2j
Pom121
Pomgnt1
Ppfibp1
Ppif
Ppig
Ppp2r2a
Ppp3r1
Ppp4r2
Pps
Prdx1
Prelid2
Prmt1
Prpf39
Prpf8
Prss27
Pscd4
Psd
Psd4
Psma3
Psmb6
Psmd3
Psmd6
Ptges3
Ptgfrn
Ptplad1
Ptpmt1
Ptpn6
Ptpn7
Ptprcap
Pum2
Pus1
Qprt
Qrich1
Rab2
Rabggtb
Rad23b
Ranbp3
Rapgef5
Raph1
Rbbp9
Rbm38
Rbm39
Rbm4b
Rbx1
Rcc1
Rcc2
Rdx
Recql4
Relb
Rexo1
Rexo2
Rfx5
Rho
Rhog
Rilp
Rkhd2
Rln1
Rnf152
Rnf167
Rnf170
Rnf19
Rnf7
Rnmtl1
Rnps1
Rnu15-b
Rnu32
Rnu33
Rnu34
Rnu35a
Rnu35b
Rock2
Rorc
Rpl10a
Rpl11
Rpl13
Rpl15
Rpl18a
Rpl22
Rpl23
Rpl23a
Rpl24
Rpl26
Rpl27
Rpl28
Rpl29
Rpl3
Rpl30
Rpl31
Rpl35a
Rpl36
Rpl36a
Rpl36al
Rpl37
Rpl38
Rpl39
Rpl4
Rpl41
Rpl5
Rpl6
Rpl7
Rpl7a
Rpl7l1
Rpl9
Rpo1-1
Rps10
Rps11
Rps12
Rps14
Rps15
Rps15a
Rps16
Rps19
Rps21
Rps23
Rps27
Rps27a
Rps27l
Rps28
Rps29
Rps3
Rps4x
Rps5
Rps6
Rps6ka1
Rps6kl1
Rps7
Rps8
Rpsa
Rpusd3
Rsbn1
Ruvbl1
Ruvbl2
Rxfp4
S100a11
S100b
Safb
Safb2
Sart1
Scap
Scrib
Sec61a1
Sec61a2
Sec61b
Sec61g
Serpinb6b
Serpind1
Setd1a
Setd1b
Setd6
Sf3a2
Sf3a3
Sf3b1
Sf3b3
Sf3b4
Sfrs4
Sft2d3
Sh2b3
Sh2d1a
Sh3bp2
Sharpin
Si
Sipa1
Ski
Skp1a
Slbp
Slc13a3
Slc19a1
Slc19a2
Slc34a3
Slc39a13
Slc7a6os
Slco3a1
Slco4a1
Smarcd2
Smarcd3
Smg5
Sms
Smyd5
Snapc5
Snf1lk2
Snrp70
Snrpa
Snrpb
Snrpd2
Snrpf
Snw1
Snx27
Snx5
Sox10
Sox15
Sp1
Spaca4
Spast
Spata2
Spata21
Spred1
Srcrb4d
Srm
Srpk1
Srpk3
Ss18
Stab1
Stard7
Stip1
Stk24
Strn4
Stt3a
Sumo2
Supt16h
Supt5h
Supt6h
Surf2
Surf5
Surf6
Tank
Tardbp
Tas1r3
Tbca
Tbr1
Tceb2
Tead3
Tect1
Tenc1
Tera
Thap3
Them2
Thrap1
Thrap2
Thumpd3
Tial1
Timm13
Timm17a
Timm23
Timm44
Timm50
Timm8b
Tjp2
Tlcd1
Tlk2
Tloc1
Tm9sf3
Tmed9
Tmem132a
Tmem142c
Tmem183a
Tmem81
Tmem88
Tmepai
Tmhs
Tmprss9
Tmsb10
Tnf
Tnfsf11
Tnip1
Tomm20
Tomm70a
Tpd52l2
Traf3
Traf4
Traf5
Trim28
Trim8
Trmt5
Trmu
Trp53inp2
Trpm5
Trrap
Trspap1
Trub2
Tsn
Tspan1
Tssk5
Tssk6
Ttyh1
Tuba1b
Txn1
Txndc10
Txnl4
U90926
Uba52
Ubap2
Ubap2l
Ube1c
Ube1dc1
Ube1x
Ube2n
Ube2q2
Ube2z
Ube3c
Ubfd1
Ubxd1
Uchl4
Upf1
Uqcr
Usmg5
Usp10
Usp14
Usp16
Utp11l
Utp14a
Vapa
Vasn
Vdp
Vil2
Vps25
Vsig2
Wac
Wars
Wbp7
Wdr20a
Wdr24
Wdr46
Wdr48
Wdr77
Wdr85
Wfikkn1
Wiz
Xkr8
Xpo5
Xpo6
Xpot
Yipf3
Ythdf3
Zbtb1
Zbtb32
Zbtb34
Zbtb6
Zbtb7a
Zc3h12c
Zc3h12d
Zc3h15
Zc3h7b
Zc3h8
Zdhhc18
Zdhhc2
Zdhhc3
Zfp143
Zfp146
Zfp180
Zfp26
Zfp275
Zfp35
Zfp382
Zfp397
Zfp52
Zfp592
Zfp687
Zfp770
Zmiz2
Znrf2
Zswim4
Zubr1

## Sheet: Tab 3
2012-03-09
1500032L24Rik
1600002K03Rik
1700007K13Rik
1700010I14Rik
1700020C11Rik
1700021F05Rik
1700084E18Rik
1810032O08Rik
1810058I24Rik
2010000I03Rik
2010005J08Rik
2010107G12Rik
2010111I01Rik
2310022A10Rik
2310030G06Rik
2310036O22Rik
2310044G17Rik
2400003C14Rik
2610036L11Rik
2610507B11Rik
3110003A17Rik
3110082I17Rik
4921517L17Rik
4922501C03Rik
4930555I21Rik
4930579G24Rik
4933439F18Rik
5430407P10Rik
5830432E09Rik
6030446N20Rik
6430571L13Rik
9030409G11Rik
9130019O22Rik
9330020H09Rik
9430038I01Rik
9530082P21Rik
A1cf
A430093F15Rik
A630055G03Rik
AA543186
Aak1
Aatk
Abcc3
Abhd10
Abtb2
Actb
Actr3
Adamts17
Adarb2
Adck5
Adnp2
Aebp2
Aff3
Ahr
Akap7
Aldh18a1
Anapc1
Anapc13
Ank3
Ankrd24
Ankrd27
Anxa1
Aox3l1
Arc
Arf6
Arhgap10
Arl15
Arl5c
Arntl2
Art1
Art5
Asb6
Asf1a
Atg16l1
Atp6v0c
Atp6v1f
Atp9a
Aurkaip1
Avl9
Azi2
Bahcc1
Bbs7
BC021785
Bcas2
Bclaf1
Bdh2
Bhlhe41
Birc6
Blm
Bmp6
Bola2
Brwd1
Btbd7
Btg2
C130039O16Rik
C130092O11Rik
C330006K01Rik
C330019G07Rik
C730027P07Rik
C87436
Cacnb1
Cad
Calr3
Camk2d
Camkk1
Capg
Car8
Cbx7
Cc2d2a
Ccdc45
Ccdc6
Ccnk
Ccr9
Cd33
Cd3d
Cd52
Cdkal1
Cdnf
Cdon
Cfl2
Chrm3
Clcn4-2
Cldn11
Cmtm7
Col15a1
Col23a1
Commd1
Coro2b
Cpeb1
Cpm
Csf2ra
Cstb
Ctns
Cx3cr1
Cycs
Cyhr1
Cyp2c44
Cyth1
D14Ertd436e
D17Wsu92e
D330012F22Rik
D5Ertd579e
D8Ertd738e
Dak
Ddx20
Dennd5a
Depdc6
Dhdds
Dhrs9
Dnajc13
Dnajc16
Dok6
Dph3
Dpp4
Dqx1
Dtx3
Eif1
Eif1a
Eif2c3
Elavl3
Elf1
Elmod2
Epc1
Epsti1
Etf1
Exoc1
Eya1
F12
Fabp5
Fam108b
Fam19a3
Fam53c
Fam76b
Fam83g
Fam96b
Fastk
Fbxo38
Fcgrt
Fgd6
Flnc
Fndc8
Fosl2
Foxn3
Foxp2
Frem2
Fyco1
Galns
Galnt11
Gata1
Gcc1
Gfra2
Gltscr1
Glyr1
Gm13363
Gm15801
Gm8783
Gmeb1
Gng7
Gorasp1
Gosr2
Gpr183
Gria3
Grk4
Grlf1
Gstcd
Gtf2a2
Gtf2h5
Gys2
Hadh
Hbxip
Hes2
Hif1an
Hist1h2ad
Hist1h2ae
Hist1h2af
Hist1h2an
Hist1h2be
Hist1h2bg
Hist1h2bp
Hist1h3d
Hist1h3g
Hist1h3i
Hist2h2bb
Hist2h4
Hist3h2a
Hist3h2bb
Homer1
Hook2
Hoxb7
Hps1
Hrh4
Hsd17b3
Hspbp1
Id1
Il1rap
Il28ra
Il6st
Ing5
Inpp4b
Insig1
Ints5
Intu
Ipo8
Iqce
Irf4
Irf9
Itgae
Itpr2
Jak2
Jtb
Kbtbd3
Kcnn3
Kctd3
Kctd4
Kidins220
Kif21b
Kremen2
Kri1
Lfng
Lif
Lingo3
Lnp
LOC100302626
LOC624853
Loxl2
Lrch1
Lrmp
Lrrc8a
Lsm4
Lyrm7
Man1b1
Mccc2
Mcph1
Mefv
Megf11
Mei1
Meig1
Mfsd3
Mga
Mina
Mitf
Mkl2
Mms19
Morc1
Morn2
Morn4
Mpp7
Mrpl27
Mrps18c
Msl2
Mthfr
Muc4
Mul1
Mylip
Myo1e
Myo3b
Myrip
Myst3
Nagpa
Nat11
Ndufa6
Nedd9
Nf1
Nfatc2
Nfe2l2
Nfkb1
Notch1
Npas2
Nr1h3
Nr6a1
Nrap
Nrxn1
Nsun4
Ntn3
Ntn5
Nudcd3
Oas1b
Ogfr
Opa1
Opa3
Osbpl8
Osr2
Otud1
Otud7a
Oxnad1
P2rx7
Pard6b
Parp11
Parp4
Patl2
Pbrm1
Pcnxl2
Pde10a
Pdp2
Pdss2
Pebp4
Peli1
Pet112l
Pex12
Pex26
Pfn3
Phf21b
Pibf1
Pigu
Pip5k1c
Pitpnc1
Pitx3
Plag1
Plbd2
Plcl2
Polr2g
Pomp
Prkaa1
Prr8
Psenen
Ptcd1
Ptprv
Pxn
Qrich2
Rab22a
Rab27a
Radil
Ralgps1
Rapgef1
Rasa4
Rbm45
Rc3h2
Rftn2
Rilpl1
Rinl
Rmrp
Rnasek
Rnf219
Rnls
Rnu11
Rtkn2
Runx3
Ryr1
S100a6
Sbno2
Scand1
Sclt1
Scyl2
Sec1
Seh1l
Serpinb6a
Serpinb9
Serping1
Sfrs6
Sgsh
Sh3bgrl2
Sh3gl1
Sik1
Sik2
Sik3
Slc16a10
Slc26a8
Slc35a5
Slc35e3
Slc39a8
Slc47a1
Slc5a10
Slc7a1
Slco2a1
Slfn14
Slit3
Smad3
Smek2
Smg6
Smndc1
Smug1
Snora70
Snora78
Snord110
Snord19
Snord1a
Snord1b
Snord1c
Snord57
Snord69
Snord82
Snord99
Sntb1
Sod1
Sp6
Sphk2
Src
Srgap3
Srgn
Ssbp1
Ssh2
St3gal6
St6galnac5
Stat2
Stat5a
Stat5b
Steap3
Suv39h2
Tas1r1
Tatdn1
Tbc1d30
Tbc1d5
Tbk1
Tbl2
Tcam1
Tcf20
Tcn2
Tctn3
Tesk2
Tex15
Tfb1m
Tfpi
Themis
Tmc8
Tmed7
Tmem127
Tmem144
Tmem175
Tmprss6
Tnfrsf23
Tnfrsf4
Tnfsf13b
Top3a
Top3b
Tpp2
Traf1
Treml2
Trim14
Trim25
Trim69
Trip12
Trip4
Ttc21a
Ttf1
Tuba1c
Tug1
Txnl4b
Ubash3a
Ubb
Ubc
Ubl5
Uck2
Unc80
Uqcrq
Usp25
Usp31
Usp32
Usp37
Vat1l
Vps11
Vps52
Wars2
Wdr59
Wnt7a
Wrb
Wwp2
Xrn1
Ypel4
Zbtb3
Zbtb37
Zc3h4
Zc3hav1
Zcchc11
Zfand3
Zfp1
Zfp113
Zfp498
Zfp523
Zfp560
Zfp608
Zfp677
Zfp871
Zfyve26
Zswim6

## Sheet: Tab 4
2012-03-02
2012-03-06
2012-09-06
2012-09-08
2012-09-10
2012-09-14
677156
0610007L01Rik
0610007P22Rik
0610009B22Rik
0610009O20Rik
0610010F05Rik
0610011F06Rik
0610012G03Rik
0610037L13Rik
0610038B21Rik
1100001E04Rik
1110004F10Rik
1110007A13Rik
1110007C09Rik
1110008J03Rik
1110012D08Rik
1110012L19Rik
1110014N23Rik
1110020A21Rik
1110020G09Rik
1110021L09Rik
1110028C15Rik
1110031I02Rik
1110032A03Rik
1110032A04Rik
1110032A13Rik
1110032E23Rik
1110037F02Rik
1110038D17Rik
1110051M20Rik
1190003J15Rik
1200009F10Rik
1200011I18Rik
1200014M14Rik
1300003B13Rik
1300017J02Rik
1300018I17Rik
1500001M20Rik
1500003O03Rik
1500009L16Rik
1500010J02Rik
1500011B03Rik
1500015O10Rik
1600002H07Rik
1600012F09Rik
1600016N20Rik
1700001E04Rik
1700001J03Rik
1700001L05Rik
1700003E16Rik
1700007B14Rik
1700007G11Rik
1700007K09Rik
1700008I05Rik
1700008J07Rik
1700008P02Rik
1700008P20Rik
1700009J07Rik
1700010D01Rik
1700011E24Rik
1700011F14Rik
1700012B07Rik
1700012B09Rik
1700012B15Rik
1700012D14Rik
1700012L04Rik
1700012P22Rik
1700013N18Rik
1700014N06Rik
1700015E13Rik
1700018B24Rik
1700018L24Rik
1700019E19Rik
1700019N12Rik
1700020A23Rik
1700020C07Rik
1700020D05Rik
1700020I14Rik
1700020L24Rik
1700020N01Rik
1700020N18Rik
1700022C21Rik
1700023D19Rik
1700023I07Rik
1700024P16Rik
1700025E21Rik
1700026D11Rik
1700027D21Rik
1700028P14Rik
1700029F09Rik
1700029F12Rik
1700029H14Rik
1700029P11Rik
1700030C10Rik
1700030J22Rik
1700031M16Rik
1700034F02Rik
1700034I23Rik
1700037C18Rik
1700040I03Rik
1700045I19Rik
1700047I17Rik1
1700047I17Rik2
1700047M11Rik
1700049G17Rik
1700049L16Rik
1700054K19Rik
1700054N08Rik
1700058C13Rik
1700061J05Rik
1700084C01Rik
1700086O06Rik
1700090G07Rik
1700094D03Rik
1700096J18Rik
1700096K18Rik
1700102P08Rik
1700106N22Rik
1700110M21Rik
1700113I22Rik
1700123K08Rik
1700123O20Rik
1810005K13Rik
1810009J06Rik
1810011H11Rik
1810012P15Rik
1810013D10Rik
1810014F10Rik
1810030O07Rik
1810041L15Rik
1810048J11Rik
1810049H13Rik
1810064F22Rik
1810065E05Rik
1810074P20Rik
2010007H12Rik
2010011I20Rik
2010015L04Rik
2010106E10Rik
2010107G23Rik
2010110P09Rik
2010317E24Rik
2010321M09Rik
2200002D01Rik
2200002J24Rik
2200002K05Rik
2210010C04Rik
2210010C17Rik
2210012G02Rik
2210021J22Rik
2210408I21Rik
2210415F13Rik
2300002M23Rik
2310002J15Rik
2310007A19Rik
2310007L24Rik
2310008H04Rik
2310011J03Rik
2310021H06Rik
2310022B05Rik
2310028H24Rik
2310033E01Rik
2310034C09Rik
2310043J07Rik
2310044H10Rik
2310046A06Rik
2310046K01Rik
2310047M10Rik
2310050B05Rik
2310050C09Rik
2310057J16Rik
2310061N02Rik
2310067B10Rik
2310079F23Rik
2410001C21Rik
2410002O22Rik
2410003K15Rik
2410012M07Rik
2410018L13Rik
2410042D21Rik
2410075B13Rik
2410076I21Rik
2410089E03Rik
2410129H14Rik
2510002D24Rik
2510003E04Rik
2510027J23Rik
2510048L02Rik
2610001J05Rik
2610002D18Rik
2610002J02Rik
2610002M06Rik
2610008E11Rik
2610017I09Rik
2610020H08Rik
2610021K21Rik
2610028E06Rik
2610030H06Rik
2610034B18Rik
2610039C10Rik
2610044O15Rik
2610101N10Rik
2610204G22Rik
2610301B20Rik
2610306M01Rik
2610524H06Rik
2610528J11Rik
2700029M09Rik
2700045P11Rik
2700060E02Rik
2700078K21Rik
2700081O15Rik
2700097O09Rik
2700099C18Rik
2810007J24Rik
2810021J22Rik
2810030E01Rik
2810403A07Rik
2810403D21Rik
2810408P10Rik
2810417H13Rik
2810422J05Rik
2810422O20Rik
2810453I06Rik
2810474O19Rik
2900005J15Rik
2900041M22Rik
2900062L11Rik
2900064A13Rik
2900092C05Rik
3010026O09Rik
3110006E14Rik
3110007F17Rik
3110040N11Rik
3110057O12Rik
3110082D06Rik
3200002M19Rik
3632451O06Rik
3830402I07Rik
3830406C13Rik
3830408C21Rik
4632433K11Rik
4632434I11Rik
4732418C07Rik
4732456N10Rik
4833403I15Rik
4833422C13Rik
4921507P07Rik
4921510H08Rik
4921511C20Rik
4921517D22Rik
4921521F21Rik
4921528O07Rik
4921536K21Rik
4922501L14Rik
4930402E16Rik
4930402H24Rik
4930403L05Rik
4930403N07Rik
4930404N11Rik
4930415L06Rik
4930417G10Rik
4930422I07Rik
4930427A07Rik
4930428D18Rik
4930429B21Rik
4930430A15Rik
4930431L04Rik
4930433I11Rik
4930441O14Rik
4930444G20Rik
4930449I24Rik
4930451I11Rik
4930455F23Rik
4930458L03Rik
4930465K10Rik
4930474M22Rik
4930481A15Rik
4930481F22Rik
4930486L24Rik
4930502E18Rik
4930503E24Rik
4930503L19Rik
4930506M07Rik
4930511I11Rik
4930515G01Rik
4930524B15Rik
4930524E20Rik
4930526D03Rik
4930528F23Rik
4930529F22Rik
4930529M08Rik
4930544G11Rik
4930547N16Rik
4930549C01Rik
4930550L24Rik
4930555G01Rik
4930558C23Rik
4930563E22Rik
4930567H17Rik
4930571K23Rik
4930572J05Rik
4930578I06Rik
4930579E17Rik
4930579F01Rik
4930579J09Rik
4930583H14Rik
4930583K01Rik
4930588N13Rik
4930594C11Rik
4931406B18Rik
4931406C07Rik
4931406H21Rik
4931408A02Rik
4931408C20Rik
4931409K22Rik
4931417G12Rik
4931440F15Rik
4932411N23Rik
4932412H11Rik
4932415M13Rik
4932429P05Rik
4932441B19Rik
4932441J04Rik
4932443I19Rik
4933400A11Rik
4933400C05Rik
4933400F21Rik
4933401F05Rik
4933402N03Rik
4933404M02Rik
4933406F09Rik
4933406J08Rik
4933406K04Rik
4933406M09Rik
4933407P14Rik
4933411G11Rik
4933411K20Rik
4933412E24Rik
4933413N12Rik
4933416C03Rik
4933422H20Rik
4933424B01Rik
4933425L06Rik
4933427D06Rik
4933427D14Rik
4933431E20Rik
4933432B09Rik
4933434E20Rik
4933434I20Rik
4933437F05Rik
4933439C10Rik
4933439F11Rik
5031414D18Rik
5031425F14Rik
5031426D15Rik
5031439G07Rik
5033414K04Rik
5133400G04Rik
5430405G05Rik
5430413K10Rik
5430419D17Rik
5430433E21Rik
5430437P03Rik
5730403M16Rik
5730410E15Rik
5730419I09Rik
5730437N04Rik
5730455O13Rik
5730494M16Rik
5730494N06Rik
5730507C01Rik
5730508B09Rik
5730559C18Rik
5830415F09Rik
5830417I10Rik
5930412G12Rik
6030419C18Rik
6330403K07Rik
6330503K22Rik
6330545A04Rik
6330578E17Rik
6430527G18Rik
6430537H07Rik
6430550D23Rik
6430562O15Rik
6430573F11Rik
6430598A04Rik
6430704M03Rik
6530401D17Rik
6720457D02Rik
6720463M24Rik
7420416P09Rik
7420426K07Rik
7530420F21Rik
8030462N17Rik
8430406I07Rik
8430408G22Rik
8430410K20Rik
9030418K01Rik
9030625A04Rik
9130011J15Rik
9130014G24Rik
9130017N09Rik
9130221D24Rik
9230110C19Rik
9230114K14Rik
9330111N05Rik
9330158H04Rik
9330159F19Rik
9330176C04Rik
9430007A20Rik
9430020K01Rik
9430023L20Rik
9430031J16Rik
9430076C15Rik
9530002B09Rik
9530002K18Rik
9530009M10Rik
9530036O11Rik
9530059O14Rik
9530068E07Rik
9630041N07Rik
9930012K11Rik
9930013L23Rik
9930021J03Rik
9930023K05Rik
A130022J15Rik
A130040M12Rik
A1bg
A230020J21Rik
A230051G13Rik
A230056P14Rik
A230057D06Rik
A230069A22Rik
A230072C01Rik
A330049M08Rik
A330050F15Rik
A330069E16Rik
A330076H08Rik
A430084P05Rik
A430107O13Rik
A430110N23Rik
A4galt
A530013C23Rik
A530053G22Rik
A530054K11Rik
A530058N18Rik
A530098C11Rik
A530099J19Rik
A630007B06Rik
A630033H20Rik
A630073D07Rik
A730017L22Rik
A730037C10Rik
A830018L16Rik
A830093I24Rik
A930003A15Rik
A930004D18Rik
A930005H10Rik
A930012L18Rik
A930038C07Rik
AA415398
AA881470
AA960436
AA987161
Aadac
Aadacl2
Aadat
Aagab
Aamp
Aarsd1
AB124611
Abca1
Abca2
Abca5
Abca7
Abca8a
Abcb10
Abcb5
Abcc5
Abcc8
Abcc9
Abcd4
Abcg2
Abcg3
Abcg8
Abhd1
Abhd14a
Abhd14b
Abhd2
Abhd4
Abhd6
Abhd8
Abi2
Abi3bp
Abl1
Ablim1
Ablim3
Abpb
Abpd
Abpg
Abpz
Abr
Abtb1
Acaa1a
Acaa1b
Acaa2
Acacb
Acad11
Acadm
Acads
Acadsb
Acadvl
Acan
Acap3
Acat2
Accn2
Accsl
Ace2
Acin1
Acmsd
Acnat2
Aco1
Aco2
Acot10
Acot9
Acox2
Acox3
Acp1
Acp5
Acpl2
Acsbg1
Acsf3
Acsl1
Acsl3
Acsl4
Acsm5
Acss2
Acta2
Actg1
Actl6a
Actn3
Actr10
Actr6
Actr8
Actrt1
Acvr1
Acvr2a
Acvr2b
Acvrl1
Acyp2
Ada
Adad2
Adal
Adam11
Adam15
Adam17
Adam18
Adam21
Adam23
Adam24
Adam25
Adam28
Adam39
Adamts12
Adamts14
Adamts20
Adamts8
Adamts9
Adamtsl1
Adamtsl4
Adamtsl5
Adat3
Adck1
Adck2
Adcy1
Adcy3
Adcy4
Adcy5
Adcy6
Adcy7
Adcy9
Adcyap1
Adcyap1r1
Add1
Adh6a
Adhfe1
Adora1
Adprhl1
Adprhl2
Adra1a
Adrbk1
Adrm1
Aes
AF251705
AF366264
Afap1
Afap1l1
Aff2
Afm
Afp
Aga
Agap1
Agap2
Agbl3
Agbl5
Ager
Agfg2
Agk
Agl
Agmat
Agpat2
Agpat9
Agphd1
Agrp
Agt
Agtr1a
Agxt2
Agxt2l1
Ahcy
Ahrr
Ahsa2
AI314976
AI316807
AI317395
AI413782
AI427809
AI462493
AI506816
AI593442
AI597468
AI854703
AI894139
Aif1
Aifm1
Aifm2
Aimp1
Ak1
AK129341
Ak3
Akap1
Akap10
Akap14
Akap8l
Akap9
Akirin1
Akirin2
Akp3
Akr1b7
Akr1b8
Akr1c12
Akr1c13
Akr1c18
Akr1c19
Akr1c21
Akr1e1
Aktip
Alad
Alas1
Aldh1a2
Aldh1a7
Aldh1b1
Aldh4a1
Aldh5a1
Aldh8a1
Aldh9a1
Aldoa
Aldob
Aldoc
Alg1
Alg10b
Alg14
Alg2
Alg6
Alk
Alkbh3
Alkbh8
Alox15
Alox8
Aloxe3
Alpk1
Alpk3
Alpl
Als2cl
Alx3
Alx4
Amacr
Amelx
Amigo1
Amigo2
Ammecr1
Amt
Anapc10
Anapc11
Anapc2
Ang3
Ang6
Angpt4
Angptl4
Angptl7
Ank2
Ankdd1b
Ankk1
Ankle1
Ankmy1
Ankra2
Ankrd2
Ankrd22
Ankrd26
Ankrd28
Ankrd32
Ankrd33b
Ankrd34b
Ankrd36
Ankrd37
Ankrd40
Ankrd42
Ankrd43
Ankrd49
Ankrd54
Ankrd56
Ankrd57
Ankrd58
Ankrd6
Ankrd9
Anks6
Ankzf1
Ano1
Ano2
Ano5
Anp32e
Anubl1
Anxa3
Anxa4
Aox1
Aox3
Ap1ar
Ap1b1
Ap1m1
Ap1s1
Ap2s1
Ap3m1
Ap3s1
Ap4b1
Ap4e1
Ap4s1
Apaf1
Apba2
Apba3
Apbb1
Apbh
Apc
Apcdd1
Apeg3
Apeh
Apip
Apitd1
Apln
Aplp1
Apobec3
Apoc1
Apoc2
Apof
Apold1
Apon
Apoo
Apool
Apoo-ps
App
Appbp2
Appl1
Appl2
Aptx
Aqp11
Aqp3
Aqp4
Aqp6
Araf
Arap2
Ard1a
Areg
Arfip1
Arg1
Arg2
Arhgap11a
Arhgap12
Arhgap20
Arhgap24
Arhgap27
Arhgap29
Arhgap4
Arhgap6
Arhgap9
Arhgef1
Arhgef10
Arhgef11
Arhgef12
Arhgef5
Arhgef6
Arid2
Arid3a
Arid3b
Arid3c
Arid4a
Arid4b
Arid5b
Arl11
Arl14
Arl16
Arl4a
Arl4c
Arl6
Arl6ip6
Arl9
Armc1
Armc10
Armc3
Armc6
Armc7
Armcx1
Arnt
Arpc1a
Arpc5l
Arpm1
Arrb1
Arsb
As3mt
Asb1
Asb10
Asb12
Asb14
Asb15
Asb16
Asb17
Asb18
Asb3
Asb4
Asb5
Asb7
Asb8
Ascc1
Ascl1
Ascl3
Asf1b
Ash1l
Ash2l
Asl
Asna1
Asnsd1
Asph
Asphd1
Asphd2
Aspm
Asrgl1
Asz1
Atad2
Atad4
Atad5
Atcay
Atf1
Atf7ip
Atg4a
Atg4b
Atg4c
Atg4d
Atg5
Atg9a
Atl3
Atoh7
Atp10b
Atp11c
Atp12a
Atp13a2
Atp1a4
Atp2b2
Atp2b4
Atp5s
Atp6ap1
Atp6ap2
Atp6v1a
Atp6v1b2
Atp6v1d
Atp6v1e1
Atp8a1
Atp8a2
Atp8b2
Atpaf2
Atrnl1
Atrx
Atxn1
Atxn7
AU015836
AU018091
AU018778
AU021092
AU022870
AU041133
AU042651
Aup1
Aurkb
Auts2
Avpi1
AW146020
AW209491
AW555464
Awat2
Aym1
Azgp1
Azi1
B020004J07Rik
B130006D01Rik
B230206H07Rik
B230217C12Rik
B230312A22Rik
B230315N10Rik
B230380D07Rik
B230399E16Rik
B3galnt2
B3galt2
B3galtl
B3gat2
B3gnt1
B3gnt5
B3gnt7
B3gnt8
B430010I23Rik
B830017H08Rik
B930041F14Rik
B9d1
B9d2
Baat
Bad
Bag2
Bag4
Bag5
Bai1
Bai3
Baiap2l2
Baiap3
Banp
Bard1
Bat2d
Bat5
Baz1b
BB014433
BB031773
BB123696
Bbs1
Bbs2
Bbs5
BC002163
BC003267
BC003331
BC004004
BC005561
BC005764
BC013529
BC016579
BC017612
BC017643
BC021891
BC023744
BC023829
BC023882
BC024139
BC024386
BC026585
BC029214
BC029722
BC030307
BC030499
BC031181
BC031748
BC032203
BC039632
BC046404
BC048507
BC048609
BC048679
BC049730
BC051019
BC051070
BC052040
BC053749
BC055111
BC067068
BC068157
BC068281
BC088983
BC089491
BC100530
BC107230
BC117090
Bcam
Bcap31
Bcar1
Bcar3
Bcas1
Bcat2
Bckdha
Bckdhb
Bckdk
Bcl11a
Bcl11b
Bcl2l12
Bcl2l13
Bcl2l14
Bcl2l15
Bcl6b
Bcl7c
Bdh1
Bdnf
Begain
Bend5
Best2
Bet1
Bex4
Bex6
Bglap1
Bglap2
Bglap-rs1
Bhlha15
Bhlhb9
Bhmt
Bhmt2
Bicd2
Bik
Bin3
Birc5
Bivm
Blk
Blmh
Blnk
Blvra
Blvrb
Blzf1
Bmf
Bmi1
Bmp10
Bmp2k
Bmp3
Bmp4
Bmp8b
Bmper
Bmpr1a
Bmyc
Bnip2
Boc
Bod1
Bod1l
Bpgm
Bpil2
Bpnt1
Brap
Brca1
Brca2
Brd9
Brf2
Bri3bp
Brip1
Brms1
Brms1l
Brunol6
Bsnd
Bsph1
Btbd12
Btbd17
Btbd2
Btbd9
Btc
Btg4
Btk
Btn1a1
Btn2a2
Btnl5
Btnl9
Bub1
Bub1b
BY080835
Bzw1
C030002C11Rik
C030016D13Rik
C030017K20Rik
C030030A07Rik
C030034L19Rik
C030044B11Rik
C030046I01Rik
C030048B08Rik
C130036L24Rik
C130038G02Rik
C130071C03Rik
C130074G19Rik
C130079G13Rik
C1galt1
C1galt1c1
C1qa
C1qb
C1ql2
C1ql3
C1ql4
C1qtnf1
C1qtnf2
C1qtnf3
C1qtnf7
C1qtnf9
C1s
C230035I16Rik
C230052I12Rik
C230091D08Rik
C2cd2l
C330007P06Rik
C330016O10Rik
C330019L16Rik
C330024D21Rik
C4a
C4bp
C530028O21Rik
C630004H02Rik
C77080
C79407
C85627
C86187
C87414
C8a
C8g
Cab39l
Cables1
Cabp4
Cabp5
Cacna1a
Cacna1g
Cacna1h
Cacna2d3
Cacnb3
Cadm2
Cadm3
Calca
Calcoco1
Calcoco2
Calhm1
Calhm2
Calm4
Calm5
Calml4
Calr4
Calu
Camk1
Camk1d
Camk1g
Camk2n1
Camk2n2
Camkv
Caml
Cand2
Cant1
Capn10
Capn11
Capn12
Capn7
Capn9
Capza1
Car2
Car5b
Car7
Car9
Card14
Carhsp1
Carkd
Cars2
Casc4
Casc5
Casd1
Caskin2
Casp2
Casp7
Casp8ap2
Casp9
Casq1
Cast
Cat
Catsper2
Catsper4
Catsperb
Catsperg
Cav1
Cbfa2t3
Cbl
Cblc
Cbln1
Cbr1
Cbr2
Cbr4
Cbx3
Cbx4
Cbx5
Cbx8
Cby1
Cc2d1a
Cc2d1b
Ccbe1
Ccbl1
Ccbl2
Ccdc103
Ccdc109a
Ccdc111
Ccdc112
Ccdc113
Ccdc120
Ccdc122
Ccdc123
Ccdc135
Ccdc136
Ccdc144b
Ccdc148
Ccdc15
Ccdc150
Ccdc152
Ccdc153
Ccdc155
Ccdc157
Ccdc17
Ccdc25
Ccdc32
Ccdc34
Ccdc40
Ccdc47
Ccdc51
Ccdc52
Ccdc53
Ccdc55
Ccdc61
Ccdc68
Ccdc69
Ccdc71
Ccdc75
Ccdc77
Ccdc78
Ccdc79
Ccdc8
Ccdc80
Ccdc81
Ccdc83
Ccdc84
Ccdc85a
Ccdc85c
Ccdc88b
Ccdc90a
Ccdc90b
Ccdc92
Ccdc93
Ccdc99
Cchcr1
Ccl19
Ccl2
Ccl21a
Ccl21b
Ccl21c
Ccl7
Ccm2
Ccna2
Ccnb1
Ccnb2
Ccndbp1
Ccne1
Ccnf
Ccng2
Ccnh
Ccnjl
Ccnt2
Ccny
Ccpg1
Ccr2
Ccr3
Ccrl1
Ccs
Cct6a
Cct6b
Cct8l1
Cd14
Cd163
Cd163l1
Cd164l2
Cd177
Cd180
Cd19
Cd1d1
Cd200r3
Cd207
Cd209a
Cd209d
Cd209e
Cd248
Cd24a
Cd300c
Cd300ld
Cd300lg
Cd34
Cd36
Cd40
Cd46
Cd47
Cd59a
Cd59b
Cd79b
Cd8b1
Cd93
Cd99l2
Cda
Cdan1
Cdc123
Cdc23
Cdc25a
Cdc25b
Cdc25c
Cdc26
Cdc2a
Cdc2l6
Cdc40
Cdc42bpg
Cdc42ep3
Cdc42ep5
Cdc42se2
Cdc45l
Cdc5l
Cdc6
Cdc7
Cdca2
Cdca5
Cdca7
Cdca8
Cdh1
Cdh12
Cdh17
Cdh20
Cdh24
Cdh3
Cdh5
Cdh6
Cdipt
Cdk2
Cdk2ap2
Cdk3
Cdk5
Cdk5rap3
Cdk9
Cdkl4
Cdkl5
Cdkn1c
Cdkn2b
Cdkn2c
Cdkn2d
Cdkn3
Cdr2l
Cds1
Cds2
Cdt1
Cdyl
Ceacam1
Ceacam12
Ceacam13
Ceacam14
Ceacam16
Ceacam19
Ceacam2
Ceacam20
Ceacam5
Cebpd
Cebpe
Cecr2
Cela1
Cela2a
Cend1
Cenpb
Cenpc1
Cenpe
Cenpf
Cenph
Cenpi
Cenpk
Cenpl
Cenpn
Cenpo
Cenpq
Cep110
Cep120
Cep135
Cep152
Cep170
Cep192
Cep290
Cep55
Cep70
Cep72
Cep76
Cep78
Cept1
Cerk
Ces6
Cetn1
Cetn2
Cetn3
Cfc1
Cfh
Cfp
Cftr
Cga
Cgref1
Cgrrf1
Chadl
Chaf1b
Chchd6
Chchd8
Chd1
Chd5
Chdh
Chek1
Chek2
Chga
Chi3l3
Chid1
Chkb
Chkb-Cpt1b
Chml
Chmp1a
Chmp1b
Chmp6
Chmp7
Chn2
Chordc1
Chpf2
Chpt1
Chrdl2
Chrm1
Chrm2
Chrna4
Chrna6
Chrnb1
Chrnb2
Chrnb3
Chrnb4
Chrnd
Chrng
Chst7
Chst9
Chtf18
Cib2
Cib3
Cib4
Cic
Cidea
Ciita
Cit
Ckap2
Ckap2l
Ckap5
Cklf
Ckmt1
Cks1b
Clca2
Clcc1
Clcn5
Clcn7
Clcnka
Clcnkb
Cldn1
Cldn10a
Cldn12
Cldn14
Cldn2
Cldn20
Cldn22
Cldn4
Cldn6
Cldn9
Clec14a
Clec18a
Clec3a
Clec4b1
Clec7a
Clgn
Clic4
Clic6
Clk2
Clm3
Clmn
Cln6
Clpb
Clrn1
Clspn
Clstn1
Clstn2
Cltb
Clu
Cluap1
Clybl
Cma1
Cmas
Cml3
Cmpk1
Cmtm2b
Cmtm3
Cmtm4
Cmtm5
Cmtm8
Cmya5
CN716893
Cnfn
Cnih3
Cnksr1
Cnn2
Cnot3
Cnot6
Cnpy4
Cntd1
Cntln
Cntn5
Cntnap1
Cntnap5b
Cntnap5c
Cntrob
Coasy
Cobra1
Cog3
Cog4
Cog6
Col10a1
Col12a1
Col18a1
Col1a1
Col1a2
Col22a1
Col2a1
Col4a2
Col4a3bp
Col4a4
Col4a6
Col5a1
Col9a1
Commd2
Commd4
Commd5
Commd6
Commd7
Commd8
Comt1
Copa
Copb1
Copb2
Cope
Copg
Copg2
Cops3
Cops4
Cops7b
Copz1
Copz2
Coq10a
Coq5
Coq9
Coro1a
Coro1c
Coro6
Cox6b2
Cox7a2l
Cox7b2
Cox8c
Cpa3
Cpa4
Cpamd8
Cpb1
Cpd
Cpeb2
Cpeb3
Cplx3
Cpne1
Cpne2
Cpne3
Cpne7
Cpped1
Cpsf4l
Cpt1b
Cpt1c
Cpt2
Cpvl
Cpxcr1
Cpxm1
Cpz
Cr1l
Cr2
Crb3
Crcp
Creb1
Creb3
Creb3l1
Creb3l3
Creb3l4
Creb5
Creg1
Creld1
Creld2
Crhbp
Crhr1
Cript
Crisp3
Crisp4
Crispld1
Crispld2
Crls1
Crmp1
Crnn
Crocc
Crtac1
Cryba4
Crybb3
Cryl1
Cryz
Cryzl1
Csde1
Csf2rb
Csf2rb2
Csf3r
Csgalnact1
Csgalnact2
Csn1s2a
Csn3
Cspg5
Csrnp2
Csrnp3
Csrp1
Csrp2
Cst10
Cst11
Cst12
Cst13
Cst8
Cstf1
Cstf2t
Cstl1
Ctage5
Ctbs
Ctdsp2
Ctdspl
Ctdspl2
Ctf1
Ctf2
Cthrc1
Ctnna1
Ctnna2
Ctnnbl1
Ctps2
Cts6
Cts8-ps
Ctsc
Ctsf
Ctsh
Ctsj
Ctsq
Ctsw
Cul1
Cul4b
Cul9
Cutc
Cwc15
Cxadr
Cxcl12
Cxcl17
Cxcl2
Cxcl3
Cxcl5
Cxcr4
Cxcr6
Cxx1b
Cxx1c
Cyb561d1
Cyb5d1
Cyb5r1
Cyb5r3
Cybasc3
Cybb
Cylc1
Cyp11b1
Cyp11b2
Cyp1a2
Cyp20a1
Cyp26b1
Cyp26c1
Cyp2b13
Cyp2b19
Cyp2c54
Cyp2c55
Cyp2c68
Cyp2c69
Cyp2d13
Cyp2d26
Cyp2d34
Cyp2f2
Cyp2r1
Cyp2s1
Cyp2u1
Cyp2w1
Cyp3a16
Cyp3a41b
Cyp4a14
Cyp4a29
Cyp4a30b
Cyp4b1
Cyp4f13
Cyp4f16
Cyp4f17
Cyp51
Cyp8b1
Cypt10
Cypt4
Cypt9
Cys1
Cysltr1
Cyth2
Cyth3
Cytsa
D030016E14Rik
D030025P21Rik
D030056L22Rik
D10Bwg1379e
D10Ertd641e
D10Jhu81e
D11Wsu47e
D130009I18Rik
D130040H23Rik
D14Ertd449e
D17H6S56E-3
D19Bwg1357e
D19Ertd386e
D1Bwg0212e
D1Ertd622e
D1Pas1
D230037D09Rik
D2Ertd750e
D330050I23Rik
D3Ertd751e
D430041D05Rik
D430042O09Rik
D630002G06Rik
D630003M21Rik
D630032N06Rik
D630037F22Rik
D630042P16Rik
D6Ertd474e
D6Wsu116e
D6Wsu163e
D7Ertd715e
D930020E02Rik
D930048N14Rik
Daam1
Dab1
Dab2ip
Dach1
Dach2
Dact2
Daf2
Dag1
Dand5
Dap
Dapk1
Dapk3
Darc
Dars
Dazap1
Dazl
Dbh
Dbp
Dbt
Dbx1
Dbx2
Dcaf12
Dcaf15
Dcaf17
Dcaf4
Dcaf6
Dcaf7
Dcbld2
Dcdc2a
Dck
Dclk1
Dclk2
Dcpp2
Dcst1
Dctn1
Dctn2
Dctn3
Dctn5
Dcun1d5
Dcx
Dcxr
Ddb2
Ddhd2
Ddi2
Ddost
Ddr2
Ddrgk1
Ddx10
Ddx19b
Ddx3x
Ddx3y
Ddx49
Ddx50
Ddx52
Ddx55
Dear1
Decr1
Decr2
Dedd
Defa23
Defa24
Defa25
Defa26
Defa3
Defa4
Defa-ps1
Defa-rs7
Defb12
Defb13
Defb14
Defb18
Defb20
Defb21
Defb23
Defb25
Defb29
Defb30
Defb34
Defb36
Defb37
Defb38
Defb39
Defb41
Defb43
Defb44
Defb47
Defb48
Defb9
Degs2
Dem1
Dennd1a
Dennd1c
Dennd2a
Dennd4c
Denr
Depdc7
Dera
Dexi
Dffa
Dffb
Dfnb59
Dgcr14
Dgcr2
Dgcr6
Dgcr8
Dgke
Dgki
Dhcr7
Dhfr
Dhrs1
Dhrs11
Dhrs4
Dhrs7
Dhrs7b
Dhx32
Dhx40
Diap2
Dio1
Dio2
Diras1
Dis3l2
Dkc1
Dkk1
Dkk2
Dkk3
Dkkl1
Dleu2
Dlg1
Dlg3
Dlg4
Dlg5
Dlgap5
Dlx1
Dlx6
Dmbt1
Dmgdh
Dmp1
Dmpk
Dmrt1
Dmrt2
Dmrtb1
Dnahc10
Dnahc11
Dnahc5
Dnahc6
Dnahc8
Dnahc9
Dnaja1
Dnajb1
Dnajb12
Dnajb13
Dnajb14
Dnajb2
Dnajb5
Dnajc1
Dnajc10
Dnajc12
Dnajc18
Dnajc24
Dnajc3
Dnajc4
Dnajc5b
Dnajc6
Dnajc8
Dnalc1
Dnalc4
Dnase1l1
Dnase1l3
Dner
Dnm2
Dnmbp
Dnmt3l
Dock6
Dock7
Dohh
Dok1
Dok4
Dolpp1
Dopey1
Doxl2
Dpcr1
Dpep1
Dpf3
Dpp10
Dpp3
Dpp8
Dpp9
Dppa1
Dppa3
Dpt
Dpy19l4
Dpy30
Dpys
Dpysl4
Dram2
Drd3
Dsc1
Dsc2
Dscaml1
Dscc1
Dsg1c
Dsn1
Dsp
Dtl
Dtnb
Dtx2
Dub2a
Dullard
Duox1
Duoxa1
Dupd1
Dusp10
Dusp13
Dusp15
Dusp18
Dusp22
DXBay18
Dydc1
Dydc2
Dync1li2
Dync2h1
Dynll2
Dynlrb2
Dynlt1
Dynlt3
Dyrk3
Dysf
Dytn
Dyx1c1
Dzip3
E130306D19Rik
E130308A19Rik
E130309D02Rik
E130311K13Rik
E230019M04Rik
E230025N22Rik
E230029C05Rik
E2f7
E2f8
E330009J07Rik
E330013P04Rik
[truncated: 5,234 more rows]

## Sheet: Tab 5
1810009A15Rik
6720401G13Rik
Ahnak
Atxn2l
Chaf1a
Cox18
Cox6b1
Cyp27b1
Derl3
Dos
Eif4a2
Evi5
Fau
Gas5
Ggnbp2
Glce
Grpel2
Hic1
Hspa8
Kpnb1
Laptm4a
Leng8
Lsm12
Lsmd1
Myo9a
Ncor2
Ndfip1
Npff
Nufip2
Nup98
Picalm
Prelid1
Prkcd
Rab11fip1
Rangap1
Rasa2
Rbm15
Rfx1
Rmnd1
Rpl13a
Rpl22l1
Rplp1
Rps24
Rxra
Sc5d
Slc2a6
Slc35c2
Snhg3
Snora62
Snord22
Snrpe
Srebf2
Tac4
Tceb3
Tnpo2
Tor1aip2
Trim16
Tuba1a
Ubtf
Wisp1
Ywhae
Zfp655
Zfp715

## Sheet: Tab 6
0610037P05Rik
1110008P14Rik
1110034A24Rik
1110038B12Rik
1110049F12Rik
1190007F08Rik
1300018J18Rik
1700001P01Rik
1700017B05Rik
1700029G01Rik
1700061G19Rik
1700081L11Rik
1700088E04Rik
1700120K04Rik
1700125H20Rik
1810010H24Rik
1810043G02Rik
2210016L21Rik
2310003C23Rik
2310003H01Rik
2310046O06Rik
2410022L05Rik
2510039O18Rik
2610029I01Rik
2610110G12Rik
2700007P21Rik
2810006K23Rik
2900092E17Rik
2900097C17Rik
4930453N24Rik
4930471M23Rik
4930523C07Rik
4933408B17Rik
4933425O20Rik
5730601F06Rik
6330577E15Rik
Aaas
Abcc1
Abhd12
Acbd3
Acly
Actl7a
Actl7b
Actn4
Actr1a
Adam8
Adc
Aff1
Afmid
Agpat6
AI132487
AI413582
Akr1a4
Akt1
Alg5
Alkbh5
Alkbh7
Amh
Anapc4
Ankrd50
Anxa5
Anxa6
Anxa7
Anxa9
Ap2a1
Apoa1bp
Arf1
Arf2
Arhgap5
Arhgdib
Arl2bp
Arl8a
Arpc4
Arrdc1
Arrdc3
Asah1
Asns
Atg3
Athl1
Atic
Atp2b1
Atp5b
Atp5c1
Atp5f1
Atp6v0a2
Atp6v0d2
Atp6v1c2
B3gnt2
B4galnt4
B630005N14Rik
Basp1
BC011248
BC017647
Bcl2l2
Bin1
Brd1
Brd4
Brd8
Bscl2
Btbd10
Cab39
Cabc1
Cables2
Camta2
Casp1
Casp3
Cbx1
Ccdc104
Ccdc117
Ccdc85b
Ccng1
Ccni
Ccr4
Cd44
Cd68
Cd81
Cd82
Cdc20
Cdc27
Cdc37
Cdc42
Cdc42se1
Cdc73
Cdk4
Cdr2
Cebpg
Cfl1
Chd4
Chmp2a
Chmp5
Ciz1
Cks2
Cldn7
Cldnd1
Clint1
Cln5
Cmbl
Cnih
Cnn3
Cnot6l
Cnot8
Cntf
Cog1
Cops2
Cops6
Cpsf3l
Crip2
Crkrs
Crtap
Cryba1
Csnk1a1
Cst3
Cstf3
Ctbp1
Ctsz
Cyb5b
Cyfip1
D17Wsu104e
Dalrd3
Dap3
Dars2
Dbf4
Dbil5
Dbnl
Dci
Dctn6
Ddah2
Ddb1
Ddx28
Ddx39
Ddx6
Degs1
Dennd3
Dhcr24
Dhx29
Dld
Dnajc14
Dnajc9
Dpf2
Drap1
Drg1
Dtnbp1
Dusp6
Dut
Dync1h1
Dync1i2
Dync1li1
Dynll1
E2f3
E2f4
Eaf1
Eef1g
Efhd2
Egln1
Ehbp1l1
Eif4b
Eif4ebp3
Eif4enif1
Eif4g2
Elovl1
Emg1
Eml3
Emp1
Epha1
Epn1
Epn2
Ercc1
Ero1l
Erp29
Esd
Exoc8
Exosc1
Exosc8
Fancg
Fbxl18
Fbxl3
Fbxw11
Fbxw2
Fdft1
Fgf2
Fhl2
Fibp
Fiz1
Fkbp11
Fkbp1a
Fkbp2
Flna
Flot2
Folr4
Fosl1
Foxf1a
Ftl1
Fxyd4
Fyttd1
Gadd45a
Gale
Gclc
Gdf9
Gem
Gfer
Gfpt1
Ggn
Ghrl
Glud1
Gm996
Gmppb
Gnai3
Gnb1
Gng3
Gnpnat1
Golt1b
Gorasp2
Gp9
Gpd2
Gpm6b
Gpr132
Gpx3
Grin3b
Gse1
Gsn
Gtf3c2
Gys1
H2-Ke6
H2-M10.2
Hax1
Hcfc1
Hells
Hgs
Hipk3
Hist1h1t
Hmbs
Hmga1
Hmgb1
Hmgb2
Hmgn1
Hn1l
Hook3
Hp1bp3
Hsd17b10
Hsp90b1
Hspa1b
Hspa1l
Htr1b
Icam4
Idh3g
Ifnar1
Il1a
Il4i1
Il5
Inhba
Inpp5a
Inpp5b
Ints8
Iqcc
Iqgap1
Islr
Itgal
Itgb7
Itm2c
Itpa
Ivns1abp
Jub
Kbtbd4
Kcnk7
Kcnn4
Kdelr1
Kdelr2
Kdelr3
Keap1
Kif1c
Kif5b
Klb
Klf10
Klhl9
Krcc1
Krtcap3
Lama5
Lamp1
Laptm5
Lass1
Lat2
Lats1
Lck
Lef1
Leng1
Lgals3
Lgtn
Lhb
Lin7b
Lman2
Lpgat1
Lrrc41
Lrrfip2
Lsg1
Lsm14a
Lypla2
Lzic
Man2b1
Map2k2
Mapk11
Mapk12
Mapk8ip3
Mars
Masp2
Mast3
Matr3
Mbd3
Mcc
Mcm3
Mcm5
Mcm6
Mdm2
Mdm4
Med19
Med25
Med8
Metap2
Mfsd8
Mical1
Mllt11
Mmp23
Morf4l2
Mpdu1
Mrfap1
Mrpl39
Mrpl40
Mrpl9
Mrps14
Mrps22
Mrps25
Mrps34
Mst1
Mtag2
Mtch1
Mterfd3
Mtfr1
Mtif2
Mtpn
Mtss1
Mvp
Mycn
Myo10
Myo5a
Nap1l1
Ncapd2
Ncaph2
Nckap1
Ncoa6
Ndst2
Ndufaf1
Ndufs1
Nipa2
Nit2
Nln
Nmb
Nme3
Nono
Npepps
Nr2c2
Nradd
Nrbp1
Nrgn
Nrip1
Nsf
Nudcd2
Nudt16l1
Nudt22
Nudt3
Nup88
Obfc2b
Ociad1
Odf3
Olfr1373
Olfr266
Olr1
Opn1sw
Ormdl2
Osbpl3
Osbpl9
Otub1
Pafah1b1
Pafah1b2
Pafah1b3
Paip2
Pak2
Pan3
Papola
Parp1
Pcgf2
Pdcd6ip
Pdia3
Pdia6
Pdlim1
Pfkl
Pfn1
Pgam2
Pgam5
Pgd
Pgk1
Phf12
Phkg1
Phlda3
Pigx
Pip5k1a
Pkn2
Pkp3
Plekha3
Plekhj1
Pmpca
Pnkp
Pnn
Poldip3
Ppib
Ppm1a
Ppm1b
Ppp1ca
Ppp1r14b
Ppp2ca
Ppp2r1a
Ppp2r1b
Ppp2r2d
Ppp3cb
Ppp5c
Ppp6c
Pqlc3
Prkrir
Prpsap2
Prr12
Prr14
Psat1
Psma6
Psmb1
Psmb7
Psmc3
Psmc5
Psmd1
Psmd11
Psmd5
Psmd8
Pspn
Ptgir
Ptov1
Ptp4a2
Ptpn11
Ptpn4
Ptprj
Pum1
Pusl1
Pxk
Pycard
Pygo2
Qars
Rab1
Rab12
Rab14
Rab1b
Rab26
Rab35
Rab8a
Rad21
Rad23a
Rae1
Rai12
Ranbp1
Rap2c
Rassf5
Rbbp5
Rbbp7
Rbm12
Rbm17
Rbm22
Rbm25
Rbm4
Rbm5
Reep5
Rest
Rfc3
Rfc4
Rhob
Rhot1
Ric8
Ripk3
Rnaseh2c
Rnf25
Rnf6
Rom1
Rpain
Rps18
Rps20
Rps6ka3
Rps6kb2
Rraga
Rras
Rrbp1
Rsf1
Rsrc2
Rtn3
Rtn4
S100a1
S100a10
Sac3d1
Sacm1l
Samm50
Sar1a
Sav1
Scd2
Sdcbp
Sdcbp2
Sdccag3
Sec13
Sec23a
Sec31a
Sema7a
Serhl
Serinc1
Serpine1
Serpine2
Sesn2
Set
Setd5
Setd8
Setdb1
Sf3a1
Sftpb
Sh3bgrl3
Shoc2
Shprh
Sin3b
Sirt3
Slain2
Slc15a3
Slc16a3
Slc25a10
Slc25a17
Slc25a3
Slc25a40
Slc30a1
Slc35b1
Slc35d2
Slc38a6
Slc39a14
Slc39a5
Slc39a7
Slc5a5
Slc6a6
Slc6a8
Smarcc2
Smc4
Smpd2
Snapc2
Snapc3
Snf8
Snora68
Snx15
Snx22
Socs4
Socs6
Son
Sp3
Spag7
Spcs3
Spn
Spna2
Spred3
Spryd3
Spsb3
Sra1
Srp14
Srp68
Ssu72
St13
Stam
Stfa2
Stx11
Styx
Sugt1
Sumo3
Surf4
Suv420h1
Syngr2
Sytl1
Sytl3
Syvn1
Taf15
Taf9b
Tagln2
Taok1
Tax1bp1
Tbc1d10b
Tcf25
Tcof1
Tex264
Tfg
Tfrc
Tgfb1
Tgm2
Th1l
Thap2
Thrap3
Timd2
Timp1
Tk1
Tm7sf2
Tmem109
Tmem110
Tmem115
Tmem165
Tmem39b
Tmem43
Tmem69
Tmem97
Tmf1
Tnfsf8
Tnrc6a
Tollip
Tomm40
Topbp1
Tpbg
Tpm1
Tpm4
Trabd
Tradd
Tram1
Trappc2
Trcg1
Triap1
Trim24
Trim35
Trim41
Trim59
Trp53
Trpt1
Tspan31
Tspan32
Tspyl3
Tssc4
Ttll3
Ttrap
Tufm
Twf1
Twsg1
Txlna
Txnl1
Tysnd1
Ube2d2
Ube2i
Ube2j2
Ube2l3
Ube2m
Ube2v1
Ube2w
Ufm1
Ugcg
Uqcrc1
Usf1
Usp22
Usp5
Vcp
Vdac1
Vdac2
Vegfa
Vegfb
Vezf1
Vps35
Vps37c
Vps4a
Wapal
Wbp11
Wdr1
Wdr26
Wdr34
Wdr5b
Wdr6
Wdr8
Whsc1
Wsb2
Wwp1
Xpo1
Xrcc3
Ybx1
Yif1a
Yipf2
Ywhag
Ywhah
Ywhaq
Zadh2
Zbtb11
Zbtb16
Zbtb2
Zbtb7b
Zc3h10
Zc3h14
Zc3h7a
Zdhhc24
Zfand5
Zfp119
Zfp191
Zfp282
Zfp335
Zfp36l2
Zfp386
Zfp609
Zfp622
Zfp64
Zfp740
Zfp777
Zfp787
Zfp81
Zfr
Zkscan17
Zmat3
Zmym1
Zmym2

## Sheet: Tab 7
2012-03-08
2012-03-10
2012-09-02
2012-09-05
2012-09-09
2012-09-15
0610007C21Rik
0610007P14Rik
0610011L14Rik
0610030E20Rik
0610037D15Rik
0610039K10Rik
0910001L09Rik
1110003E01Rik
1110008F13Rik
1110059E24Rik
1190005I06Rik
1200014J11Rik
1500011H22Rik
1500031L02Rik
1500035H01Rik
1520402A15Rik
1700006E09Rik
1700021K19Rik
1700025K23Rik
1700037H04Rik
1700040L02Rik
1700052N19Rik
1810006K21Rik
1810007M14Rik
1810031K17Rik
1810046J19Rik
2010002N04Rik
2210015D19Rik
2210417A02Rik
2310004I24Rik
2310004N24Rik
2310007H09Rik
2310014H01Rik
2310016C08Rik
2500003M10Rik
2610018G03Rik
2610035D17Rik
2700049A03Rik
2700078E11Rik
2700094K13Rik
2810021B07Rik
2810405K02Rik
2900010J23Rik
3110002H16Rik
4632415K11Rik
4921524J17Rik
4921539E11Rik
4922505G16Rik
4930486G11Rik
4930507D05Rik
4930534B04Rik
4931440P22Rik
4932438A13Rik
4932438H23Rik
4933407C03Rik
4933421E11Rik
5033411D12Rik
5430402O13Rik
5430405H02Rik
5730408K05Rik
5830416P10Rik
6330403A02Rik
6430531B16Rik
6430548M08Rik
6820408C15Rik
8430429K09Rik
9030624J02Rik
9130011E15Rik
9130227C08Rik
9330129D05Rik
9330175E14Rik
9530048O09Rik
9630058J23Rik
a
A130010J15Rik
A230046K03Rik
A430107D22Rik
A730008H23Rik
A830007P12Rik
AA465934
Aars
Abcb6
Abcb9
Abcc6
Acadl
Acap2
Acat3
Acbd4
Acbd7
Acd
Acer2
Acot11
Acot8
Acox1
Acp2
Actn2
Adam9
Adap1
Adck4
Add3
Adk
Adora2b
Adora3
Adra1d
Adrb2
Adssl1
Aff4
Afg3l2
Agpat3
Agtpbp1
Agtrap
AI450353
AI467606
Aig1
Aim1
Aim1l
Aip
Airn
Akt2
Aldh16a1
Aldh1l2
Aldh3a2
Alkbh4
Als2
Amdhd2
Amz2
Angptl6
Ankhd1
Ankrd12
Ankrd13a
Ankrd44
Ankrd55
Anln
Ano10
Ano6
Antxr1
Antxr2
Anxa11
Ap1g1
Ap3d1
Ap4m1
Apbb2
Apob48r
Aqp9
Ar
Arap1
Arcn1
Arf5
Arfgap3
Arfgef2
Arhgap1
Arhgap15
Arhgap18
Arhgap21
Arhgap26
Arhgap30
Arhgdia
Arid5a
Arih1
Arl2
Arl6ip1
Arl6ip4
Arl6ip5
Arl8b
Armc9
Armcx2
Armcx3
Armcx6
Arpc2
Arpc3
Arrdc2
Arsa
Arsg
Art2b
Asb2
Aspscr1
Asxl2
Atf2
Atf3
Atf4
Atf6
Atg10
Atg9b
Atl2
Atp11b
Atp1a1
Atp5d
Atp6v0a1
Atp6v0b
Atp6v0d1
Atp6v1c1
Atp6v1h
Atxn10
Auh
Aurka
AW549877
B230120H23Rik
B3galt5
B3galt6
B3gnt9
B930007M17Rik
Bace2
Baiap2
Batf
Batf3
Bbs12
Bbs9
Bbx
BC021614
BC024582
BC030867
BC031353
BC057079
BC057170
Bcl2
Bcl3
Bcl7b
Bcs1l
Bend6
Blcap
Bloc1s3
Bmp7
Bnip3
Bnip3l
Bptf
Bre
Bri3
Bsn
Btd
Bub3
C1qtnf5
C1qtnf6
C2cd3
C3
C630043F03Rik
C9
C920009B18Rik
Cacna1i
Calm2
Cap1
Capn1
Capn2
Capns1
Caprin2
Capsl
Capza2
Capzb
Casp6
Casp8
Cass4
Cbara1
Cbx6
Cbx6-Nptxr
Ccdc109b
Ccdc115
Ccdc126
Ccdc158
Ccdc21
Ccdc22
Ccdc49
Ccdc88c
Ccdc91
Ccnd3
Ccne2
Ccno
Ccr1
Ccr5
Ccrk
Cd151
Cd2
Cd200r4
Cd247
Cd300lf
Cd37
Cd48
Cd53
Cdc14b
Cdca4
Cdcp1
Cdk6
Cdkl3
Cdkn2aipnl
Cebpb
Cenpp
Cenpt
Centb1
Cep250
Cep57
Cercam
Cetn4
Chac1
Chchd3
Chd7
Chfr
Chm
Chmp4b
Chst12
Chst14
Chuk
Ciao1
Cirbp
Cisd2
Cisd3
Cish
Cited2
Clcn3
Cln3
Clp1
Cltc
Cmtm6
Cndp2
Cnga1
Cnnm2
Cnot4
Cnpy2
Cnpy3
Cnr2
Col28a1
Commd10
Commd3
Commd9
Cox19
Cpeb4
Cpne6
Cpt1a
Cradd
Crem
Crlf2
Crtc3
Crybb1
Crybg3
Cs
Csnk1g2
Csrnp1
Cst7
Ctgf
Cth
Ctla2a
Ctla2b
Ctsa
Ctsd
Ctse
Cugbp2
Cul3
Cuta
Cux1
Cwf19l1
Cyb5
Cyb5r4
Cyfip2
Cyp1b1
Cyp4f39
Cysltr2
Cyth4
Cytip
Cytsb
D030074E01Rik
D10Wsu102e
D16Ertd472e
D19Wsu162e
D330045A20Rik
D430020J02Rik
D630039A03Rik
D830046C22Rik
D930014E17Rik
Dapp1
Dazap2
Dcaf10
Dcaf11
Dclre1a
Dcp1a
Dcps
Dctn4
Dcun1d2
Dcun1d3
Dda1
Ddc
Ddx19a
Ddx26b
Ddx47
Ddx5
Dedd2
Def6
Depdc1a
Depdc1b
Depdc5
Derl1
Det1
Dgat1
Dguok
Dhps
Dhx8
Diap1
Diap3
Dip2a
Dirc2
Dmwd
Dnajb11
Dnajb4
Dnajb6
Dnajb9
Dnase2a
Dnpep
Dntt
Dock5
Dock8
Dolk
Dom3z
Dpagt1
Dpm2
Dpp7
Dpy19l3
Dscr3
Dst
Dtymk
Dusp19
Dusp4
Dusp7
Dym
Dynlrb1
Dyrk1a
E130303B06Rik
E2f1
E2f2
E430016F16Rik
E430018J23Rik
E430025E21Rik
E4f1
Echdc3
Ecm1
Edem1
Edil3
Eefsec
Efna5
Egln2
Egln3
Ehd2
Ehmt2
Eif1b
Eif2b1
Eif2b4
Eif2s1
Eif4a3
Eif5a2
Elf4
Elk1
Ell2
Elmo1
Elof1
Elovl4
Elovl5
Elovl6
Eme1
Emilin2
Eml1
Enox1
Enox2
Enpp1
Enthd1
Entpd1
Entpd4
Ep300
Epas1
Epcam
Epha2
Eps8
Erbb3
Ercc6l
Ergic1
Errfi1
Espl1
Ets1
Evi2a
Evi2b
Exoc2
Eya2
Ezh2
Ezr
F2rl2
Fadd
Faf1
Faf2
Fam100a
Fam102a
Fam105a
Fam105b
Fam107b
Fam116a
Fam118b
Fam119a
Fam129b
Fam134a
Fam168b
Fam176b
Fam18b
Fam193a
Fam195b
Fam20b
Fam32a
Fam38a
Fam46c
Fam49b
Fam71b
Fam96a
Fbxl2
Fbxo17
Fbxo5
Fbxo7
Fchsd2
Fdps
Fen1
Fermt3
Fgfrl1
Fhit
Filip1
Filip1l
Fip1l1
Fkbp5
Fkbp7
Fli1
Flii
Flt3l
Fmnl2
Fmnl3
Fn3k
Fndc3a
Fnip2
Foxo1
Frmd4b
Fstl4
Fuca2
Fus
Fyb
Fzr1
Gaa
Gab2
Gabarap
Gad2
Gadd45g
Galk2
Galnt10
Galnt2
Galnt6
Gba
Gbe1
Gbf1
Gcnt2
Gemin8
Ggps1
Gimap1
Gins4
Gipc1
Gla
Glb1l
Glg1
Glipr1
Glipr2
Gltpd1
Gltscr2
Glul
Gm11541
Gm12528
Gm14005
Gm2a
Gm4735
Gm5129
Gm5424
Gm5506
Gm5512
Gm885
Gm9786
Gna15
Gnb2
Gnpda1
Gnptg
Golga2
Golga3
Golga7
Gosr1
Got1
Gp49a
Gpaa1
Gpld1
Gpn3
Gpr108
Gpr146
Gpr171
Gpr65
Gpt
Gpt2
Gpx8
Gramd4
Grap2
Grb2
Grpr
Gsg2
Gstp1
Gtf2a1
Gtf2b
Gtf2ird2
Gtl3
Gtlf3a
Gtlf3b
Gzma
Gzmb
H1foo
H2afz
H2-M3
H47
H6pd
Hao1
Haus8
Havcr2
Hbs1l
Hc
Hcfc2
Hcls1
Hdac4
Hectd3
Hemk1
Herpud2
Hexa
Hgf
Hif1a
Hip1
Hist1h2ac
Hist1h2bc
Hjurp
Hk1
Hk2
Hmg20a
Hmgcl
Hmgcr
Hn1
Hnrnph2
Hnrnph3
Hnrnpl
Hnrnpul1
Hormad2
Hoxa3
Hps5
Hps6
Hrc
Hrh2
Hsbp1
Hsd17b7
Hsf2
Hspa14
Hunk
Ica1l
Icos
Icosl
Idua
Ier3ip1
Ier5
Ift81
Iglon5
Ikzf3
Ikzf4
Il11ra1
Il17ra
Il1r1
Il1r2
Il21r
Il2ra
Il2rb
Il3ra
Il4ra
Il8rb
Immt
Impa2
Impact
Impg1
Ing1
Inpp5d
Ints6
Invs
Ip6k1
Ipmk
Iqcf1
Iqgap2
Irgq
Irs2
Islr2
Isy1
Itgax
Itgb1bp1
Itgb3
Itgb4
Itgb5
Itk
Itpk1
Itpr1
Jak1
Jak3
Jazf1
Jdp2
Junb
Kat2b
Kbtbd7
Kdm2a
Kdm4c
Kdm6a
Kif16b
Kif23
Klf11
Klf6
Klhdc1
Klhdc2
Klhl18
Klhl22
Klhl28
Klhl32
Kntc1
Krtcap2
Lace1
Lactb2
Lamc1
Lbr
Lcp1
Ldb1
Ldha
Lias
Lig1
Lin54
Lipc
Lipe
Lmna
Lmnb1
LOC100233175
Lpcat3
Lpxn
Lrp8
Lrrc3
Lrrc33
Lrrc48
Lrrc51
Lrwd1
Lsm10
Lsm11
Lsm8
Lss
Lyl1
Lyrm1
Lysmd3
Maf
Magt1
Malat1
Mamdc2
Maml2
Mamld1
Man1a
Man1a2
Man2a1
Manba
Manf
Map1lc3b
Map2k1
Map2k5
Map2k6
Map4k4
Mapk14
Mapk3
Mast1
Mastl
Matk
Mbd5
Mbnl2
Mcart1
Mcf2l
Mcl1
Mcm2
Mcm8
Mcm9
Mcoln1
Mdc1
Med12l
Med13
Med13l
Med27
Mepce
Mertk
Metrnl
Mex3d
Mff
Mfrp
Mfsd1
Mgat4a
Mgll
Midn
Mink1
Mipep
Mknk1
Mlf1ip
Mlx
Mmadhc
Mmp10
Mmp24
Mmp27
Moap1
Moxd1
Moxd2
Mpp2
Mppe1
Mpv17
Mpv17l2
Mr1
Mrpl36
Mrpl45
Mrpl48
Mrps2
Mrps23
Mrps27
Mt1
Mtch2
Mterfd1
Mtmr6
Mtmr7
Mudeng
Mus81
Mustn1
Muted
Mvd
Mxd4
Mxi1
Myl4
Myo16
Myo18a
Myo6
Mysm1
Myst4
N4bp1
Naglu
Nars
Nbeal2
Nbl1
Nbn
Nbr1
Ncapg2
Nck2
Nckap5
Nde1
Ndel1
Ndufaf3
Ndufs4
Neat1
Nebl
Nedd4l
Nek2
Nek7
Neu1
Nf2
Nfil3
Nfkbil2
Nfx1
Ngdn
Nhsl2
Nip7
Nkiras2
Nme6
Nmnat1
Nosip
Npc2
Nptn
Nr1d1
Nr3c1
Nrbf2
Nsmce1
Nsmce2
Nsun6
Nucb1
Nuf2
Nup107
Nup62
Obfc1
Obfc2a
Odf2
Oit3
Olfr56
Orc1l
Orc5l
ORF19
Os9
Osbpl2
Osm
Ostm1
Oxct1
P2ry10
P2ry12
P4ha1
Pacsin2
Padi2
Pak6
Pank3
Panx1
Papd5
Pard6a
Park7
Parp3
Parvg
Pbxip1
Pcm1
Pcx
Pcyox1l
Pcyt1b
Pde4b
Pdpk1
Pds5b
Pdxp
Pecam1
Pfkm
Pfkp
Phlpp1
Pi4ka
Pias2
Pigz
Pih1d1
Pik3ca
Pik3cd
Pik3r1
Pik3r3
Pilrb1
Pim1
Pip4k2a
Pip4k2c
Pip5k1b
Pip5kl1
Pkm2
Pkn1
Pla2g12a
Plcb4
Plcd1
Plcg2
Plcl1
Pld3
Plekha2
Plin3
Plrg1
Plxdc2
Plxnc1
Pmm1
Pmm2
Pnrc1
Pnrc2
Pofut1
Pold4
Poli
Polk
Polr3c
Polr3gl
Por
Pou2f2
Ppcs
Ppfibp2
Ppp1r12a
Ppp1r15b
Ppp1r16b
Ppp1r3b
Ppp1r3f
Ppp2cb
Ppp3cc
Ppp4r1l
Pqlc2
Prdm1
Prdx2
Prep
Prex1
Prkab1
Prkacb
Prkag1
Prkag2
Prkcdbp
Prkcq
Prkdc
Pros1
Prpf38a
Prpf4
Prss32
Psme4
Pstpip1
Pten
Ptger1
Ptger2
Pth
Ptk2
Ptp4a1
Ptpn13
Ptpn23
Ptpn3
Ptpn5
Ptpra
Ptpre
Ptprk
Qk
Rab18
Rab19
Rab20
Rab2a
Rab31
Rab37
Rab3gap2
Rab5a
Rab6
Rabac1
Rabgap1l
Rac2
Rad51l1
Rad51l3
Rad54b
Raet1a
Raet1b
Raet1c
Rag1ap1
Ralb
Rap1gds1
Rapgef3
Rasgrp1
Rasgrp4
Rasip1
Rbks
Rbl1
Rbl2
Rbm3
Rbm47
Rbpj
Rchy1
Rcor1
Rcsd1
Rfesd
Rgs1
Rgs14
Rgs2
Rhoq
Rims2
Riok1
Ripk1
Rmi1
Rnaseh2b
Rnf114
Rnf115
Rnf144a
Rnf157
Rnf181
Rnf185
Rnf41
Rnu7
Rpusd4
Rragc
Rspry1
Rtn4rl1
Rundc1
Runx1
Runx2
Rusc1
Rybp
Samsn1
Saps1
Sash3
Satb1
Sbf1
Sc4mol
Scaf1
Scamp2
Scamp3
Scaper
Scly
Sco1
Sdf4
Sec11c
Sec22b
Sec23ip
Sec24c
Selp
Selplg
Sema4a
Sema4d
Sema4f
Serinc3
Serpinf1
Sertad1
Sfpq
Sft2d2
Sgk1
Sgms1
Sgol1
Sh3gl3
Shroom3
Siah3
Sipa1l3
Sirt6
Skap1
Skap2
Slamf7
Slc10a7
Slc12a9
Slc16a13
Slc17a9
Slc25a12
Slc25a19
Slc25a24
Slc25a30
Slc25a44
Slc25a46
Slc26a2
Slc2a3
Slc31a2
Slc33a1
Slc35b4
Slc36a1
Slc37a3
Slc37a4
Slc38a2
Slc39a11
Slc3a2
Slc44a2
Slc48a1
Slc4a4
Slc9a1
Slc9a6
Slc9a9
Slmap
Smap1
Smap2
Smarcb1
Smc1a
Smc3
Smcr8
Smurf1
Smyd4
Snap29
Snap47
Snd1
Snhg8
Snora21
Snora24
Snora31
Snord32a
Snord34
Snord35a
Snord35b
Snord37
Snord43
Snord47
Snord65
Snord7
Snord83b
Snx1
Snx14
Snx16
Snx17
Snx18
Snx2
Snx32
Soat1
Socs3
Sorl1
Sos1
Spcs2
Spef2
Spg21
Spink10
Spsb1
Sptlc1
Spty2d1
St3gal1
St3gal2
St3gal3
St6galnac2
St8sia4
Stag1
Stag3
Stard13
Stard4
Stc2
Stk10
Stk16
Stk17b
Stk4
Stk40
Stx4a
Stxbp2
Styxl1
Sub1
Sufu
Sumf1
Susd3
Suz12
Sv2c
Sval1
Swap70
Syce2
Syk
Syngr1
Synrg
Sys1
Syt12
Taf12
Taf5
Taok3
Tbc1d10a
Tbc1d13
Tbc1d20
Tbc1d22a
Tbc1d24
Tbc1d2b
Tbc1d7
Tbc1d9b
Tbccd1
Tbcel
Tbrg3
Tcta
Tctex1d1
Tes
Tfpt
Tgm1
Tha1
Thap11
Thap6
Thoc6
Thumpd2
Tiam1
Tiam2
Ticam1
Timm22
Tinf2
Tiparp
Tjp3
Tle1
Tle4
Tle6
Tmco3
Tmed10
Tmem126b
Tmem134
Tmem161b
Tmem167b
Tmem173
Tmem182
Tmem192
Tmem199
Tmem26
Tmem33
Tmem41b
Tmem55b
Tmtc2
Tmub1
Tnfrsf13b
Tnfrsf18
Tnfrsf8
Tnfrsf9
Tnk2
Tnr
Tnrc6c
Tns4
Tob1
Tom1
Tor1aip1
Tox2
Tpd52
Tpk1
Tpp1
Tpst2
Traf2
Trappc10
Trappc3
Trappc6a
Treml4
Trerf1
Trove2
Trp53i11
Trpc4ap
Trpm4
Trpm6
Trpm7
Trpv2
Tspan14
Tspan9
Ttc3
Ttll1
Tuba4a
Tube1
Tubgcp2
Tulp4
Tusc3
Tusc4
Txndc12
Txnl4a
Uap1
Ubac2
Ube2b
Ube2cbp
Ube2q1
Ube2s
Ube4b
Ubl3
Ubn1
Ubtd1
Ubxn1
Ubxn11
Ubxn4
Uchl5
Uckl1
Uckl1os
Ucp2
Unc13a
Upb1
Upp1
Usf2
Usp39
Usp48
Usp8
Uvrag
Vamp4
Vav1
Vim
Vpreb1
Vps18
Vps26a
Vps28
Vps33a
Vps41
Vps53
Vps72
Vrk1
Vrk3
Vta1
Wbp2
Wbp5
Wdfy2
Wdr60
Wdr62
Wdr78
Whsc1l1
Xkr9
Xpnpep1
Xrcc6
Yars
Ypel5
Zbtb24
Zbtb8os
Zcchc24
Zcchc4
Zcwpw1
Zfp212
Zfp292
Zfp318
Zfp36
Zfp362
Zfp41
Zfp459
Zfp512
Zfp513
Zfp526
Zfp658
Zfp719
Zfp747
Zfp790
Zfp84
Zfp868
Zfp91
Zfp91-Cntf
Zfyve27
Zkscan6
Zmym6
Znhit3
Znrf1
Zpbp
Zpbp2

## Sheet: Tab 8
4632428N05Rik
6230427J02Rik
9530082P21Rik
A030009H04Rik
Alcam
Amac1
B3gnt4
BC006779
BC049715
Bcl2l11
Btg2
Btg3
Cblb
Cd274
Cd69
Chrna2
Clec2d
Cyp3a13
D330022A01Rik
Daxx
Dbn1
Dtx3l
Dusp1
Egr2
Eif2ak2
Fasl
Fndc8
Gbp1
Gbp2
Gbp4
Gbp6
Gcc1
Gch1
Gjc1
Gpr44
Gramd1a
Grwd1
Hcst
Hist1h1b
Hist1h2af
Hist1h3c
Hist1h3e
Hist1h3i
Hist1h4f
Hspb9
Id3
Idi2
Ifi47
Igtp
Iigp1
Il10ra
Il18rap
Il23a
Inpp4b
Irf1
Irf8
Ksr1
Lgals3bp
Lrrc43
Maff
Mafk
Med28
Mitd1
Mpa2l
Mrpl30
Ms4a6c
Mxd1
Myc
Nfkbiz
Nr4a3
Oas1c
Olfr288
Orm1
Parp9
Ppa1
Psme2
Rem2
Rgl2
Rnf31
Samd4
Samhd1
Sat1
Scml4
Scn1b
Scrt1
Serpinb9
Slc5a3
Slfn1
Smad3
Stat1
Stat5a
Tagap
Tap1
Tapbp
Tgtp
Tmem140
Tmem93
Tnfrsf1b
Tnfsf10
Tnfsf9
Treml2
Trim12
Trim21
Trim69
Ube1l
Ubl5
Zbp1
Zfp281
Zfp593

## Sheet: Tab 9
0610009K11Rik
1110054M08Rik
1500031H01Rik
1520402A15Rik
1700012B15Rik
1700027D21Rik
1700030G11Rik
1810054D07Rik
2210417K05Rik
2310016C08Rik
2410078J06Rik
2610035D17Rik
2810474C18Rik
2900009I07Rik
2900016B01Rik
4930424G05Rik
4930429E23Rik
4930579K19Rik
4932438H23Rik
5830472M02Rik
6330442E10Rik
9430024F10Rik
9530077C14Rik
9930022D16Rik
A030014E15Rik
A430090L17Rik
A530098C11Rik
A630091E08Rik
A630095N17Rik
A830012C17Rik
A930029G22Rik
Ablim1
Acat2
Adamtsl4
AI451557
Apobec3
Arhgap26
Arhgef10
Arid5a
Arl4c
Art2a
Atp11b
Atp2a1
Atp5d
Atp6v1f
AW112010
Axud1
B2m
BC004022
BC004728
BC019731
BC021614
BC026682
BC048599
BC050254
BC051226
BC057170
Bcl11b
Bcl2
Bcl3
Bhlhb8
Btg1
BY080835
C230093N12Rik
Capza2
Cbx7
Ccr2
Cdc20b
Centd1
Chmp4b
Cirbp
Cmtm6
Coro1a
Crbn
Crsp9
Ctse
Cxcr6
D12Ertd647e
D130037M23Rik
D530033C11Rik
D830046C22Rik
Dazap2
Ddx24
Ddx3x
Dgat1
Dhx40
Ebi2
Ebi3
Edg6
EG240327
EG245347
EG332993
EG383436
EG406236
EG433637
EG621440
EG626952
EG629820
EG637748
EG666926
EG667501
EG668139
EG70793
Egr1
ENSMUSG00000074075
Etv3
Exosc6
F2rl2
F420015M19Rik
Fbxl12
Fbxo39
Fli1
Fos
Fosb
Fyco1
Gadd45b
Gadd45g
Gimap1
Gimap4
Gimap5
Gimap6
Gimap7
Gimap9
Gp49a
Gpld1
Gpr18
Gpr25
Grap2
Grb7
Gtf3c1
Gzma
Gzmb
H2-T23
Havcr2
Hdac1
Hddc3
Hist1h1c
Hk1
I920194n01
Icos
Ier2
Ifngr1
Ifrd2
Ikzf1
Ikzf3
Ikzf4
Il21r
Il31
Il4ra
Il6st
Imp3
Irgb10
Irgm
Itk
Jak1
Jak2
Junb
Jund1
Kctd12
Klf2
Lilrb4
LOC100038882
LOC100038890
LOC100039442
LOC100039469
LOC100039605
LOC100040174
LOC100040266
LOC100040481
LOC100040569
LOC100040725
LOC100040788
LOC100041277
LOC100041377
LOC100041388
LOC100041450
LOC100041489
LOC100041528
LOC100041816
LOC100041878
LOC100041946
LOC100042023
LOC100042085
LOC100042416
LOC100042557
LOC100042906
LOC100042912
LOC100043268
LOC100043424
LOC100043431
LOC100043728
LOC100043729
LOC100043736
LOC435565
LOC436493
LOC546519
LOC621968
LOC622459
LOC627695
LOC628100
LOC671399
LOC671535
LOC671890
LOC672511
LOC672763
LOC675578
Lsm4
Ltb4r2
Ly6a
Mbp
Mcl1
Mid1
Mirn423
Mirn715
Mov10
Moxd1
Ms4a4d
Muc16
Mucdhl
Myd116
Ngdn
Ngp
Nhp2l1
Nle1
Noc4l
Nsmce1
Nsun4
Obfc2a
Olfr56
Osm
OTTMUSG00000005523
Pbef1
Penk1
Phgdhl1
Pim1
Pim2
Pip5kl1
Plxdc2
Ppapdc1
Ppm1j
Ppp1r12c
Ppp1r16b
Ppp1r3f
Prdm1
Prdx2
Prkcq
Prm3
Prpf31
Prr7
Pscdbp
Psmb8
Psmb9
Ptger4
Rab19
Rapgef6
Rasgrp1
Raver2
Rgs1
Rgs2
Rhoc
Rhoh
Riok1
Rnf151
Rrs1
Sbno2
Sco1
Selp
Sema4f
Serinc3
Sertad1
Sfrs5
Sgk
Sgms1
Sgol1
Sh2d2a
Sipa1l1
Sirt4
Slamf7
Slc25a19
Slc35a2
Slc37a3
Slc6a19
Slc7a5
Socs1
Socs3
Stambpl1
Stat5b
Stk16
Stk17b
Taf11
Tex2
Tha1
Thap6
Tigd2
Tmem185b
Tnfrsf14
Tnfrsf18
Tnfrsf8
Tnp2
Tor1aip1
Trat1
Trerf1
Trib2
Trim56
Trsp
Ttll10
Ttyh3
Tuba4a
Tulp2
Txnip
Ubash3a
Usp38
Whsc1l1
X83328
Xcr1
Zap70
Zbtb22
Zcchc6
Zeb1
Zfp36
Zswim6

## Sheet: Tab 10
2012-03-01
2012-03-03
2012-03-04
2012-03-05
2012-03-11
2012-09-03
2012-09-04
544988
0610007P08Rik
0610009D07Rik
1110005A03Rik
1110006O24Rik
1110008L16Rik
1110018G07Rik
1110018H23Rik
1110020P15Rik
1110021J02Rik
1110034G24Rik
1110036O03Rik
1110038F14Rik
1110049B09Rik
1110059M19Rik
1110067D22Rik
1190002H23Rik
1190007I07Rik
1200009I06Rik
1300001I01Rik
1300002K09Rik
1300010F03Rik
1300018I05Rik
1500012F01Rik
1600014C10Rik
1600029D21Rik
1700001C02Rik
1700001O22Rik
1700007E06Rik
1700011L22Rik
1700012A03Rik
1700012A16Rik
1700016C15Rik
1700016K19Rik
1700018A14Rik
1700019L03Rik
1700019N19Rik
1700019O17Rik
1700020A23Rik
1700020O03Rik
1700021C14Rik
1700021F07Rik
1700021K14Rik
1700023E05Rik
1700024G13Rik
1700025G04Rik
1700027A23Rik
1700029G01Rik
1700029I01Rik
1700029I15Rik
1700029J11Rik
1700029M20Rik
1700034E13Rik
1700034J05Rik
1700034O15Rik
1700036D21Rik
1700049K14Rik
1700052K11Rik
1700054O13Rik
1700057G04Rik
1700066B19Rik
1700067P10Rik
1700072E05Rik
1700073E17Rik
1700080O16Rik
1700101E01Rik
1700108M19Rik
1700109F18Rik
1700123I01Rik
1700123L14Rik
1810014B01Rik
1810022K09Rik
1810027O10Rik
1810029B16Rik
1810033B17Rik
1810035L17Rik
1810037I17Rik
1810043H04Rik
1810046K07Rik
1810058I24Rik
1810063B05Rik
1810063B07Rik
2010002M12Rik
2010003K11Rik
2010005H15Rik
2010012O05Rik
2010107E04Rik
2010107H07Rik
2200001I15Rik
2210009G21Rik
2210013O21Rik
2210023G05Rik
2210407C18Rik
2300005B03Rik
2310002L09Rik
2310003F16Rik
2310007B03Rik
2310008H09Rik
2310009B15Rik
2310016M24Rik
2310021P13Rik
2310030G06Rik
2310030N02Rik
2310037I24Rik
2310038E17Rik
2310039H08Rik
2310042E22Rik
2310044G17Rik
2310045N01Rik
2310047B19Rik
2310057J16Rik
2310057J18Rik
2310061C15Rik
2410002I01Rik
2410004B18Rik
2410016O06Rik
2410066E13Rik
2410075B13Rik
2410137F16Rik
2410137M14Rik
2510009E07Rik
2610019F03Rik
2610024G14Rik
2610028A01Rik
2610028H24Rik
2610036L11Rik
2610109H07Rik
2610203C20Rik
2610203C22Rik
2610204G22Rik
2610301F02Rik
2700023E23Rik
2700049A03Rik
2700050L05Rik
2810021G02Rik
2810046L04Rik
2810047C21Rik1
2810055G20Rik
2810442I21Rik
2900010M23Rik
2900026A02Rik
2900079G21Rik
2900092D14Rik
3100002L24Rik
3110001D03Rik
3110003A17Rik
3110009E18Rik
3110035E14Rik
3110043O21Rik
3110049J23Rik
3110062M04Rik
4631416L12Rik
4632411B12Rik
4832428D23Rik
4833422C13Rik
4833442J19Rik
4921515J06Rik
4921517D21Rik
4921530L21Rik
4922505E12Rik
4930402F06Rik
4930417M19Rik
4930417O13Rik
4930420K17Rik
4930422G04Rik
4930428E23Rik
4930430D24Rik
4930432K21Rik
4930432O21Rik
4930433N12Rik
4930442L01Rik
4930444A02Rik
4930451C15Rik
4930455C21Rik
4930470P17Rik
4930473A06Rik
4930479M11Rik
4930483J18Rik
4930503B20Rik
4930511M06Rik
4930519F16Rik
4930521A18Rik
4930522H14Rik
4930525F21Rik
4930528A17Rik
4930544D05Rik
4930548H24Rik
4930555I21Rik
4930567H12Rik
4930578N16Rik
4930579G22Rik
4930596D02Rik
4931407G18Rik
4931417E11Rik
4931428L18Rik
4931432M23Rik
4931440B09Rik
4932411E22Rik
4932417I16Rik
4932441K18Rik
4933402J07Rik
4933403F05Rik
4933409G03Rik
4933421I07Rik
4933426M11Rik
4933430I17Rik
4933436I01Rik
4933439F18Rik
5033414D02Rik
5133401N09Rik
5330437I02Rik
5330439B14Rik
5430405H02Rik
5430435G22Rik
5730403B10Rik
5730455P16Rik
5730577I03Rik
5830427D03Rik
5830443L24Rik
6030405A18Rik
6030422M02Rik
6030446N20Rik
6030458C11Rik
6330406I15Rik
6330407A03Rik
6330407J23Rik
6330409N04Rik
6430411K18Rik
6430526N21Rik
6430548M08Rik
6530418L21Rik
6720401G13Rik
6720456H20Rik
8430419L09Rik
8430427H17Rik
9030025P20Rik
9030425E11Rik
9030612E09Rik
9030619P08Rik
9130204L05Rik
9230104L09Rik
9230105E10Rik
9230107M04Rik
9330020H09Rik
9530026P05Rik
9530058B02Rik
9530091C08Rik
9630025I21Rik
9630028H03Rik
9830107B12Rik
9930104L06Rik
9930111J21Rik
A1cf
A230050P20Rik
A230072E10Rik
A330035P11Rik
A330040F15Rik
A3galt2
A4gnt
A530016L24Rik
A530023O14Rik
A530064D06Rik
A630001G21Rik
A630005I04Rik
A630033E08Rik
A730069N07Rik
A830018L16Rik
A830080D01Rik
A830082N09Rik
A930005I04Rik
A930013F10Rik
A930018P22Rik
AA388235
AA408296
AA467197
Aak1
Aanat
Aard
Aasdh
Aatf
Abca12
Abca15
Abca17
Abca3
Abca4
Abca8b
Abcb11
Abcb1a
Abcb1b
Abcc10
Abcc4
Abcd3
Abcf1
Abcg1
Abcg4
Abhd11
Abi3
Abo
Abp1
Abpa
Abpe
Acaca
Acad10
Acad9
Acbd6
Accn1
Accn4
Acer3
Acnat1
Acot1
Acot13
Acot2
Acot3
Acot7
Acoxl
Acpp
Acr
Acsbg2
Acsl6
Acsm1
Acsm3
Acsm4
Acss1
Actb
Actbl2
Actl6b
Actr1b
Actr2
Actr3b
Actrt2
Acy1
Acyp1
Adam10
Adam12
Adam1a
Adam29
Adam32
Adam7
Adamts1
Adamts10
Adamts16
Adamts2
Adamts3
Adamts4
Adamts6
Adar
Adat1
Adat2
Adcy10
Adcy2
Adcy8
Adh1
Adh4
Adipoq
Adm
Adora2a
Adpgk
Adra2b
Adrb3
Adss
Aen
AF357355
AF357359
Aff3
Aftph
Agap3
Agbl2
Agbl4
Agfg1
Agpat4
Agpat5
Agrn
Agxt
Ahctf1
Ahcyl2
Ahi1
AI314180
AI414108
AI428936
AI451617
AI464131
AI662270
AI846148
AI847670
AI848100
Aifm3
Aire
Ajap1
Ak3l1
Ak5
Ak7
Akap11
Akap12
Akap2
Akap4
Akap5
Akap8
Akna
Akr1b3
Akr1c14
Akr1c20
Akr1c6
Alas2
Aldh1l1
Aldh2
Aldh6a1
Aldh7a1
Alg11
Alkbh1
Alms1
Alox12
Alox5ap
Alpi
Alppl2
Als2cr12
Amhr2
Amica1
Amigo3
Ammecr1l
Amn
Amot
Amotl1
Amotl2
Ampd1
Ampd2
Ampd3
Amz1
Anapc13
Ang
Ang4
Angel1
Angpt1
Angpt2
Angptl2
Angptl3
Ank
Ank1
Ank3
Ankar
Ankfn1
Ankfy1
Ankrd13b
Ankrd13c
Ankrd23
Ankrd27
Ankrd33
Ankrd34a
Ankrd35
Ankrd45
Ankrd53
Anks1b
Ano7
Ano8
Anxa13
Aoc2
Aoc3
Ap1m2
Ap2a2
Ap3m2
Ap4b1
Apcs
Aplnr
Apoa2
Apoa4
Apobec1
Apobec2
Apobec4
Apoc3
Apod
Apoe
Apoh
Apol10b
Apol7a
Apol7b
Apol7c
Apol7e
Apol9a
Apol9b
Apom
Aqp5
Aqp8
Aqr
Arc
Ard1b
Arhgap10
Arhgap17
Arhgap25
Arhgap28
Arhgdig
Arhgef16
Arhgef17
Arhgef18
Arhgef2
Arhgef3
Arhgef9
Arid1b
Arl1
Arl5b
Arnt2
Arpc5
Arpp19
Arpp21
Arrdc5
Arsk
Art4
Artn
Arv1
Arx
Asap1
Asb13
Asb6
Asb9
Ascc2
Ascc3
Asf1a
Asgr1
Aspa
Asprv1
Aspscr1
Aste1
Astn1
Astn2
Atad1
Atad2b
Atad3a
Atf6b
Atf7ip2
Atg12
Atg16l1
Atg16l2
Atg2b
Atl3
Atm
Atmin
Atox1
Atp10a
Atp10d
Atp13a1
Atp13a4
Atp1a3
Atp1b1
Atp2a2
Atp2c1
Atp4a
Atp4b
Atp5e
Atp5g1
Atp5g3
Atp5j
Atp5j2
Atp5k
Atp5l
Atp6ap1l
Atp6v1b1
Atp6v1e2
Atp6v1g2
Atp6v1g3
Atp7a
Atp7b
Atp8b3
Atp8b4
Atp9a
Atp9b
Atr
Atrn
Atxn1l
AU015228
AU017455
AU019823
AU021034
AU022252
AU040829
Aven
Avil
Avpr1a
AW554918
AY026312
AY074887
AY358078
AY761184
B230208H17Rik
B230358A15Rik
B3galt1
B3gnt3
B3gnt6
B430306N03Rik
B4galnt1
B4galnt3
Bace1
Bach2
Bag3
Bai2
Baiap2l1
Bambi
Bambi-ps1
Barhl1
Barx1
Bat2
Batf2
Baz2b
Bbc3
Bbs10
Bbs4
BC015286
BC016423
BC017158
BC018242
BC018465
BC020535
BC024479
BC024659
BC028528
BC030046
BC030500
BC031441
BC046331
BC048502
BC048546
BC048562
BC048644
BC048943
BC049349
BC049807
BC050777
BC051628
BC051665
BC053393
BC056474
BC066135
BC080695
BC089597
BC094916
Bche
Bcl2a1a
Bcl2a1b
Bcl2a1d
Bcl6
Bcl9
Bcl9l
Bco2
Bcor
Bcorl1
Bdkrb1
Bdkrb2
Becn1
Bend3
Bet3l
Bex1
Bgn
Bhlha9
Bhlhe22
Bhlhe23
Bhlhe40
Bicd1
Bid
Birc2
Birc6
Bloc1s1
Bmp1
Bmp2
Bmp8a
Bmpr2
Bms1
Bmx
Bok
Bola2
Bola3
Bop1
Brd3
Brix1
Brp16
Brp44
Brs3
Brsk2
Brunol4
Brwd2
Brwd3
Bspry
Bst2
Btaf1
Btbd16
Btf3l4
Btla
Btnl2
Bysl
Bzw2
C030039L03Rik
C030046E11Rik
C130026I21Rik
C130026L21Rik
C130050O18Rik
C130092O11Rik
C1d
C1qbp
C1qc
C1ql1
C230055K05Rik
C230081A13Rik
C330018D20Rik
C330023M02Rik
C330027C09Rik
C3ar1
C430048L16Rik
C4b
C530008M17Rik
C730007P19Rik
C730027P07Rik
C86695
C8b
Cabc1
Cabin1
Cabp2
Cabyr
Cacna1d
Cacna1s
Cacna2d2
Cacna2d4
Cacng1
Cacng3
Cacng6
Cacng7
Cacng8
Cadm1
Cadm4
Cadps2
Calcb
Calml3
Calr3
Camk2b
Camk2d
Camkk2
Camp
Camsap1
Camta1
Cap2
Capg
Capn13
Capn3
Capn8
Capns2
Capza3
Car1
Car12
Car5a
Car6
Card11
Card6
Card9
Carm1
Cask
Caskin1
Casz1
Catsper1
Catsper3
Cav2
Cav3
Cbfb
Cblc
Cbr3
Cc2d2a
Ccbp2
Ccdc106
Ccdc11
Ccdc114
Ccdc12
Ccdc127
Ccdc132
Ccdc137
Ccdc142
Ccdc151
Ccdc19
Ccdc23
Ccdc24
Ccdc28b
Ccdc3
Ccdc41
Ccdc46
Ccdc48
Ccdc50
Ccdc59
Ccdc60
Ccdc63
Ccdc64
Ccdc64b
Ccdc7
Ccdc70
Ccdc72
Ccdc76
Ccdc86
Ccdc87
Ccdc9
Ccl1
Ccl20
Ccl27a
Ccl3
Ccl4
Ccl5
Ccl8
Ccl9
Ccna1
Ccnb1ip1
Ccnd1
Ccnj
Ccnk
Ccr1l1
Ccr6
Ccr7
Ccrl2
Ccrn4l
Cd160
Cd1d2
Cd200
Cd209b
Cd209c
Cd209f
Cd22
Cd27
Cd276
Cd300e
Cd302
Cd38
Cd3eap
Cd3g
Cd40
Cd40lg
Cd5
Cd52
Cd5l
Cd6
Cd63
Cd7
Cd70
Cd74
Cd79a
Cd80
Cd83
Cd84
Cd86
Cd9
Cd96
Cd97
Cdc14a
Cdc2l1
Cdc42bpb
Cdc42ep4
Cdgap
Cdh13
Cdh15
Cdh23
Cdh4
Cdh8
Cdh9
Cdk5r1
Cdk5r2
Cdk5rap1
Cdkn1a
Cdo1
Cdon
Cdrt4
Cdv3
Cdyl2
Ceacam18
Ceacam9
Cecr5
Cecr6
Cel
Cela3b
Celsr1
Cep350
Cep63
Cep68
Ces3
Ces5
Cfd
Cfi
Cflar
Cgn
Cgnl1
Ch25h
Chat
Chchd1
Chchd4
Chd1l
Chd3
Chd6
Chd9
Chi3l1
Chl1
Chn1
Chrdl1
Chrm3
Chrna1
Chrna3
Chst13
Chst15
Chst2
Chst4
Cilp2
Cirh1a
Cisd1
Cited4
CK137956
Ckap5
Ckm
Clcf1
Clcn2
Clcn6
Cldn18
Cldn19
Cldnd2
Clec12a
Clec12b
Clec16a
Clec1a
Clec1b
Clec4a2
Clec4a4
Clec4d
Clec4e
Clec4f
Clec9a
Clk1
Clstn3
Cma2
Cmah
Cmc1
Cml4
Cml5
Cmpk2
Cnga3
Cngb3
Cnksr2
Cnksr3
Cno
Cnot2
Cnr1
Cnrip1
Cntn1
Cntnap2
Cobll1
Cog7
Col11a2
Col13a1
Col23a1
Col25a1
Col27a1
Col4a1
Col4a5
Col5a2
Col8a1
Col9a2
Colq
Comp
Comtd1
Cops5
Cops7a
Coq10b
Coq2
Coq3
Coq4
Coro2a
Coro2b
Cox15
Cox16
Cox17
Cox18
Cox4i2
Cox5b
Cox6a1
Cox6b1
Cox6c
Cox7a1
Cox7a2
Cox7c
Cox8a
Cpa1
Cpa2
Cpe
Cphx
Cplx4
Cpm
Cpn2
Cpne8
Cps1
Cpsf1
Cpsf6
Cpsf7
Cpxm2
Crb1
Crb2
Crebbp
Crim1
Crip1
Crisp1
Crisp2
Crkl
Crtam
Crtc1
Crtc2
Cry1
Cryge
Crygs
Csda
Csf2
Csn2
Csnk2a1
Csnk2a2
Cspp1
Cst9
Cstad
Cstb
Ctnna3
Ctnnal1
Ctnnd2
Ctps
Ctr9
Ctrl
Ctsl
Ctsll3
Ctss
Cttnbp2nl
Ctu1
Ctxn1
Ctxn2
Ctxn3
Cubn
Cuedc2
Cul2
Cul5
Cuzd1
Cwc22
Cwf19l2
Cwh43
Cxcl1
Cxcl10
Cxcl11
Cxcl14
Cxcl16
Cxcl9
Cxcr3
Cxcr5
Cxxc5
Cyb561
Cyb5r2
Cyfip1
Cygb
Cym
Cyp26a1
Cyp2a4
Cyp2a5
Cyp2ab1
Cyp2c38
Cyp2c39
Cyp2c40
Cyp2c66
Cyp2c67
Cyp2d10
Cyp2d11
Cyp2d22
Cyp2d40
Cyp2d9
Cyp2j11
Cyp2j5
Cyp2j8
Cyp2t4
Cyp39a1
Cyp4f18
Cypt12
Cyr61
Cyth3
D0H4S114
D130017N08Rik
D130043K22Rik
D14Abb1e
D14Ertd668e
D15Wsu169e
D17H6S53E
D430041B17Rik
D4Bwg0951e
D630045J12Rik
D730001G18Rik
D730048I06Rik
D8Ertd738e
D8Ertd82e
D930015E06Rik
D9Ertd402e
Daam2
Dact1
Daglb
Dapl1
Dbi
Dbndd2
Dbr1
Dcaf12l1
Dcaf12l2
Dcaf8
Dcc
Dclre1b
Dclre1c
Dcn
Dcpp1
Dctd
Ddi1
Ddit4l
Ddn
Ddt
Ddx1
Ddx18
Ddx21
Ddx23
Ddx27
Ddx51
Ddx54
Ddx56
Ddx58
Ddx60
Deaf1
Defa-ps13
Defb11
Defb2
Defb22
Defb26
Defb28
Defb3
Defb35
Defb40
Defb42
Defb45
Defb46
Defb5
Defcr-rs1
Dennd5b
Des
Dgka
Dgkb
Dgkd
Dgkk
Dgkz
Dhodh
Dhrs3
Dhrs9
Dhx15
Dhx30
Dhx33
Dhx37
Dhx57
Dhx58
Dhx9
Dimt1
Dio3
Dip2b
Dip2c
Diras2
Dis3
Dixdc1
Dkk4
Dlat
Dlc1
Dleu7
Dlg2
Dlg5
Dlk1
Dlk2
Dll1
Dll3
Dlst
Dlx1as
Dlx2
Dlx4
Dlx6as
Dlx6os1
Dmc1
Dmkn
Dmrtc1b
Dmrtc1c
Dmrtc1c2
Dmxl2
Dna2
Dnahc2
Dnajb3
Dnajc11
Dnajc15
Dnajc16
Dnajc19
Dnajc21
Dnajc22
Dnajc6
Dnase1l2
Dnase2b
Dnm1
Dnmt3a
Doc2a
Doc2g
Dock10
Dock11
Dock4
Dopey2
Dot1l
Dph2
Dph3
Dppa4
Dpy19l1
Dpysl3
Dqx1
Dram1
Drd2
Drd5
Drp2
Dsc3
Dscam
Dse
Dstyk
Dtwd1
Duoxa2
Dusp14
Dusp21
Dusp23
Dusp5
Dusp8
Dux
Duxbl
Dvl1
Dyrk2
Dysfip1
Dyx1c1
Dzip1
E030002O03Rik
E030025P04Rik
E130112N10Rik
E130203B14Rik
E2f5
E330016A19Rik
E330021D16Rik
E330026B02Rik
E430029J22Rik
Eapa2
Ear14
Ear7
Ebf1
Ebna1bp2
Ece1
Ece2
Ecel1
Edc4
Edem3
Ednra
Eea1
Eef1d
Eef1e1
Efcab1
Efcab3
Efcab9
Efhd1
Efna1
Efna2
Efr3a
Eftud1
EG627782
EG634650
Egfl7
Ehbp1
Ehd1
Ehd3
Ehd4
Ehf
Eid2
Eif2b3
Eif2c1
Eif3g
Eif4g1
Eif4g3
Eif5
Eif5b
Elac2
Elane
Elavl4
Elf3
Elfn1
Eln
Elp3
Eltd1
Emcn
Emd
Emid1
Emid2
Eml2
Eml5
Emp3
Emx2os
Enah
Enho
Eno2
Eno3
Enoph1
Enpep
Enpp2
Enpp3
ENSMUSG00000068790
ENSMUSG00000073431
Eomes
Epdr1
Epgn
Epha4
Epha8
Ephb3
Ephx1
Ephx2
Epo
Eppk1
Eprs
Eps8l3
Epsti1
Epx
Erap1
Erbb2ip
Erc1
Ercc2
Ercc4
Ercc8
Erich1
Ern2
Erp27
Es31
Esf1
Esrrg
Etf1
Etnk2
Ets2
Evc
Evl
Evx2
Exoc1
Exosc4
Expi
Ext1
Ext2
Extl2
Extl3
F13a1
F3
F830016B08Rik
F9
Fa2h
Fabp1
Fabp5
Fabp6
Fads3
Fads6
Fahd1
Faim
Fam100b
Fam101a
Fam109a
Fam111a
Fam113a
Fam113b
Fam114a2
Fam117b
Fam123b
Fam123c
Fam126a
Fam129a
Fam131a
Fam131b
Fam135b
Fam148a
Fam148b
Fam154a
Fam158a
Fam162b
Fam165b
Fam169b
Fam171b
Fam179b
Fam181b
Fam184b
Fam189a2
Fam193b
Fam26e
Fam26f
Fam36a
Fam43a
Fam53b
Fam57b
Fam60a
Fam65b
Fam65c
Fam70b
Fam71d
Fam71e1
Fam71e2
Fam81a
Fam82a2
Fam84a
Fam86
Fam98a
Fam98b
Fancd2
Fank1
Fap
Farp1
Farsa
Fas
Fasn
Fastkd1
Fastkd2
Fastkd3
Fastkd5
Fau
Fbln1
Fbrsl1
Fbxl15
Fbxl7
Fbxo11
Fbxo28
Fbxo40
Fbxo43
Fbxo44
Fbxo48
Fbxo6
Fbxw21
Fbxw5
Fcf1
Fcho1
Fcrl1
Fcrl6
Fdx1l
Fermt2
Fev
Ffar1
Fgd5
Fgf11
Fgf16
Fgf18
Fgf3
Fgf8
Fgf9
Fgfbp3
Fgfr4
Fgfrl1
Fgl1
Fgr
Fh1
Fhod1
Fig4
Figf
Fign
Fitm1
Fjx1
Fkbp15
Fkbp9
Flrt2
Flt1
Fmc1
Fmo3
Fmo5
Fmo9
Fnbp1
Fnbp4
Folr2
Fosl2
Foxa1
Foxb2
Foxd4
Foxe3
Foxj3
Foxl2os
Foxo3
Foxp1
Foxp2
Foxp4
Foxred1
Fpr1
Fpr2
Frat2
Frem2
Frmpd3
Frrs1
Frs2
Frs3
Fshr
Fsip1
Ftsj3
Fubp1
Fubp3
Fut2
Fut9
Fxc1
Fxr2
Fxyd2
Fxyd3
Fxyd7
Fyn
Fzd1
Fzd5
Fzd9
G630025P09Rik
Gabra3
Gabrb1
Gabrg2
Gabrp
Gabrr1
Gadl1
Gal3st2
Gal3st3
Galm
Galns
Galnt3
Galnt5
Galntl4
Galp
Gamt
Garnl3
Gart
Gas5
Gas6
Gata5
Gbgt1
Gbp10
Gbp3
Gbp5
Gca
Gcg
Gcgr
Gcm1
Gcm2
Gcn1l1
Gcsh
Gdf10
Gdf5
Gdpd2
Gemin5
Gfod1
Gfra1
Gga3
Ggnbp1
Ggt1
Ggt5
Gif
Gigyf2
Gimap3
Gip
Gipr
Git1
Gja3
Gjb1
Gjb2
Gjb4
Gje1
Gk5
Gkn1
Glb1l2
Glcci1
Glce
Gldc
Glis2
Glp1
Glra1
Glrx2
Glrx5
Glt25d2
Glt8d4
Gm10039
Gm1006
Gm10069
Gm10190
Gm10334
Gm10451
Gm1060
Gm10778
Gm11294
Gm11301
Gm11315
Gm11346
Gm11437
Gm11487
Gm11545
Gm11756
Gm11757
Gm11758
Gm11808
Gm11961
Gm12166
Gm12191
Gm12250
Gm12887
Gm12888
Gm13040
Gm13043
Gm13051
Gm13057
Gm13078
Gm13083
Gm13088
Gm13102
Gm13125
Gm13178
Gm1322
Gm13271
Gm13272
Gm13275
Gm13276
Gm13278
Gm13285
Gm13287
Gm13547
Gm13718
Gm14005
Gm14085
Gm14308
Gm14316
Gm14391
Gm14410
Gm14430
Gm14434
Gm14446
Gm14461
Gm14692
Gm15190
Gm15450
Gm15772
Gm1604b
Gm1661
Gm1943
Gm216
Gm239
Gm3417
Gm3448
Gm364
Gm438
Gm4535
Gm4696
Gm4738
Gm4759
Gm4847
Gm4861
Gm4925
Gm4931
Gm4984
Gm5082
Gm5113
Gm5148
Gm5158
Gm527
Gm5334
Gm5382
Gm5409
Gm5414
Gm5415
Gm5431
Gm5458
Gm5478
Gm5505
Gm5544
Gm5567
Gm5607
Gm561
Gm5615
Gm5627
Gm5631
Gm5736
Gm5800
Gm5840
Gm5897
Gm6084
Gm6086
Gm609
Gm6455
Gm6484
Gm6495
Gm6548
Gm6577
Gm6578
Gm659
Gm672
Gm6907
Gm6957
Gm70
Gm7247
Gm7334
Gm7609
Gm765
Gm7714
Gm7828
Gm8234
Gm8369
Gm94
Gm949
Gm9513
Gm9767
Gm9790
Gm9904
Gmpr
Gnal1
Gnao1
Gnaq
Gnb3
Gng2
Gng4
Gng5
Gnl2
Gnl3
Gnmt
Golgb1
Golim4
Golm1
Gp6
Gpat2
Gpatch4
Gpbar1
Gpbp1
Gpc5
Gper
Gpha2
Gphn
Gpihbp1
Gpn1
Gpr101
Gpr120
Gpr126
Gpr137b
Gpr137b-ps
Gpr142
Gpr153
Gpr172b
Gpr182
Gpr183
Gpr21
Gpr34
Gpr35
Gpr39
Gpr55
Gpr63
Gpr75
Gpr77
Gpr81
Gpr82
Gpr84
Gpr89
Gprc5c
Gprc5d
Gprin2
Gramd1b
Gramd3
Grap
Grasp
Grb14
Grcc10
Greb1
Grem2
Grhl1
Grhl2
Gria4
Grid1
Grid2
Grifin
Grik1
Grik2
Grin2a
Grin2b
Grip2
Gripap1
Grit
Grk4
Grlf1
Grm2
Grm3
Grxcr2
Gsdma2
Gsk3a
Gsk3b
Gss
Gsta4
Gstcd
Gstt1
Gstt2
Gstt3
Gsx2
Gtf2h5
Gtpbp10
Gtpbp4
Gtpbp6
Guca1b
Gucy2c
Gucy2f
Gvin1
Gyltl1b
Gypc
Gzmc
Gzmn
H1fx
H2afj
H2afy2
H2afy3
H2-Ke2
H2-M1
H2-M10.1
H2-M10.3
H2-M10.4
H2-M10.5
H2-M10.6
H2-M11
H2-M2
H2-M9
H2-Q1
H2-Q2
H2-T10
H2-T22
H2-T24
H2-T9
Hace1
Hagh
Hamp
Hand1
Hap1
Hapln4
Harbi1
Hars2
Havcr1
Hba-a1
Hba-a2
Hba-x
Hbb-bh1
Hcfc1r1
Hcn1
Hcrtr1
Hdac7
Hdc
Hdgfl1
Hdgfrp3
Hdhd1a
Heatr1
Heatr3
Heatr7a
Heatr7b2
Hebp1
Hectd2
Heg1
Hemt1
Hepacam
Herc2
Hes2
Hes3
Hes5
Hexim1
Hexim2
Heyl
Hfe2
Hgd
Hgfac
Hhatl
Hhla1
Hibch
Hic2
Higd1a
Higd1b
Higd2a
Hils1
Hint1
Hint2
Hira
Hirip3
Hisppd1
Hist1h1d
Hist1h1e
Hist1h2ad
Hist1h2ae
Hist1h2ag
Hist1h2ah
Hist1h2ai
Hist1h2ak
Hist1h2an
Hist1h2ao
Hist1h2be
Hist1h2bf
Hist1h2bg
Hist1h2bj
Hist1h2bl
Hist1h2bm
Hist1h2bp
Hist1h3a
Hist1h3d
Hist1h3f
Hist1h3g
Hist1h4a
Hist1h4b
Hist1h4c
Hist1h4d
Hist1h4h
Hist1h4i
Hist1h4j
Hist1h4k
Hist1h4m
Hist2h2aa1
Hist2h2aa2
Hist2h2ac
Hist2h2bb
Hist2h3b
Hist2h3c1
Hist2h3c2
Hist3h2ba
Hist4h4
Hivep1
Hivep2
Hivep3
Hlcs
Hmgn3
Hmx1
Hnrnpd
Hnrnpul2
Hnrpll
Hopx
Hoxa11
Hoxa11as
Hoxa13
Hoxa9
Hoxb13
Hoxb7
Hoxb9
Hoxd10
Hoxd12
Hoxd4
Hoxd8
Hpd
Hpdl
Hpn
Hpse2
Hr
Hrg
Hrsp12
Hs2st1
Hs3st2
Hs3st3a1
Hsd11b1
Hsd11b2
Hsd17b14
Hsd3b3
Hsd3b4
Hsd3b5
Hsf1
Hsf5
Hsh2d
Hsn2
Hspa12a
Hspa12b
Hspa4l
Hspa9
Hspb2
Hspb8
Hspd1
Hspe1
Htr1d
Htr2b
Htra1
Htra3
Hus1
Huwe1
Hvcn1
Hyal1
Hyal3
I830012O16Rik
Iapp
Iars
Iars2
Icam1
Icam5
Ict1
Id1
Idi1
Ier5l
Iffo2
Ifi204
Ifi205
Ifi27l2a
Ifi27l2b
Ifi35
Ifi44
Ifih1
Ifit1
Ifit2
Ifit3
Ifitm3
Ifnb1
Ifng
Ifnz
Ift57
Ift80
Igf1r
Igf2as
Igf2bp1
Igf2bp2
Igf2bp3
Igf2r
[truncated: 2,571 more rows]
