# Supplementary material for: PARP-14 Binds Specific DNA Sequences to Promote Th2 Cell Gene Expression
Source: PLoS One. 2013 Dec 20;8(12):e83127. doi: 10.1371/journal.pone.0083127 (PMC3869773; doi:10.1371/journal.pone.0083127)
Supplement: Table S9 — Tab 1 . List of genes positively regulated by STAT6 and PARP-14 and that bind STAT6. Table S9 Tab 2. List of genes positively regulated by PARP-14 and independent of STAT6. Table S9 Tab 3. List of genes that bind STAT6 but are not positively regulated by STAT6 and PARP-14. Table S9 Tab 4. List of genes positively regulated by STAT6, and that do not bind STAT6, and are not positively regulated by PARP-14. Table S9 Tab 5. List of genes positively regulated by PARP-14, and bind STAT6 but are not positively regulated by STAT6. Table S9 Tab 6. List of genes positively regulated by STAT6 and PARP-14 but do not bind STAT6. Table S9 Tab 7. List of genes positively regulated by STAT6 and bind STAT6 but are not positively regulated by PARP-14. Table S9 Tab 8. List of genes negatively regulated by STAT6 and PARP-14. Table S9 Tab 9. List of genes negatively regulated by PARP-14 but not by STAT6. Table S9 Tab 10. List of genes negatively regulated by STAT6 but not by PARP-14. Related to Figure 5. (XLS) [file pone.0083127.s009.xls]

## Sheet: Tab 1
1810054D07Rik
4632428N05Rik
4930429E23Rik
4932438H23Rik
A930029G22Rik
D830046C22Rik
Ddx24
F2rl2
Fndc8
Il6st
Jak2
LOC100043424
Nle1
Nr4a3
Penk1
Rgs2
Slc25a19
Tmem185b
Tnfrsf18

## Sheet: Tab 2
2012-09-07
2012-09-11
0610010D24Rik
0610010O12Rik
1110007M04Rik
1110019N10Rik
1110034A24Rik
1110038B12Rik
1110049F12Rik
1190002J23Rik
1190007F08Rik
1200015A19Rik
1200016E24Rik
1500012F01Rik
1700012G19Rik
1700022I11Rik
1700061G19Rik
1700063I17Rik
1700125H20Rik
1810010H24Rik
1810013L24Rik
1810026B05Rik
1810035L17Rik
1810043G02Rik
1810062G17Rik
2010001J22Rik
2010003O18Rik
2010100O12Rik
2010305C02Rik
2010311D03Rik
2210411K11Rik
2210412D01Rik
2310003C23Rik
2310014L17Rik
2310016M24Rik
2310021P13Rik
2310033P09Rik
2310040C09Rik
2310046O06Rik
2310057M21Rik
2410004B18Rik
2410006H16Rik
2410016F19Rik
2410019A14Rik
2410022L05Rik
2510039O18Rik
2610003J06Rik
2610200G18Rik
2700007P21Rik
2700059D21Rik
2810002G02Rik
2810004N23Rik
2810008M24Rik
2810026P18Rik
2810428I15Rik
2810441K11Rik
2810457I06Rik
2900046G09Rik
2900092E17Rik
3300001P08Rik
4732471D19Rik
4733401H18Rik
4833439L19Rik
4930420K17Rik
4930444P10Rik
4930471M23Rik
4930519B02Rik
4930520O04Rik
4930548G07Rik
4930550G17Rik
4930562F07Rik
4933408B17Rik
4933433P14Rik
5730446C15Rik
5830418K08Rik
5830454E08Rik
6030422M02Rik
6330569M22Rik
6720401G13Rik
6720456B07Rik
9330151L19Rik
A330017A19Rik
A930037G23Rik
AA474408
AA536717
Aaas
Abhd12
Abi1
Acbd3
Acly
Acpt
Actl7a
Actn4
Adarb1
Adh5
Adnp
Adsl
Agpat4
Ahctf1
Ahnak
AI481105
AI504432
AI848100
AI987944
Ak2
Akap8
Akt1
Alg5
Amd1
Amd2
Ankrd17
Ankrd47
Ankrd50
Anp32b
Anxa2
Ap2m1
Appbp1
Aprt
Arf1
Arf3
Arfgap1
Arfrp1
Arl8a
Armet
Ascc3l1
Atad3a
Atg3
Atp5c1
Atp5f1
Atp5g2
Atp5g3
Atp5l
Atp6v0a2
Atp6v0d2
Axl
B230219D22Rik
B3galt4
B3gnt2
B630005N14Rik
Basp1
Bat2
BC003324
BC010304
BC011248
BC017647
BC024868
BC027231
BC049807
BC050092
Bdp1
Bms1
Brp16
Btbd14b
Btla
Bud13
Butr1
C130022K22Rik
C130032J12Rik
C130069I09Rik
C1qbp
C1qdc2
C330023M02Rik
Cab39
Cables2
Calcrl
Calm1
Calr
Caprin1
Casc3
Cbll1
Ccar1
Ccdc104
Ccdc28b
Ccdc64
Ccdc95
Ccnt1
Ccr4
Ccr8
Cct2
Cct3
Cct7
Cd200
Cd200r1
Cd3eap
Cd44
Cd6
Cd68
Cd79a
Cd97
Cdc2l1
Cdc34
Cdc37
Cdc37l1
Cdc42
Cdc42se1
Cdk4
Cdk5r1
Cdk7
Cdr2
Cdv3
Cel
Cep68
Chd4
Chd8
Chmp5
Ciapin1
Cib1
Cldn7
Cmbl
Cnih
Cnih2
Cnot8
Comt
Comtd1
Cops2
Cox6a1
Cox6c
Cox7b
Cox8b
Cpsf4
Cpsf6
Crip2
Crot
Crsp3
Crtap
Csda
Csf1
Csnk1d
Csnk1g3
Csnk2a1
Csnk2a2
Ctbp1
Ctnnb1
Ctr9
Ctsz
Cyc1
D030022P06Rik
D030028A08Rik
D10Wsu52e
D11Wsu99e
D230004J03Rik
D4Wsu132e
D8Ertd457e
Dalrd3
Dap3
Dars2
Dbil5
Dbr1
Dctn6
Ddb1
Ddx11
Ddx23
Ddx39
Ddx42
Ddx56
Ddx6
Degs1
Dgka
Dhx29
Dhx30
Dis3
Dld
Dlg7
Dlst
Dnajc14
Dnajc19
Dnajc5
Dnajc9
Dnm1l
Doc2a
Donson
Dos
Dot1l
Dph2
Drap1
Dusp12
Dut
Dvl2
Dync1li1
Eaf1
Ebna1bp2
Ecgf1
Edc4
Edf1
Eed
Eef1b2
Eef1d
Eef1g
Efhd2
EG381582
EG433016
EG433050
EG434078
EG434394
EG436583
EG625660
EG628324
EG637868
EG666807
Eif1ay
Eif2s3x
Eif3s10
Eif3s5
Eif3s7
Eif4a2
Eif4b
Eif4ebp3
Eif4g1
Eif4g2
Eif4h
Ell3
Elmo2
Emp1
Enc1
Eno1
Epha1
Epn1
Ero1l
Esd
Exosc8
F3
Faim3
Fasn
Fbxl3
Fbxo11
Fbxo41
Fdft1
Fem1b
Fgf2
Fiz1
Fkbp3
Foxf1a
Frag1
Freq
Frmd6
Fscn2
Ftsj3
Furin
Fxr1h
Fxr2
Fyttd1
G3bp
Gadd45gip1
Gak
Gale
Galk1
Gapdh
Gas5
Gatad2b
Gclc
Gemin4
Gemin5
Gfod1
Gfpt1
Gipr
Glb1
Glce
Glud1
Gm128
Gnai3
Gnb1
Gnb2l1
Gng3
Gnrh1
Gp9
Gpi1
Gpr132
Gpr68
Gramd1b
Grpel2
Gsn
Gtf3c2
Gtf3c4
Guca1b
Gusb
H2-M10.2
Has3
Hbegf
Hdac2
Hectd2
Hip2
Hipk1
Hipk3
Hnrpc
Hnrpll
Hnrpu
Hnrpul2
Hp1bp3
Hsd17b10
Hsp110
Hsp90b1
Hspa4
Hspa9
Hspd1
Hspe1
Htr1b
Huwe1
Ifnar1
Ihpk2
Il12rb1
Il13
Il1a
Il2
Il21
Il24
Il4
Il5
Impdh2
Inhba
Inoc1
Ipo4
Ipo7
Iqcc
Itgav
Itgb1bp2
Itpa
Ivns1abp
Jarid1c
Josd3
Kbtbd4
Kcnk5
Kcnk7
Kcnn4
Kdelr3
Kif3a
Klb
Klf10
Klf16
Klhdc3
Kpnb1
Krcc1
Laptm4a
Lass1
Lcor
Leng1
Leng8
Leng9
Lgals1
Lgtn
Lhb
Lin7c
Lmnb2
LOC100039095
LOC100039864
LOC100040019
LOC100040184
LOC100040649
LOC100041198
LOC100041286
LOC100041291
LOC100041971
LOC100042199
LOC100042432
LOC100042730
LOC100042864
LOC100042972
LOC100043027
LOC100043081
LOC100043433
LOC100043522
LOC100043601
LOC100043674
LOC100043676
LOC100043772
LOC100043823
LOC100043837
LOC625405
LOC638081
LOC664903
LOC668661
LOC670795
LOC676691
Lrrc59
Lrrfip1
Lsm12
Lsm14a
Lsm14b
Lsmd1
Luc7l
Lypla2
Lyrm5
Mamdc4
Man2c1
Map3k1
Map3k11
Mapk11
Mapk12
Mapkapk2
Masp2
Mast3
Matr3
Maz
Mbd3
Mcm10
Mcm3
Med8
Mfhas1
Mia1
Mif
Mirn103-1
Mirn125a
Mirn130b
Mirn155
Mirn17
Mirn191
Mirn19a
Mirn19b-1
Mirn202
Mirn20a
Mirn22
Mirn23a
Mirn24-2
Mirn27a
Mirn298
Mirn301b
Mirn331
Mirn365-2
Mirn425
Mirn674
Mirn688
Mirn693
Mirn7-1
Mirn92-1
Mirn98
Mirn99b
Mirnlet7a-1
Mirnlet7d
Mirnlet7f1
Mirnlet7f2
Mknk2
Mllt11
Mllt3
Mmachc
Mmp23
Mpi1
Mrfap1
Mrpl12
Mrpl17
Mrpl40
Mrpl49
Mrpl9
Mrps14
Msl2l1
Msto1
Mtch1
Mtfr1
Nab1
Nab2
Naca
Nap1l1
Naprt1
Narg1
Nat12
Nat5
Ncaph2
Nckap1
Ndfip1
Ndufa4
Ndufab1
Ndufs1
Nfat5
Nfkb2
Nfkbie
Nif3l1
Nipa2
Nit2
Nlgn2
Nln
Nmd3
Nme1
Nob1
Nol1
Nol7
Nomo1
Nono
Npepl1
Nr4a1
Nrip1
Nsun5
Nudcd2
Nudt3
Nudt5
Nudt6
Nufip2
Nup98
Oaz1
Olr1
Orc2l
Ormdl2
OTTMUSG00000012686
Ovca2
Oxsr1
Pa2g4
Pabpc1
Paip1
Pak2
Pank4
Papola
Papolg
Pcbp2
Pcmt1
Pdcd1
Pdcd5
Pdcd6
Pde7a
Pdgfb
Pelp1
Pfkl
Pgam5
Pgk1
Phpt1
Pias4
Pip5k1a
Plagl2
Plec1
Plekha3
Plk2
Plscr1
Plscr2
Pno1
Polr2j
Pom121
Ppif
Ppig
Ppm1b
Ppp2ca
Ppp2r1a
Ppp3cb
Ppp3r1
Ppp6c
Prdx1
Prkrir
Prmt1
Prpf39
Prpsap2
Prr13
Psd
Psmb1
Psmb3
Psmb6
Psmc5
Psmc6
Psmd11
Psmd3
Psmd5
Psmd8
Ptges3
Ptp4a2
Ptpn7
Pusl1
Rab1
Rab1b
Rab21
Rab26
Rab35
Rabggtb
Rad21
Rad23a
Rad50
Rae1
Ralgds
Ranbp9
Rangap1
Rap2c
Raph1
Rbbp5
Rbbp7
Rbbp9
Rbm12
Rbm17
Rbm25
Rbm4
Rcc1
Relb
Rest
Rexo2
Rfc4
Rhbdl1
Rhog
Rmnd1
Rnf19
Rnf25
Rnf7
Rnh1
Rnu15-b
Rnu32
Rnu33
Rnu34
Rnu35a
Rock2
Rorc
Rpain
Rpl11
Rpl13
Rpl13a
Rpl15
Rpl18a
Rpl22
Rpl26
Rpl28
Rpl3
Rpl30
Rpl31
Rpl37
Rpl38
Rpl39
Rpl5
Rpl6
Rpl7
Rpl9
Rplp1
Rpo1-1
Rps10
Rps12
Rps14
Rps15
Rps15a
Rps18
Rps20
Rps21
Rps23
Rps24
Rps29
Rps5
Rps6kl1
Rps7
Rps8
Rpsa
Rpusd3
Rsrc2
Rtn4
Ruvbl1
Ruvbl2
S100a10
S100a11
Sac3d1
Safb
Safb2
Samm50
Sart1
Sav1
Scd2
Scrib
Sec61a2
Sec61b
Sema4b
Sema7a
Senp1
Serinc1
Serpinb6b
Serpine1
Setd3
Setd8
Setdb1
Sf3a1
Sf3b3
Sfrs3
Sfrs9
Sh2b3
Sharpin
Sin3b
Sipa1
Skp1a
Sla
Slain2
Slc15a4
Slc19a1
Slc25a10
Slc25a3
Slc25a36
Slc25a38
Slc2a1
Slc30a1
Slc39a13
Slc5a5
Slc7a6os
Slco3a1
Slco4a1
Smarcd2
Smg5
Sms
Smyd5
Snf1lk2
Snhg3
Snora62
Snora65
Snora68
Snord22
Snrpa
Snrpd2
Snw1
Snx15
Snx5
Socs4
Socs6
Son
Sox15
Sp3
Spcs3
Spn
Spna2
Srcrb4d
Srp68
Srpk1
Srpk3
Srxn1
Ss18
Ssr1
Stard7
Stat6
Stip1
Stk11
Stra6
Stt3a
Stub1
Stx11
Suclg1
Sumo2
Supt5h
Surf5
Suv420h1
Taf15
Taf9b
Tagln2
Tardbp
Tbca
Tbcc
Tceb2
Tec
Tera
Tfrc
Tgfb1
Tgm2
Th1l
Them2
Timd2
Timm13
Timm17a
Timm23
Timm50
Timp1
Tjp2
Tmed9
Tmem109
Tmem142c
Tmem69
Tmem81
Tmem88
Tmepai
Tmsb10
Tnfsf11
Tnpo2
Tomm20
Tomm40
Tomm70a
Topbp1
Tpbg
Tpd52l2
Traf4
Traf7
Triap1
Trp53inp2
Trpm5
Trspap1
Trub2
Tspan31
Tssc4
Tssk5
Ttll3
Ttrap
Ttyh1
Tuba1b
Tut1
Txn1
Txndc10
Txnl4
Tysnd1
Uba52
Ubap2
Ubap2l
Ube2i
Ube2n
Ube2w
Ube3c
Ubfd1
Upf1
Uqcrc1
Usmg5
Usp10
Usp12
Usp16
Utp11l
Utp14a
Vcp
Vdac2
Vdp
Vegfa
Vezf1
Vps25
Wac
Wasl
Wbp7
Wdr24
Wdr26
Wdr46
Wdr77
Wdr8
Wdr85
Xkr8
Xpo5
Xpot
Ybx1
Yif1a
Ywhab
Ywhaq
Yy1
Zbtb1
Zbtb7a
Zc3h11a
Zc3h12d
Zc3h15
Zc3h7b
Zdhhc21
Zfand5
Zfp146
Zfp207
Zfp26
Zfp275
Zfp35
Zfp36l2
Zfp397
Zfp52
Zfp609
Zfp622
Zfp715
Zfp740
Zfp770
Zfp777
Zfr
Zswim4

## Sheet: Tab 3
0610007P08Rik
0610013E23Rik
0610031J06Rik
0610037P05Rik
1110007L15Rik
1110008P14Rik
1110014J01Rik
1110020P15Rik
1110067I12Rik
1300001I01Rik
1300018J18Rik
1500003O22Rik
1700001K19Rik
1700001P01Rik
1700012A16Rik
1700017B05Rik
1700029G01Rik
1700080G18Rik
1700081L11Rik
1700088E04Rik
1700092M07Rik
1700120K04Rik
1810009A15Rik
1810019J16Rik
1810020D17Rik
1810022K09Rik
1810026J23Rik
1810043H04Rik
1810073N04Rik
2010003J03Rik
2010005H15Rik
2010008E23Rik
2010016I18Rik
2010109K11Rik
2010309E21Rik
2010315L10Rik
2200001I15Rik
2210016L21Rik
2210018M11Rik
2210417D09Rik
2310003F16Rik
2310003H01Rik
2310014G06Rik
2310031A18Rik
2310037I24Rik
2310039H08Rik
2310047D13Rik
2310056P07Rik
2400001E08Rik
2410005O16Rik
2410015N17Rik
2500002L14Rik
2610024E20Rik
2610029I01Rik
2610110G12Rik
2610204K14Rik
2610204M08Rik
2610205E22Rik
2610510J17Rik
2700038N03Rik
2810006K23Rik
2810406K13Rik
2810407C02Rik
2810439F02Rik
2810452K22Rik
2900073G15Rik
2900097C17Rik
3110001A13Rik
3110032G18Rik
3110056K07Rik
3230401D17Rik
3732413I11Rik
4121402D02Rik
4833427B12Rik
4930430J20Rik
4930453N24Rik
4930523C07Rik
4930566A11Rik
4930570C03Rik
4933404M19Rik
4933417M04Rik
4933425O20Rik
5033428A16Rik
5730403B10Rik
5730410I19Rik
5730442P18Rik
5730453I16Rik
5730588L14Rik
5730601F06Rik
5830434P21Rik
5930434B04Rik
6330416L11Rik
6330577E15Rik
6720418B01Rik
8430427H17Rik
9030607L17Rik
9030612M13Rik
9030617O03Rik
9130211I03Rik
9330134C04Rik
9430008C03Rik
9430057O19Rik
9830163H01Rik
A3galt2
A630042L21Rik
AA407452
Aacs
Aatf
AB182283
Abcc1
Abcf3
Abhd13
Abhd9
Ache
Actl7b
Actr1a
Acy1
Adam30
Adam8
Adc
Adipor1
Aff1
Afmid
Agpat6
AI132487
AI413582
AI450540
AI597479
AI662250
AI840826
Akr1a4
Akt1s1
Alg11
Alkbh5
Alkbh7
Amh
Ampd2
Anapc4
Ankrd13d
Ankrd23
Ankrd39
Anp32a
Anxa5
Anxa6
Anxa7
Anxa9
Ap2a1
Ap2b1
Api5
Apoa1bp
Apoc3
Arbp
Arf2
Arhgap5
Arhgdib
Arhgdig
Arhgef2
Arhgef4
Arid1a
Arl2bp
Arpc1b
Arpc4
Arrdc1
Arrdc3
Ars2
Asah1
Asns
Ass1
Aste1
Astl
Asxl1
Atf5
Atf7
Athl1
Atic
Atn1
Atp11a
Atp2b1
Atp2c1
Atp5a1
Atp5b
Atp5j
Atp6v0e
Atp6v1c2
Atp8b3
Atrn
Atxn2l
Atxn7l1
AU019823
AU023871
AU024582
AV312086
AW822216
Azin1
B230317C12Rik
B230333C21Rik
B3gat3
B4galnt1
B4galnt4
B4galt5
B4galt7
B930037P14Rik
Bat1a
Bat3
Bax
Baz1a
Baz2a
Bbs10
Bbs4
BC002216
BC018507
BC021395
BC022224
BC022593
BC023814
BC028663
BC030183
BC032204
BC037112
BC043098
BC049265
BC057552
BC060631
BC061039
BC063749
BC068110
Bcl10
Bcl2l2
Best1
Bet1l
Bin1
Bloc1s2
Bnipl
Bola3
Brd1
Brd2
Brd4
Brd7
Brd8
Bscl2
Bsg
Btbd10
Bxdc5
Bzrap1
C030006K11Rik
C030010C08Rik
C230086A09Rik
C78409
C79267
Cabc1
Cabin1
Cabyr
Cacna1c
Cacybp
Calm3
Camk2g
Camk4
Camta2
Canx
Car15
Casc1
Casp1
Casp3
Cbfb
Cbx1
Ccdc117
Ccdc131
Ccdc85b
Ccnc
Ccnd2
Ccng1
Ccni
Cct8
Cd28
Cd2bp2
Cd4
Cd74
Cd81
Cd82
Cdc20
Cdc27
Cdc2l5
Cdc42bpa
Cdc73
Cdk2ap1
Cdk8
Cdkn1a
Cebpg
Centa1
Cfl1
Chaf1a
Chchd2
Chd2
Cherp
Chic2
Chmp2a
Cirh1a
Ciz1
Ckb
Cks2
Cldnd1
Clic1
Clint1
Cln5
Clpx
Clta
Cnn3
Cnot1
Cnot6l
Cnp1
Cntf
Coch
Cog1
Cops6
Cops8
Coro1b
Coro7
Cox18
Cox6b1
Cox7a1
Cpsf3l
Crabp2
Cramp1l
Creb3l2
Crebl2
Crk
Crkrs
Cryba1
Csf2
Csk
Csnk1a1
Cst3
Cstf3
Ctdsp1
Ctla4
Ctsb
Ctxn1
Cuedc1
Cugbp1
Cul5
Cul7
Cyb561
Cyb561d2
Cyb5b
Cyba
Cyfip1
Cyp11a1
Cyp27b1
D10Ertd438e
D13Wsu177e
D17Wsu104e
D4Ertd22e
D4Wsu53e
D5Ertd40e
D5Ertd585e
Daglb
Dbf4
Dbndd1
Dbnl
Dci
Dcst2
Ddah2
Ddit3
Ddit4
Ddx17
Ddx18
Ddx28
Dek
Dennd3
Dennd4b
Derl2
Derl3
Dhcr24
Dhrs13
Dhx9
Dido1
Dnajc7
Dnase1
Dnase1l2
Dnmt1
Doc2b
Dok2
Dpf2
Drd4
Drg1
Drg2
Dstn
Dtnbp1
Dusp14
Dusp16
Dusp2
Dusp5
Dusp6
Dvl1
Dync1h1
Dync1i2
Dynll1
E2f3
E2f4
E330018D03Rik
E430004N04Rik
Ecd
Ece1
Ech1
Edd1
Eef2
EG243642
EG330503
EG382421
EG408196
EG432939
EG433024
EG546166
EG622512
EG631319
EG665109
EG665308
EG667148
EG667415
EG668838
Egln1
Ehbp1l1
Ehd4
Eif3s3
Eif3s8
Eif4e
Eif4enif1
Elavl1
Elmo3
Elovl1
Emg1
Eml3
Epn2
Eps15l1
Ercc1
Erlin1
Erp29
Esam1
Etv6
Evi5
Ewsr1
Exoc8
Exosc1
Exosc10
Fancc
Fance
Fancg
Farp1
Fastkd3
Fau
Fbs1
Fbxl14
Fbxl18
Fbxo22
Fbxo46
Fbxw11
Fbxw2
Fbxw8
Fhl2
Fhl3
Fibp
Fkbp11
Fkbp1a
Fkbp2
Flna
Flot1
Flot2
Fmnl1
Folr4
Fosl1
Foxp4
Fth1
Ftl1
Fusip1
Fuz
Fxyd4
Fxyd5
Gabpb2
Gadd45a
Galr2
Gars
Gata3
Gatad2a
Gbl
Gclm
Gcn1l1
Gdf9
Gem
Gfer
Gga3
Ggn
Ggnbp2
Ggta1
Ghrl
Git1
Glp1
Glrx5
Gm1947
Gm505
Gm561
Gm71
Gm88
Gm996
Gmppb
Gng5
Gnpnat1
Golt1b
Gorasp2
Gpatc4
Gpd1
Gpd2
Gpm6b
Gpr162
Gpr3
Gpr55
Gpx3
Grcc10
Grin3b
Grm2
Grpel1
Gse1
Gsk3b
Gspt1
Gtf2h1
Gyk
Gys1
Gzmm
H2afj
H2afx
H2-Ke6
Hax1
Hcfc1
Hdac7a
Hdgfrp3
Hdlbp
Heatr3
Hells
Hgs
Hic1
Higd1a
Higd2a
Hint1
Hipk2
Hira
Hist1h1t
Hist1h4c
Hivep1
Hivep3
Hmbs
Hmga1
Hmgb1
Hmgb2
Hmgn1
Hmox1
Hn1l
Hnrpa1
Hnrpf
Hnrpl
Hook3
Hsp90ab1
Hspa1a
Hspa1b
Hspa1l
Hspa8
Hspbap1
Htatip
Htf9c
Htr2b
Htr6
Hvcn1
Ibrdc3
Icam4
Icam5
Id2
Idh3g
Ifitm2
Ifitm3
Ifitm5
Ifngr2
Ift20
Ihpk1
Il10
Il3
Il4i1
Il7r
Inpp5a
Inpp5b
Inpp5e
Ints8
Iqgap1
Irf5
Islr
Itgal
Itgb7
Itm2c
Jarid1b
Jarid2
Jmjd6
Josd1
Jsrp1
Jtv1
Jub
Kcmf1
Kcnab2
Kdelr1
Kdelr2
Keap1
Kif1c
Kif5b
Kin
Klhl11
Klhl9
Klrg2
Krtcap3
Lama5
Lamp1
Laptm5
Larp5
Lass2
Lass6
Lat2
Lats1
Lck
Lcorl
Lect1
Lef1
Lgals3
Lgals7
Lig3
Lilrb3
Limd1
Lin7b
Lman2
Lmln
Lmo6
Lmod2
LOC100038833
LOC100038945
LOC100039281
LOC100039433
LOC100039590
LOC100039616
LOC100039672
LOC100039686
LOC100039831
LOC100039887
LOC100039978
LOC100040480
LOC100040768
LOC100040774
LOC100040812
LOC100041002
LOC100041231
LOC100041613
LOC100041797
LOC100042202
LOC100042226
LOC100042371
LOC100042418
LOC100042498
LOC100042648
LOC100042726
LOC100042815
LOC100043035
LOC100043045
LOC100043085
LOC100043131
LOC100043272
LOC100043412
LOC100043597
LOC100043612
LOC100043628
LOC100043651
LOC100043769
LOC100043781
LOC279067
LOC622665
LOC628854
LOC629242
LOC665231
LOC666505
LOC667118
LOC667272
LOC668706
LOC672445
LOC676882
Lonp1
Lpgat1
Lrch3
Lrrc10
Lrrc14
Lrrc24
Lrrc41
Lrrc47
Lrrfip2
Lrrtm2
Lsg1
Lta
Ltb
Luc7l2
Ly6g6c
Lyst
Lzic
Magmas
Man2b1
Map1lc3a
Map2k2
Map3k12
Map3k7ip2
Mapk1
Mapk8ip3
Mapre1
Mars
Mbc2
Mbd2
Mbd6
Mboat1
Mboat5
Mbtps1
Mcc
Mcm5
Mcm6
Mcm7
Mdm2
Mdm4
Mecp2
Med12
Med19
Med25
Metap2
Mettl1
Mfsd8
Mgea5
Mgrn1
Mib2
Mical1
Mier3
Mirn106b
Mirn138-2
Mirn150
Mirn199a-1
Mirn219-1
Mirn219-2
Mirn25
Mirn26b
Mirn29a
Mirn29b-1
Mirn328
Mirn34a
Mirn671
Mirn697
Mirn698
Mirn707
Mirn709
Mirn93
Mirnlet7e
Mirnlet7g
Mkrn2
Mll2
Mllt1
Mllt7
Mlstd2
Morf4l2
Mpdu1
Mrp63
Mrpl24
Mrpl39
Mrpl55
Mrps22
Mrps24
Mrps25
Mrps34
Msn
Mst1
Mta1
Mta2
Mtag2
Mtap4
Mterfd3
Mtif2
Mtmr11
Mto1
Mtpn
Mtss1
Muc13
Mvp
Mxd3
Mycn
Myl6
Myl6b
Myo10
Myo1c
Myo1g
Myo5a
Myo9a
Myo9b
Myst2
N6amt2
Naaladl1
Nadk
Nagk
Nat14
Ncapd2
Ncoa4
Ncoa6
Ncor2
Ndst2
Ndufa12
Ndufa13
Ndufaf1
Ndufb9
Nek6
Nexn
Nfe2
Nfe2l1
Nfkbia
Nfs1
Nfyb
Ninj1
Nit1
Nkiras1
Nkpd1
Nktr
Nkx6-2
Nlgn3
Nmb
Nme2
Nme3
Nmt1
Nod1
Nodal
Npepps
Npff
Nphp3
Nploc4
Npm3
Nr2c2
Nradd
Nras
Nrbp1
Nrd1
Nrg4
Nrgn
Nrp1
Nsf
Nsfl1c
Nsmaf
Nudt16l1
Nudt22
Nup50
Nup88
Obfc2b
Ociad1
Odc1
Odf3
Ofd1
Olfml3
Olfr1373
Olfr266
Olfr267
Opn1sw
Osbpl3
Osbpl9
Ostf1
Otub1
Otud7b
Oxsm
Pabpc4
Pabpn1
Pafah1b1
Pafah1b2
Pafah1b3
Paip2
Paip2b
Pan3
Parp1
Parp14
Pcgf2
Pcyt1a
Pdap1
Pdcd1lg2
Pdcd6ip
Pde1b
Pdia3
Pdia6
Pdk2
Pdlim1
Pdss1
Perq1
Pes1
Pfdn1
Pfdn2
Pfn1
Pgam1
Pgam2
Pgd
Phf12
Phf13
Phf23
Phkg1
Phlda1
Phlda3
Pi4k2a
Picalm
Pigx
Pik3cg
Pip5k3
Pkn2
Pkp3
Plekhf1
Plekhj1
Plp2
Pmpca
Pnkp
Pnn
Podnl1
Poldip3
Polr2f
Pomgnt1
Pparg
Ppfibp1
Ppib
Ppm1a
Ppp1ca
Ppp1r14b
Ppp2r1b
Ppp2r2a
Ppp2r2d
Ppp4r1
Ppp4r2
Ppp5c
Pps
Pqlc3
Prelid1
Prelid2
Prkcd
Prpf8
Prr12
Prr14
Prss27
Psat1
Pscd4
Psd4
Psma3
Psma6
Psmb7
Psmc3
Psmd1
Psmd6
Pspn
Ptgfrn
Ptgir
Ptov1
Ptplad1
Ptpmt1
Ptpn11
Ptpn2
Ptpn4
Ptpn6
Ptprcap
Ptprj
Pum1
Pum2
Pus1
Pxk
Pycard
Pygo2
Qars
Qprt
Qrich1
Rab11fip1
Rab12
Rab14
Rab2
Rab24
Rab8a
Rac1
Rad23b
Rad9
Rai1
Rai12
Ranbp1
Ranbp3
Rapgef5
Rasa2
Rassf5
Rbm15
Rbm22
Rbm38
Rbm39
Rbm4b
Rbm5
Rbms1
Rbx1
Rcc2
Rdx
Recql4
Reep5
Rexo1
Rfc3
Rftn1
Rfx1
Rfx5
Rho
Rhoa
Rhob
Rhot1
Rhot2
Ric8
Rilp
Riok3
Ripk3
Rkhd2
Rln1
Rnaseh2c
Rnd3
Rnf152
Rnf167
Rnf170
Rnf6
Rnmtl1
Rnps1
Rnu35b
Rom1
Rpl10a
Rpl22l1
Rpl23
Rpl23a
Rpl24
Rpl27
Rpl29
Rpl35a
Rpl36
Rpl36a
Rpl36al
Rpl4
Rpl41
Rpl7a
Rpl7l1
Rpp38
Rps11
Rps16
Rps19
Rps27
Rps27a
Rps27l
Rps28
Rps3
Rps4x
Rps6
Rps6ka1
Rps6ka3
Rps6kb2
Rraga
Rras
Rrbp1
Rsbn1
Rsf1
Rtn3
Rxfp4
Rxra
S100a1
S100b
Sacm1l
Sae1
Sar1a
Sars
Sc5d
Scap
Sdcbp
Sdcbp2
Sdccag3
Sec13
Sec23a
Sec31a
Sec61a1
Sec61g
Sepw1
Serhl
Serpind1
Serpine2
Sesn2
Set
Setd1a
Setd1b
Setd5
Setd6
Sf3a2
Sf3a3
Sf3b1
Sf3b4
Sfrs2ip
Sfrs4
Sft2d3
Sftpb
Sh2d1a
Sh3bgrl3
Sh3bp2
Sh3kbp1
Shoc2
Shprh
Si
Sigirr
Sirt1
Sirt3
Ski
Slbp
Slc13a3
Slc15a3
Slc16a3
Slc17a6
Slc19a2
Slc25a11
Slc25a17
Slc25a40
Slc2a6
Slc34a3
Slc35b1
Slc35b2
Slc35c2
Slc35d2
Slc38a6
Slc39a14
Slc39a5
Slc39a7
Slc6a6
Slc6a8
Slfn10
Smarcc2
Smarcd3
Smc4
Smpd2
Snapc2
Snapc3
Snapc5
Snf8
Snrp70
Snrpb
Snrpe
Snrpf
Snx22
Snx27
Socs2
Sox10
Sp1
Spaca4
Spag7
Spast
Spata2
Spata21
Spred1
Spred3
Spryd3
Spsb2
Spsb3
Sra1
Srebf1
Srebf2
Srm
Srp14
Ssr3
Ssu72
St13
Stab1
Stam
Stfa2
Stk24
Strn4
Stt3b
Styx
Sugt1
Sumo3
Supt16h
Supt6h
Surf1
Surf2
Surf4
Surf6
Syngr2
Sytl1
Sytl3
Syvn1
Tac4
Tanc2
Tank
Taok1
Tarbp2
Tas1r3
Tax1bp1
Tbc1d10b
Tbr1
Tceb3
Tcf25
Tcof1
Tead3
Tect1
Tenc1
Tex264
Tfg
Tg
Thap2
Thap3
Thrap1
Thrap2
Thrap3
Thumpd3
Tial1
Timm44
Timm8b
Tk1
Tlcd1
Tlk2
Tloc1
Tm7sf2
Tm9sf3
Tmc6
Tmco4
Tmed2
Tmem110
Tmem115
Tmem132a
Tmem165
Tmem183a
Tmem39a
Tmem39b
Tmem43
Tmem50a
Tmem97
Tmf1
Tmhs
Tmprss9
Tnf
Tnfsf8
Tnip1
Tnpo1
Tnrc6a
Tollip
Tomm22
Tomm34
Tor1aip2
Tpi1
Tpm1
Tpm4
Trabd
Tradd
Traf3
Traf5
Tram1
Trappc2
Trcg1
Trim16
Trim24
Trim28
Trim35
Trim41
Trim59
Trim8
Trmt5
Trmu
Trp53
Trp53i13
Trpt1
Trrap
Tsn
Tspan1
Tspan32
Tspyl3
Tssk6
Tuba1a
Tubb2c
Tubb5
Tufm
Twf1
Twsg1
Txlna
Txnl1
U90926
Ube1c
Ube1dc1
Ube1x
Ube2d2
Ube2j2
Ube2l3
Ube2m
Ube2q2
Ube2v1
Ube2z
Ubl7
Ubtf
Ubxd1
Uchl4
Ufm1
Ugcg
Uqcr
Usf1
Usp14
Usp22
Usp5
Vapa
Vasn
Vdac1
Vegfb
Vil2
Vps35
Vps37c
Vps4a
Vsig2
Wapal
Wars
Wbp11
Wdr1
Wdr20a
Wdr34
Wdr48
Wdr5b
Wdr6
Wfikkn1
Whsc1
Wisp1
Wiz
Wsb1
Wsb2
Wwp1
Xpo1
Xpo6
Xrcc3
Yipf2
Yipf3
Ythdf3
Ywhae
Ywhag
Ywhah
Zadh2
Zbtb11
Zbtb16
Zbtb2
Zbtb32
Zbtb34
Zbtb38
Zbtb6
Zbtb7b
Zc3h10
Zc3h12c
Zc3h14
Zc3h7a
Zc3h8
Zdhhc18
Zdhhc2
Zdhhc24
Zdhhc3
Zfp119
Zfp143
Zfp180
Zfp191
Zfp282
Zfp335
Zfp367
Zfp382
Zfp386
Zfp592
Zfp64
Zfp655
Zfp687
Zfp787
Zfp81
Zkscan17
Zmat3
Zmiz2
Zmym1
Zmym2
Znhit2
Znrf2
Zubr1
Zyx

## Sheet: Tab 4
0610009K11Rik
1700012B15Rik
1700030G11Rik
1810054D07Rik
2310016C08Rik
2810474C18Rik
2900009I07Rik
2900016B01Rik
4632428N05Rik
4930424G05Rik
4930429E23Rik
4932438H23Rik
9430024F10Rik
9930022D16Rik
A630091E08Rik
A630095N17Rik
A830012C17Rik
A930029G22Rik
AW112010
Ablim1
Acat2
Alcam
Amac1
Apobec3
Arhgap26
Arhgef10
Arl4c
Atp11b
Atp5d
Axud1
B2m
BC004022
BC006779
BC019731
BC050254
BC051226
BY080835
Bcl11b
Bcl2
Bcl2l11
Bcl3
Btg2
Btg3
C230093N12Rik
Capza2
Cblb
Cd274
Cdc20b
Centd1
Chmp4b
Cirbp
Clec2d
Cmtm6
Crbn
Crsp9
Cxcr6
D530033C11Rik
D830046C22Rik
Daxx
Dbn1
Ddx24
Ddx3x
Dgat1
EG240327
EG332993
EG406236
EG433637
EG621440
EG626952
EG637748
EG666926
EG667501
EG70793
ENSMUSG00000074075
Ebi2
Egr2
F2rl2
F420015M19Rik
Fasl
Fbxl12
Fbxo39
Fli1
Fndc8
Fos
Fosb
Gadd45b
Gadd45g
Gbp1
Gbp2
Gbp6
Gch1
Gimap1
Gimap5
Gimap7
Gimap9
Gp49a
Gpld1
Gpr18
Gpr44
Gramd1a
Grap2
Grb7
Grwd1
Gtf3c1
Gzmb
H2-T23
Havcr2
Hcst
Hist1h1b
Hist1h3i
Hk1
Icos
Id3
Ifi47
Ifngr1
Ifrd2
Igtp
Ikzf1
Ikzf3
Ikzf4
Il21r
Il31
Il4ra
Il6st
Inpp4b
Irf8
Irgb10
Itk
Jak1
Jak2
Junb
Kctd12
Klf2
Ksr1
LOC100038890
LOC100039442
LOC100039469
LOC100039605
LOC100040174
LOC100040266
LOC100040569
LOC100040725
LOC100040788
LOC100041277
LOC100041450
LOC100041489
LOC100041528
LOC100041878
LOC100041946
LOC100042085
LOC100042416
LOC100043268
LOC100043424
LOC100043728
LOC100043729
LOC100043736
LOC671399
LOC671890
LOC672763
LOC675578
Lgals3bp
Lilrb4
Ly6a
Maff
Mafk
Mbp
Mcl1
Med28
Mid1
Mirn423
Mitd1
Mrpl30
Ms4a4d
Ms4a6c
Mxd1
Myc
Myd116
Ngdn
Ngp
Nhp2l1
Nle1
Noc4l
Nr4a3
Nsmce1
Obfc2a
Olfr56
Pbef1
Penk1
Phgdhl1
Pim1
Pim2
Pip5kl1
Plxdc2
Ppa1
Ppp1r12c
Ppp1r16b
Ppp1r3f
Prdm1
Prdx2
Prkcq
Prm3
Prr7
Pscdbp
Psmb8
Psmb9
Psme2
Ptger4
Rab19
Rapgef6
Rasgrp1
Rem2
Rgs1
Rgs2
Rhoc
Rhoh
Riok1
Rnf151
Rnf31
Rrs1
Samd4
Samhd1
Sbno2
Scml4
Scn1b
Sco1
Scrt1
Selp
Serinc3
Sertad1
Sfrs5
Sgk
Sgms1
Sgol1
Sipa1l1
Sirt4
Slamf7
Slc25a19
Slc35a2
Slc37a3
Slc5a3
Slc7a5
Slfn1
Smad3
Socs1
Socs3
Stambpl1
Stat1
Stat5a
Stat5b
Stk16
Stk17b
Taf11
Tagap
Tap1
Tex2
Tigd2
Tmem140
Tmem185b
Tnfrsf14
Tnfrsf18
Tnfrsf1b
Tnfrsf8
Tnfsf9
Tnp2
Trat1
Treml2
Trib2
Trsp
Ttll10
Ttyh3
Tulp2
Ubash3a
Ube1l
Ubl5
Usp38
Whsc1l1
X83328
Xcr1
Zap70
Zcchc6
Zeb1
Zfp281
Zfp593
Zswim6

## Sheet: Tab 5
1110054M08Rik
1500031H01Rik
1520402A15Rik
1700027D21Rik
2210417K05Rik
2410078J06Rik
2610035D17Rik
4930579K19Rik
5830472M02Rik
6230427J02Rik
6330442E10Rik
9530077C14Rik
9530082P21Rik
A030009H04Rik
A030014E15Rik
A430090L17Rik
A530098C11Rik
AI451557
Adamtsl4
Arid5a
Art2a
Atp2a1
Atp6v1f
B3gnt4
BC004728
BC021614
BC026682
BC048599
BC049715
BC057170
Bhlhb8
Btg1
Cbx7
Ccr2
Cd69
Chrna2
Coro1a
Ctse
Cyp3a13
D12Ertd647e
D130037M23Rik
D330022A01Rik
Dazap2
Dhx40
Dtx3l
Dusp1
EG245347
EG383436
EG629820
EG668139
Ebi3
Edg6
Egr1
Eif2ak2
Etv3
Exosc6
Fyco1
Gbp4
Gcc1
Gimap4
Gimap6
Gjc1
Gpr25
Gzma
Hdac1
Hddc3
Hist1h1c
Hist1h2af
Hist1h3c
Hist1h3e
Hist1h4f
Hspb9
I920194n01
Idi2
Ier2
Iigp1
Il10ra
Il18rap
Il23a
Imp3
Irf1
Irgm
Jund1
LOC100038882
LOC100040481
LOC100041377
LOC100041388
LOC100041816
LOC100042023
LOC100042557
LOC100042906
LOC100042912
LOC100043431
LOC435565
LOC436493
LOC546519
LOC621968
LOC622459
LOC627695
LOC628100
LOC671535
LOC672511
Lrrc43
Lsm4
Ltb4r2
Mirn715
Mov10
Moxd1
Mpa2l
Muc16
Mucdhl
Nfkbiz
Nsun4
OTTMUSG00000005523
Oas1c
Olfr288
Orm1
Osm
Parp9
Ppapdc1
Ppm1j
Prpf31
Raver2
Rgl2
Sat1
Sema4f
Serpinb9
Sh2d2a
Slc6a19
Tapbp
Tgtp
Tha1
Thap6
Tmem93
Tnfsf10
Tor1aip1
Trerf1
Trim12
Trim21
Trim56
Trim69
Tuba4a
Txnip
Zbp1
Zbtb22
Zfp36

## Sheet: Tab 6
0610007P08Rik
1300018J18Rik
2200001I15Rik
2210417D09Rik
2410015N17Rik
3110032G18Rik
4930430J20Rik
AI597479
Adam30
Anxa9
BC057552
Bzrap1
Cyb561
Cyba
Dstn
EG408196
EG432939
EG433024
EG668838
Esam1
Fbxl18
Fkbp11
Grm2
Gys1
Hmgb2
Hspa1a
Icam4
Icam5
Ifitm3
LOC100038833
LOC100039672
LOC100039887
LOC100039978
LOC100042648
LOC100043769
Lrrtm2
Ly6g6c
Mirn698
Mycn
Ndufb9
Nod1
Nrgn
Odc1
Paip2b
Pfn1
Prr14
Rhob
Rln1
Rnd3
Rnf167
Setd1b
Slc19a2
Slc25a11
Stfa2
Trabd
Trcg1
Tspan1
U90926
Vsig2
Zbtb7b
